# Supplementary material for: Choropleth map legend design for visualizing the most influential areas in article citation disparities: A bibliometric study
Source: Medicine (Baltimore). 2019 Oct 11;98(41):e17527. doi: 10.1097/MD.0000000000017527 (PMC6799475; doi:10.1097/MD.0000000000017527)
Supplement: Supplemental Digital Content [file medi-98-e17527-s001.xlsx]

## Sheet: papers
7205	0	10856
28033306	2016 Dec	Medicine (Baltimore)	not available
28033305	2016 Dec	Medicine (Baltimore)	not available
28033304	2016 Dec	Medicine (Baltimore)	not available
28033303	2016 Dec	Medicine (Baltimore)	not available
28033302	2016 Dec	Medicine (Baltimore)	not available
28033301	2016 Dec	Medicine (Baltimore)	not available
28033300	2016 Dec	Medicine (Baltimore)	not available
28033299	2016 Dec	Medicine (Baltimore)	not available
28033298	2016 Dec	Medicine (Baltimore)	not available
28033297	2016 Dec	Medicine (Baltimore)	not available
28033296	2016 Dec	Medicine (Baltimore)	not available
28033295	2016 Dec	Medicine (Baltimore)	not available
28033294	2016 Dec	Medicine (Baltimore)	not available
28033293	2016 Dec	Medicine (Baltimore)	not available
28033292	2016 Dec	Medicine (Baltimore)	not available
28033291	2016 Dec	Medicine (Baltimore)	not available
28033290	2016 Dec	Medicine (Baltimore)	not available
28033289	2016 Dec	Medicine (Baltimore)	not available
28033288	2016 Dec	Medicine (Baltimore)	not available
28033287	2016 Dec	Medicine (Baltimore)	not available
28033286	2016 Dec	Medicine (Baltimore)	not available
28033285	2016 Dec	Medicine (Baltimore)	not available
28033284	2016 Dec	Medicine (Baltimore)	not available
28033282	2016 Dec	Medicine (Baltimore)	not available
28033281	2016 Dec	Medicine (Baltimore)	not available
28033280	2016 Dec	Medicine (Baltimore)	not available
28033279	2016 Dec	Medicine (Baltimore)	not available
28033278	2016 Dec	Medicine (Baltimore)	not available
28033277	2016 Dec	Medicine (Baltimore)	not available
28033276	2016 Dec	Medicine (Baltimore)	not available
28033275	2016 Dec	Medicine (Baltimore)	not available
28033274	2016 Dec	Medicine (Baltimore)	not available
28033273	2016 Dec	Medicine (Baltimore)	not available
28033272	2016 Dec	Medicine (Baltimore)	not available
28033271	2016 Dec	Medicine (Baltimore)	not available
28033270	2016 Dec	Medicine (Baltimore)	not available
28033269	2016 Dec	Medicine (Baltimore)	not available
28033268	2016 Dec	Medicine (Baltimore)	not available
28033267	2016 Dec	Medicine (Baltimore)	not available
28033266	2016 Dec	Medicine (Baltimore)	not available
28033265	2016 Dec	Medicine (Baltimore)	not available
28033264	2016 Dec	Medicine (Baltimore)	not available
28033263	2016 Dec	Medicine (Baltimore)	not available
28033262	2016 Dec	Medicine (Baltimore)	not available
28033261	2016 Dec	Medicine (Baltimore)	not available
28033260	2016 Dec	Medicine (Baltimore)	not available
28033259	2016 Dec	Medicine (Baltimore)	not available
28033258	2016 Dec	Medicine (Baltimore)	not available
28033257	2016 Dec	Medicine (Baltimore)	not available
28033256	2016 Dec	Medicine (Baltimore)	not available
28033255	2016 Dec	Medicine (Baltimore)	not available
28033254	2016 Dec	Medicine (Baltimore)	not available
28033253	2016 Dec	Medicine (Baltimore)	not available
28033252	2016 Dec	Medicine (Baltimore)	not available
28033251	2016 Dec	Medicine (Baltimore)	not available
28033250	2016 Dec	Medicine (Baltimore)	not available
28033249	2016 Dec	Medicine (Baltimore)	not available
28033248	2016 Dec	Medicine (Baltimore)	not available
28033247	2016 Dec	Medicine (Baltimore)	not available
28033246	2016 Dec	Medicine (Baltimore)	not available
28033245	2016 Dec	Medicine (Baltimore)	not available
28033244	2016 Dec	Medicine (Baltimore)	not available
28033243	2016 Dec	Medicine (Baltimore)	not available
28002347	2016 Dec	Medicine (Baltimore)	not available
28002346	2016 Dec	Medicine (Baltimore)	not available
28002345	2016 Dec	Medicine (Baltimore)	not available
28002344	2016 Dec	Medicine (Baltimore)	not available
28002343	2016 Dec	Medicine (Baltimore)	not available
28002342	2016 Dec	Medicine (Baltimore)	not available
28002341	2016 Dec	Medicine (Baltimore)	not available
28002340	2016 Dec	Medicine (Baltimore)	not available
28002339	2016 Dec	Medicine (Baltimore)	not available
28002338	2016 Dec	Medicine (Baltimore)	not available
28002337	2016 Dec	Medicine (Baltimore)	not available
28002336	2016 Dec	Medicine (Baltimore)	not available
28002335	2016 Dec	Medicine (Baltimore)	not available
28002334	2016 Dec	Medicine (Baltimore)	not available
28002333	2016 Dec	Medicine (Baltimore)	not available
28002332	2016 Dec	Medicine (Baltimore)	not available
28002331	2016 Dec	Medicine (Baltimore)	not available
28002330	2016 Dec	Medicine (Baltimore)	not available
28002329	2016 Dec	Medicine (Baltimore)	not available
28002328	2016 Dec	Medicine (Baltimore)	not available
28002327	2016 Dec	Medicine (Baltimore)	not available
28002326	2016 Dec	Medicine (Baltimore)	not available
28002325	2016 Dec	Medicine (Baltimore)	not available
28002324	2016 Dec	Medicine (Baltimore)	not available
28002323	2016 Dec	Medicine (Baltimore)	not available
28002322	2016 Dec	Medicine (Baltimore)	not available
28002321	2016 Dec	Medicine (Baltimore)	not available
28002320	2016 Dec	Medicine (Baltimore)	not available
28002319	2016 Dec	Medicine (Baltimore)	not available
28002318	2016 Dec	Medicine (Baltimore)	not available
28002317	2016 Dec	Medicine (Baltimore)	not available
28002316	2016 Dec	Medicine (Baltimore)	not available
28002315	2016 Dec	Medicine (Baltimore)	not available
28002314	2016 Dec	Medicine (Baltimore)	not available
28002313	2016 Dec	Medicine (Baltimore)	not available
27977621	2016 Dec	Medicine (Baltimore)	not available
27977620	2016 Dec	Medicine (Baltimore)	not available
27977619	2016 Dec	Medicine (Baltimore)	not available
27977618	2016 Dec	Medicine (Baltimore)	not available
27977617	2016 Dec	Medicine (Baltimore)	not available
27977616	2016 Dec	Medicine (Baltimore)	not available
27977615	2016 Dec	Medicine (Baltimore)	not available
27977614	2016 Dec	Medicine (Baltimore)	not available
27977613	2016 Dec	Medicine (Baltimore)	not available
27977612	2016 Dec	Medicine (Baltimore)	not available
27977611	2016 Dec	Medicine (Baltimore)	not available
27977610	2016 Dec	Medicine (Baltimore)	not available
27977609	2016 Dec	Medicine (Baltimore)	not available
27977608	2016 Dec	Medicine (Baltimore)	not available
27977607	2016 Dec	Medicine (Baltimore)	not available
27977606	2016 Dec	Medicine (Baltimore)	not available
27977605	2016 Dec	Medicine (Baltimore)	not available
27977604	2016 Dec	Medicine (Baltimore)	not available
27977603	2016 Dec	Medicine (Baltimore)	not available
27977602	2016 Dec	Medicine (Baltimore)	not available
27977601	2016 Dec	Medicine (Baltimore)	not available
27977600	2016 Dec	Medicine (Baltimore)	not available
27977599	2016 Dec	Medicine (Baltimore)	not available
27977598	2016 Dec	Medicine (Baltimore)	not available
27977597	2016 Dec	Medicine (Baltimore)	not available
27977596	2016 Dec	Medicine (Baltimore)	not available
27977595	2016 Dec	Medicine (Baltimore)	not available
27977594	2016 Dec	Medicine (Baltimore)	not available
27977593	2016 Dec	Medicine (Baltimore)	not available
27977592	2016 Dec	Medicine (Baltimore)	not available
27977591	2016 Dec	Medicine (Baltimore)	not available
27977590	2016 Dec	Medicine (Baltimore)	not available
27977589	2016 Dec	Medicine (Baltimore)	not available
27977588	2016 Dec	Medicine (Baltimore)	not available
27977587	2016 Dec	Medicine (Baltimore)	not available
27977586	2016 Dec	Medicine (Baltimore)	not available
27977585	2016 Dec	Medicine (Baltimore)	not available
27977584	2016 Dec	Medicine (Baltimore)	not available
27977583	2016 Dec	Medicine (Baltimore)	not available
27977582	2016 Dec	Medicine (Baltimore)	not available
27977581	2016 Dec	Medicine (Baltimore)	not available
27977580	2016 Dec	Medicine (Baltimore)	not available
27977579	2016 Dec	Medicine (Baltimore)	not available
27977578	2016 Dec	Medicine (Baltimore)	not available
27977577	2016 Dec	Medicine (Baltimore)	not available
27977576	2016 Dec	Medicine (Baltimore)	not available
27977575	2016 Dec	Medicine (Baltimore)	not available
27977574	2016 Dec	Medicine (Baltimore)	not available
27977573	2016 Dec	Medicine (Baltimore)	not available
27977572	2016 Dec	Medicine (Baltimore)	not available
27977571	2016 Dec	Medicine (Baltimore)	not available
27977570	2016 Dec	Medicine (Baltimore)	not available
27977569	2016 Dec	Medicine (Baltimore)	not available
27930598	2016 Dec	Medicine (Baltimore)	not available
27930597	2016 Dec	Medicine (Baltimore)	not available
27930596	2016 Dec	Medicine (Baltimore)	not available
27930595	2016 Dec	Medicine (Baltimore)	not available
27930594	2016 Dec	Medicine (Baltimore)	not available
27930593	2016 Dec	Medicine (Baltimore)	not available
27930592	2016 Dec	Medicine (Baltimore)	not available
27930591	2016 Dec	Medicine (Baltimore)	not available
27930590	2016 Dec	Medicine (Baltimore)	not available
27930589	2016 Dec	Medicine (Baltimore)	not available
27930588	2016 Dec	Medicine (Baltimore)	not available
27930587	2016 Dec	Medicine (Baltimore)	not available
27930586	2016 Dec	Medicine (Baltimore)	not available
27930585	2016 Dec	Medicine (Baltimore)	not available
27930584	2016 Dec	Medicine (Baltimore)	not available
27930583	2016 Dec	Medicine (Baltimore)	not available
27930582	2016 Dec	Medicine (Baltimore)	not available
27930581	2016 Dec	Medicine (Baltimore)	not available
27930580	2016 Dec	Medicine (Baltimore)	not available
27930579	2016 Dec	Medicine (Baltimore)	not available
27930578	2016 Dec	Medicine (Baltimore)	not available
27930577	2016 Dec	Medicine (Baltimore)	not available
27930576	2016 Dec	Medicine (Baltimore)	not available
27930575	2016 Dec	Medicine (Baltimore)	not available
27930574	2016 Dec	Medicine (Baltimore)	not available
27930573	2016 Dec	Medicine (Baltimore)	not available
27930572	2016 Dec	Medicine (Baltimore)	not available
27930571	2016 Dec	Medicine (Baltimore)	not available
27930570	2016 Dec	Medicine (Baltimore)	not available
27930569	2016 Dec	Medicine (Baltimore)	not available
27930568	2016 Dec	Medicine (Baltimore)	not available
27930567	2016 Dec	Medicine (Baltimore)	not available
27930566	2016 Dec	Medicine (Baltimore)	not available
27930565	2016 Dec	Medicine (Baltimore)	not available
27930564	2016 Dec	Medicine (Baltimore)	not available
27930563	2016 Dec	Medicine (Baltimore)	not available
27930562	2016 Dec	Medicine (Baltimore)	not available
27930561	2016 Dec	Medicine (Baltimore)	not available
27930560	2016 Dec	Medicine (Baltimore)	not available
27930559	2016 Dec	Medicine (Baltimore)	not available
27930558	2016 Dec	Medicine (Baltimore)	not available
27930557	2016 Dec	Medicine (Baltimore)	not available
27930556	2016 Dec	Medicine (Baltimore)	not available
27930555	2016 Dec	Medicine (Baltimore)	not available
27930554	2016 Dec	Medicine (Baltimore)	not available
27930553	2016 Dec	Medicine (Baltimore)	not available
27930552	2016 Dec	Medicine (Baltimore)	not available
27930551	2016 Dec	Medicine (Baltimore)	not available
27930550	2016 Dec	Medicine (Baltimore)	not available
27930549	2016 Dec	Medicine (Baltimore)	not available
27930548	2016 Dec	Medicine (Baltimore)	not available
27930547	2016 Dec	Medicine (Baltimore)	not available
27930546	2016 Dec	Medicine (Baltimore)	not available
27930545	2016 Dec	Medicine (Baltimore)	not available
27930544	2016 Dec	Medicine (Baltimore)	not available
27930543	2016 Dec	Medicine (Baltimore)	not available
27930542	2016 Dec	Medicine (Baltimore)	not available
27930541	2016 Dec	Medicine (Baltimore)	not available
27930540	2016 Dec	Medicine (Baltimore)	not available
27930539	2016 Dec	Medicine (Baltimore)	not available
27930538	2016 Dec	Medicine (Baltimore)	not available
27930537	2016 Dec	Medicine (Baltimore)	not available
27930536	2016 Dec	Medicine (Baltimore)	not available
27930535	2016 Dec	Medicine (Baltimore)	not available
27930534	2016 Dec	Medicine (Baltimore)	not available
27930533	2016 Dec	Medicine (Baltimore)	not available
27930532	2016 Dec	Medicine (Baltimore)	not available
27930531	2016 Dec	Medicine (Baltimore)	not available
27930530	2016 Dec	Medicine (Baltimore)	not available
27930529	2016 Dec	Medicine (Baltimore)	not available
27930528	2016 Dec	Medicine (Baltimore)	not available
27930527	2016 Dec	Medicine (Baltimore)	not available
27930526	2016 Dec	Medicine (Baltimore)	not available
27930525	2016 Dec	Medicine (Baltimore)	not available
27930524	2016 Dec	Medicine (Baltimore)	not available
27930523	2016 Dec	Medicine (Baltimore)	not available
27930522	2016 Dec	Medicine (Baltimore)	not available
27930521	2016 Dec	Medicine (Baltimore)	not available
27930520	2016 Dec	Medicine (Baltimore)	not available
27930519	2016 Dec	Medicine (Baltimore)	not available
27930518	2016 Dec	Medicine (Baltimore)	not available
27930517	2016 Dec	Medicine (Baltimore)	not available
27930516	2016 Dec	Medicine (Baltimore)	not available
27930515	2016 Dec	Medicine (Baltimore)	not available
27930514	2016 Dec	Medicine (Baltimore)	not available
27930513	2016 Dec	Medicine (Baltimore)	not available
27930512	2016 Dec	Medicine (Baltimore)	not available
27930511	2016 Dec	Medicine (Baltimore)	not available
27930510	2016 Dec	Medicine (Baltimore)	not available
27930509	2016 Dec	Medicine (Baltimore)	not available
27930508	2016 Dec	Medicine (Baltimore)	not available
27930507	2016 Dec	Medicine (Baltimore)	not available
27930506	2016 Dec	Medicine (Baltimore)	not available
27930505	2016 Dec	Medicine (Baltimore)	not available
27930504	2016 Dec	Medicine (Baltimore)	not available
27922546	2016 Apr	Medicine (Baltimore)	not available
27922545	2016 Apr	Medicine (Baltimore)	not available
27922544	2016 Apr	Medicine (Baltimore)	not available
27902623	2016 Nov	Medicine (Baltimore)	not available
27902622	2016 Nov	Medicine (Baltimore)	not available
27902621	2016 Nov	Medicine (Baltimore)	not available
27902620	2016 Nov	Medicine (Baltimore)	not available
27902619	2016 Nov	Medicine (Baltimore)	not available
27902618	2016 Nov	Medicine (Baltimore)	not available
27902617	2016 Nov	Medicine (Baltimore)	not available
27902616	2016 Nov	Medicine (Baltimore)	not available
27902615	2016 Nov	Medicine (Baltimore)	not available
27902614	2016 Nov	Medicine (Baltimore)	not available
27902613	2016 Nov	Medicine (Baltimore)	not available
27902612	2016 Nov	Medicine (Baltimore)	not available
27902611	2016 Nov	Medicine (Baltimore)	not available
27902610	2016 Nov	Medicine (Baltimore)	not available
27902609	2016 Nov	Medicine (Baltimore)	not available
27902608	2016 Nov	Medicine (Baltimore)	not available
27902607	2016 Nov	Medicine (Baltimore)	not available
27902606	2016 Nov	Medicine (Baltimore)	not available
27902605	2016 Nov	Medicine (Baltimore)	not available
27902604	2016 Nov	Medicine (Baltimore)	not available
27902603	2016 Nov	Medicine (Baltimore)	not available
27902602	2016 Nov	Medicine (Baltimore)	not available
27902601	2016 Nov	Medicine (Baltimore)	not available
27902600	2016 Nov	Medicine (Baltimore)	not available
27902599	2016 Nov	Medicine (Baltimore)	not available
27902598	2016 Nov	Medicine (Baltimore)	not available
27902597	2016 Nov	Medicine (Baltimore)	not available
27902596	2016 Nov	Medicine (Baltimore)	not available
27902595	2016 Nov	Medicine (Baltimore)	not available
27902594	2016 Nov	Medicine (Baltimore)	not available
27902593	2016 Nov	Medicine (Baltimore)	not available
27902592	2016 Nov	Medicine (Baltimore)	not available
27902591	2016 Nov	Medicine (Baltimore)	not available
27902590	2016 Nov	Medicine (Baltimore)	not available
27902589	2016 Nov	Medicine (Baltimore)	not available
27902588	2016 Nov	Medicine (Baltimore)	not available
27902587	2016 Nov	Medicine (Baltimore)	not available
27902586	2016 Nov	Medicine (Baltimore)	not available
27902585	2016 Nov	Medicine (Baltimore)	not available
27902584	2016 Nov	Medicine (Baltimore)	not available
27902583	2016 Nov	Medicine (Baltimore)	not available
27893697	2016 Oct	Medicine (Baltimore)	not available
27893696	2016 Oct	Medicine (Baltimore)	not available
27893695	2016 Nov	Medicine (Baltimore)	not available
27893694	2016 Nov	Medicine (Baltimore)	not available
27893693	2016 Nov	Medicine (Baltimore)	not available
27893692	2016 Nov	Medicine (Baltimore)	not available
27893691	2016 Nov	Medicine (Baltimore)	not available
27893690	2016 Nov	Medicine (Baltimore)	not available
27893689	2016 Nov	Medicine (Baltimore)	not available
27893688	2016 Nov	Medicine (Baltimore)	not available
27893687	2016 Nov	Medicine (Baltimore)	not available
27893686	2016 Nov	Medicine (Baltimore)	not available
27893685	2016 Nov	Medicine (Baltimore)	not available
27893684	2016 Nov	Medicine (Baltimore)	not available
27893683	2016 Nov	Medicine (Baltimore)	not available
27893682	2016 Nov	Medicine (Baltimore)	not available
27893681	2016 Nov	Medicine (Baltimore)	not available
27893680	2016 Nov	Medicine (Baltimore)	not available
27893679	2016 Nov	Medicine (Baltimore)	not available
27893678	2016 Nov	Medicine (Baltimore)	not available
27893677	2016 Nov	Medicine (Baltimore)	not available
27893676	2016 Nov	Medicine (Baltimore)	not available
27893675	2016 Nov	Medicine (Baltimore)	not available
27893674	2016 Nov	Medicine (Baltimore)	not available
27893673	2016 Nov	Medicine (Baltimore)	not available
27893672	2016 Nov	Medicine (Baltimore)	not available
27893671	2016 Nov	Medicine (Baltimore)	not available
27893670	2016 Nov	Medicine (Baltimore)	not available
27893669	2016 Nov	Medicine (Baltimore)	not available
27893668	2016 Nov	Medicine (Baltimore)	not available
27893667	2016 Nov	Medicine (Baltimore)	not available
27893666	2016 Nov	Medicine (Baltimore)	not available
27893665	2016 Nov	Medicine (Baltimore)	not available
27893664	2016 Nov	Medicine (Baltimore)	not available
27893663	2016 Nov	Medicine (Baltimore)	not available
27893662	2016 Nov	Medicine (Baltimore)	not available
27893661	2016 Nov	Medicine (Baltimore)	not available
27893660	2016 Nov	Medicine (Baltimore)	not available
27893659	2016 Nov	Medicine (Baltimore)	not available
27893658	2016 Nov	Medicine (Baltimore)	not available
27893657	2016 Nov	Medicine (Baltimore)	not available
27893656	2016 Nov	Medicine (Baltimore)	not available
27893655	2016 Nov	Medicine (Baltimore)	not available
27893654	2016 Nov	Medicine (Baltimore)	not available
27893653	2016 Nov	Medicine (Baltimore)	not available
27893652	2016 Nov	Medicine (Baltimore)	not available
27879521	2016 Aug	Medicine (Baltimore)	not available
27861400	2016 Nov	Medicine (Baltimore)	not available
27861399	2016 Nov	Medicine (Baltimore)	not available
27861398	2016 Nov	Medicine (Baltimore)	not available
27861397	2016 Nov	Medicine (Baltimore)	not available
27861396	2016 Nov	Medicine (Baltimore)	not available
27861395	2016 Nov	Medicine (Baltimore)	not available
27861394	2016 Nov	Medicine (Baltimore)	not available
27861393	2016 Nov	Medicine (Baltimore)	not available
27861392	2016 Nov	Medicine (Baltimore)	not available
27861391	2016 Nov	Medicine (Baltimore)	not available
27861390	2016 Nov	Medicine (Baltimore)	not available
27861389	2016 Nov	Medicine (Baltimore)	not available
27861388	2016 Nov	Medicine (Baltimore)	not available
27861387	2016 Nov	Medicine (Baltimore)	not available
27861386	2016 Nov	Medicine (Baltimore)	not available
27861385	2016 Nov	Medicine (Baltimore)	not available
27861384	2016 Nov	Medicine (Baltimore)	not available
27861383	2016 Nov	Medicine (Baltimore)	not available
27861382	2016 Nov	Medicine (Baltimore)	not available
27861381	2016 Nov	Medicine (Baltimore)	not available
27861380	2016 Nov	Medicine (Baltimore)	not available
27861379	2016 Nov	Medicine (Baltimore)	not available
27861378	2016 Nov	Medicine (Baltimore)	not available
27861377	2016 Nov	Medicine (Baltimore)	not available
27861376	2016 Nov	Medicine (Baltimore)	not available
27861375	2016 Nov	Medicine (Baltimore)	not available
27861374	2016 Nov	Medicine (Baltimore)	not available
27861373	2016 Nov	Medicine (Baltimore)	not available
27861372	2016 Nov	Medicine (Baltimore)	not available
27861371	2016 Nov	Medicine (Baltimore)	not available
27861370	2016 Nov	Medicine (Baltimore)	not available
27861369	2016 Nov	Medicine (Baltimore)	not available
27861368	2016 Nov	Medicine (Baltimore)	not available
27861367	2016 Nov	Medicine (Baltimore)	not available
27861366	2016 Nov	Medicine (Baltimore)	not available
27861365	2016 Nov	Medicine (Baltimore)	not available
27861364	2016 Nov	Medicine (Baltimore)	not available
27861363	2016 Nov	Medicine (Baltimore)	not available
27861362	2016 Nov	Medicine (Baltimore)	not available
27861361	2016 Nov	Medicine (Baltimore)	not available
27861360	2016 Nov	Medicine (Baltimore)	not available
27861359	2016 Nov	Medicine (Baltimore)	not available
27861358	2016 Nov	Medicine (Baltimore)	not available
27861357	2016 Nov	Medicine (Baltimore)	not available
27861356	2016 Nov	Medicine (Baltimore)	not available
27861355	2016 Nov	Medicine (Baltimore)	not available
27861354	2016 Nov	Medicine (Baltimore)	not available
27861353	2016 Nov	Medicine (Baltimore)	not available
27861352	2016 Nov	Medicine (Baltimore)	not available
27861351	2016 Nov	Medicine (Baltimore)	not available
27861350	2016 Nov	Medicine (Baltimore)	not available
27861349	2016 Nov	Medicine (Baltimore)	not available
27861348	2016 Nov	Medicine (Baltimore)	not available
27861347	2016 Nov	Medicine (Baltimore)	not available
27861346	2016 Nov	Medicine (Baltimore)	not available
27861345	2016 Nov	Medicine (Baltimore)	not available
27861344	2016 Nov	Medicine (Baltimore)	not available
27861343	2016 Nov	Medicine (Baltimore)	not available
27861342	2016 Nov	Medicine (Baltimore)	not available
27861341	2016 Nov	Medicine (Baltimore)	not available
27861340	2016 Nov	Medicine (Baltimore)	not available
27861339	2016 Nov	Medicine (Baltimore)	not available
27861338	2016 Nov	Medicine (Baltimore)	not available
27861337	2016 Nov	Medicine (Baltimore)	not available
27861336	2016 Nov	Medicine (Baltimore)	not available
27861335	2016 Nov	Medicine (Baltimore)	not available
27861334	2016 Nov	Medicine (Baltimore)	not available
27861333	2016 Nov	Medicine (Baltimore)	not available
27861332	2016 Nov	Medicine (Baltimore)	not available
27861331	2016 Nov	Medicine (Baltimore)	not available
27861330	2016 Nov	Medicine (Baltimore)	not available
27858923	2016 Nov	Medicine (Baltimore)	not available
27858922	2016 Nov	Medicine (Baltimore)	not available
27858921	2016 Nov	Medicine (Baltimore)	not available
27858920	2016 Nov	Medicine (Baltimore)	not available
27858919	2016 Nov	Medicine (Baltimore)	not available
27858918	2016 Nov	Medicine (Baltimore)	not available
27858917	2016 Nov	Medicine (Baltimore)	not available
27858916	2016 Nov	Medicine (Baltimore)	not available
27858915	2016 Nov	Medicine (Baltimore)	not available
27858914	2016 Nov	Medicine (Baltimore)	not available
27858913	2016 Nov	Medicine (Baltimore)	not available
27858912	2016 Nov	Medicine (Baltimore)	not available
27858911	2016 Nov	Medicine (Baltimore)	not available
27858910	2016 Nov	Medicine (Baltimore)	not available
27858909	2016 Nov	Medicine (Baltimore)	not available
27858908	2016 Nov	Medicine (Baltimore)	not available
27858907	2016 Nov	Medicine (Baltimore)	not available
27858906	2016 Nov	Medicine (Baltimore)	not available
27858905	2016 Nov	Medicine (Baltimore)	not available
27858904	2016 Nov	Medicine (Baltimore)	not available
27858903	2016 Nov	Medicine (Baltimore)	not available
27858902	2016 Nov	Medicine (Baltimore)	not available
27858901	2016 Nov	Medicine (Baltimore)	not available
27858900	2016 Nov	Medicine (Baltimore)	not available
27858899	2016 Nov	Medicine (Baltimore)	not available
27858898	2016 Nov	Medicine (Baltimore)	not available
27858897	2016 Nov	Medicine (Baltimore)	not available
27858896	2016 Nov	Medicine (Baltimore)	not available
27858895	2016 Nov	Medicine (Baltimore)	not available
27858894	2016 Nov	Medicine (Baltimore)	not available
27858893	2016 Nov	Medicine (Baltimore)	not available
27858892	2016 Nov	Medicine (Baltimore)	not available
27858891	2016 Nov	Medicine (Baltimore)	not available
27858890	2016 Nov	Medicine (Baltimore)	not available
27858889	2016 Nov	Medicine (Baltimore)	not available
27858888	2016 Nov	Medicine (Baltimore)	not available
27858887	2016 Nov	Medicine (Baltimore)	not available
27858886	2016 Nov	Medicine (Baltimore)	not available
27858885	2016 Nov	Medicine (Baltimore)	not available
27858884	2016 Nov	Medicine (Baltimore)	not available
27858883	2016 Nov	Medicine (Baltimore)	not available
27858882	2016 Nov	Medicine (Baltimore)	not available
27858881	2016 Nov	Medicine (Baltimore)	not available
27858880	2016 Nov	Medicine (Baltimore)	not available
27858879	2016 Nov	Medicine (Baltimore)	not available
27858878	2016 Nov	Medicine (Baltimore)	not available
27858877	2016 Nov	Medicine (Baltimore)	not available
27858876	2016 Nov	Medicine (Baltimore)	not available
27858875	2016 Nov	Medicine (Baltimore)	not available
27858874	2016 Nov	Medicine (Baltimore)	not available
27858873	2016 Nov	Medicine (Baltimore)	not available
27858872	2016 Nov	Medicine (Baltimore)	not available
27858871	2016 Nov	Medicine (Baltimore)	not available
27858870	2016 Nov	Medicine (Baltimore)	not available
27858869	2016 Nov	Medicine (Baltimore)	not available
27858868	2016 Nov	Medicine (Baltimore)	not available
27858867	2016 Nov	Medicine (Baltimore)	not available
27858866	2016 Nov	Medicine (Baltimore)	not available
27858865	2016 Nov	Medicine (Baltimore)	not available
27858864	2016 Nov	Medicine (Baltimore)	not available
27858863	2016 Nov	Medicine (Baltimore)	not available
27858862	2016 Nov	Medicine (Baltimore)	not available
27858861	2016 Nov	Medicine (Baltimore)	not available
27858860	2016 Nov	Medicine (Baltimore)	not available
27858859	2016 Nov	Medicine (Baltimore)	not available
27858858	2016 Nov	Medicine (Baltimore)	not available
27858857	2016 Nov	Medicine (Baltimore)	not available
27858856	2016 Nov	Medicine (Baltimore)	not available
27858855	2016 Nov	Medicine (Baltimore)	not available
27858854	2016 Nov	Medicine (Baltimore)	not available
27858853	2016 Nov	Medicine (Baltimore)	not available
27858852	2016 Nov	Medicine (Baltimore)	not available
27858851	2016 Nov	Medicine (Baltimore)	not available
27858850	2016 Nov	Medicine (Baltimore)	not available
27858849	2016 Nov	Medicine (Baltimore)	not available
27858848	2016 Nov	Medicine (Baltimore)	not available
27858847	2016 Nov	Medicine (Baltimore)	not available
27858846	2016 Nov	Medicine (Baltimore)	not available
27858845	2016 Nov	Medicine (Baltimore)	not available
27858844	2016 Nov	Medicine (Baltimore)	not available
27858843	2016 Nov	Medicine (Baltimore)	not available
27858842	2016 Nov	Medicine (Baltimore)	not available
27858841	2016 Nov	Medicine (Baltimore)	not available
27858840	2016 Nov	Medicine (Baltimore)	not available
27858839	2016 Nov	Medicine (Baltimore)	not available
27858838	2016 Nov	Medicine (Baltimore)	not available
27858837	2016 Nov	Medicine (Baltimore)	not available
27858836	2016 Nov	Medicine (Baltimore)	not available
27828871	2016 Nov	Medicine (Baltimore)	not available
27828870	2016 Nov	Medicine (Baltimore)	not available
27828869	2016 Nov	Medicine (Baltimore)	not available
27828868	2016 Nov	Medicine (Baltimore)	not available
27828867	2016 Nov	Medicine (Baltimore)	not available
27828866	2016 Nov	Medicine (Baltimore)	not available
27828865	2016 Nov	Medicine (Baltimore)	not available
27828864	2016 Nov	Medicine (Baltimore)	not available
27828863	2016 Nov	Medicine (Baltimore)	not available
27828862	2016 Nov	Medicine (Baltimore)	not available
27828861	2016 Nov	Medicine (Baltimore)	not available
27828860	2016 Nov	Medicine (Baltimore)	not available
27828859	2016 Nov	Medicine (Baltimore)	not available
27828858	2016 Nov	Medicine (Baltimore)	not available
27828857	2016 Nov	Medicine (Baltimore)	not available
27828856	2016 Nov	Medicine (Baltimore)	not available
27828855	2016 Nov	Medicine (Baltimore)	not available
27828854	2016 Nov	Medicine (Baltimore)	not available
27828853	2016 Nov	Medicine (Baltimore)	not available
27828852	2016 Nov	Medicine (Baltimore)	not available
27828851	2016 Nov	Medicine (Baltimore)	not available
27828850	2016 Nov	Medicine (Baltimore)	not available
27828849	2016 Nov	Medicine (Baltimore)	not available
27828848	2016 Nov	Medicine (Baltimore)	not available
27828847	2016 Nov	Medicine (Baltimore)	not available
27828846	2016 Nov	Medicine (Baltimore)	not available
27828845	2016 Nov	Medicine (Baltimore)	not available
27828844	2016 Nov	Medicine (Baltimore)	not available
27828843	2016 Nov	Medicine (Baltimore)	not available
27828842	2016 Nov	Medicine (Baltimore)	not available
27828841	2016 Nov	Medicine (Baltimore)	not available
27828840	2016 Nov	Medicine (Baltimore)	not available
27828839	2016 Nov	Medicine (Baltimore)	not available
27787391	2016 Oct	Medicine (Baltimore)	not available
27787390	2016 Oct	Medicine (Baltimore)	not available
27787389	2016 Oct	Medicine (Baltimore)	not available
27787388	2016 Oct	Medicine (Baltimore)	not available
27787387	2016 Oct	Medicine (Baltimore)	not available
27787386	2016 Oct	Medicine (Baltimore)	not available
27787385	2016 Oct	Medicine (Baltimore)	not available
27787384	2016 Oct	Medicine (Baltimore)	not available
27787383	2016 Oct	Medicine (Baltimore)	not available
27787382	2016 Oct	Medicine (Baltimore)	not available
27787381	2016 Oct	Medicine (Baltimore)	not available
27787380	2016 Oct	Medicine (Baltimore)	not available
27787379	2016 Oct	Medicine (Baltimore)	not available
27787378	2016 Oct	Medicine (Baltimore)	not available
27787377	2016 Oct	Medicine (Baltimore)	not available
27787376	2016 Oct	Medicine (Baltimore)	not available
27787375	2016 Oct	Medicine (Baltimore)	not available
27787374	2016 Oct	Medicine (Baltimore)	not available
27787373	2016 Oct	Medicine (Baltimore)	not available
27787372	2016 Oct	Medicine (Baltimore)	not available
27787371	2016 Oct	Medicine (Baltimore)	not available
27787370	2016 Oct	Medicine (Baltimore)	not available
27787369	2016 Oct	Medicine (Baltimore)	not available
27787368	2016 Oct	Medicine (Baltimore)	not available
27787367	2016 Oct	Medicine (Baltimore)	not available
27787366	2016 Oct	Medicine (Baltimore)	not available
27787365	2016 Oct	Medicine (Baltimore)	not available
27787364	2016 Oct	Medicine (Baltimore)	not available
27787363	2016 Oct	Medicine (Baltimore)	not available
27787362	2016 Oct	Medicine (Baltimore)	not available
27787361	2016 Oct	Medicine (Baltimore)	not available
27787360	2016 Oct	Medicine (Baltimore)	not available
27787359	2016 Oct	Medicine (Baltimore)	not available
27787358	2016 Oct	Medicine (Baltimore)	not available
27787357	2016 Oct	Medicine (Baltimore)	not available
27787356	2016 Oct	Medicine (Baltimore)	not available
27787355	2016 Oct	Medicine (Baltimore)	not available
27787354	2016 Oct	Medicine (Baltimore)	not available
27759658	2016 Oct	Medicine (Baltimore)	not available
27759657	2016 Oct	Medicine (Baltimore)	not available
27759656	2016 Oct	Medicine (Baltimore)	not available
27759655	2016 Oct	Medicine (Baltimore)	not available
27759654	2016 Oct	Medicine (Baltimore)	not available
27759653	2016 Oct	Medicine (Baltimore)	not available
27759652	2016 Oct	Medicine (Baltimore)	not available
27759651	2016 Oct	Medicine (Baltimore)	not available
27759650	2016 Oct	Medicine (Baltimore)	not available
27759649	2016 Oct	Medicine (Baltimore)	not available
27759648	2016 Oct	Medicine (Baltimore)	not available
27759647	2016 Oct	Medicine (Baltimore)	not available
27759646	2016 Oct	Medicine (Baltimore)	not available
27759645	2016 Oct	Medicine (Baltimore)	not available
27759644	2016 Oct	Medicine (Baltimore)	not available
27759643	2016 Oct	Medicine (Baltimore)	not available
27759642	2016 Oct	Medicine (Baltimore)	not available
27759641	2016 Oct	Medicine (Baltimore)	not available
27759640	2016 Oct	Medicine (Baltimore)	not available
27759639	2016 Oct	Medicine (Baltimore)	not available
27759638	2016 Oct	Medicine (Baltimore)	not available
27759637	2016 Oct	Medicine (Baltimore)	not available
27759636	2016 Oct	Medicine (Baltimore)	not available
27759635	2016 Oct	Medicine (Baltimore)	not available
27759634	2016 Oct	Medicine (Baltimore)	not available
27759633	2016 Oct	Medicine (Baltimore)	not available
27759632	2016 Oct	Medicine (Baltimore)	not available
27759631	2016 Oct	Medicine (Baltimore)	not available
27759630	2016 Oct	Medicine (Baltimore)	not available
27759629	2016 Oct	Medicine (Baltimore)	not available
27759628	2016 Oct	Medicine (Baltimore)	not available
27759627	2016 Oct	Medicine (Baltimore)	not available
27759626	2016 Oct	Medicine (Baltimore)	not available
27759625	2016 Oct	Medicine (Baltimore)	not available
27755482	2016 Jul	Medicine (Baltimore)	not available
27755479	2016 Aug	Medicine (Baltimore)	not available
27749596	2016 Oct	Medicine (Baltimore)	not available
27749595	2016 Oct	Medicine (Baltimore)	not available
27749594	2016 Oct	Medicine (Baltimore)	not available
27749593	2016 Oct	Medicine (Baltimore)	not available
27749592	2016 Oct	Medicine (Baltimore)	not available
27749591	2016 Oct	Medicine (Baltimore)	not available
27749590	2016 Oct	Medicine (Baltimore)	not available
27749589	2016 Oct	Medicine (Baltimore)	not available
27749588	2016 Oct	Medicine (Baltimore)	not available
27749587	2016 Oct	Medicine (Baltimore)	not available
27749586	2016 Oct	Medicine (Baltimore)	not available
27749585	2016 Oct	Medicine (Baltimore)	not available
27749584	2016 Oct	Medicine (Baltimore)	not available
27749583	2016 Oct	Medicine (Baltimore)	not available
27749582	2016 Oct	Medicine (Baltimore)	not available
27749581	2016 Oct	Medicine (Baltimore)	not available
27749580	2016 Oct	Medicine (Baltimore)	not available
27749579	2016 Oct	Medicine (Baltimore)	not available
27749578	2016 Oct	Medicine (Baltimore)	not available
27749577	2016 Oct	Medicine (Baltimore)	not available
27749576	2016 Oct	Medicine (Baltimore)	not available
27749575	2016 Oct	Medicine (Baltimore)	not available
27749574	2016 Oct	Medicine (Baltimore)	not available
27749573	2016 Oct	Medicine (Baltimore)	not available
27749572	2016 Oct	Medicine (Baltimore)	not available
27749571	2016 Oct	Medicine (Baltimore)	not available
27749570	2016 Oct	Medicine (Baltimore)	not available
27749569	2016 Oct	Medicine (Baltimore)	not available
27749568	2016 Oct	Medicine (Baltimore)	not available
27749567	2016 Oct	Medicine (Baltimore)	not available
27749566	2016 Oct	Medicine (Baltimore)	not available
27749565	2016 Oct	Medicine (Baltimore)	not available
27749564	2016 Oct	Medicine (Baltimore)	not available
27749563	2016 Oct	Medicine (Baltimore)	not available
27749562	2016 Oct	Medicine (Baltimore)	not available
27749561	2016 Oct	Medicine (Baltimore)	not available
27749560	2016 Oct	Medicine (Baltimore)	not available
27749559	2016 Oct	Medicine (Baltimore)	not available
27749558	2016 Oct	Medicine (Baltimore)	not available
27749557	2016 Oct	Medicine (Baltimore)	not available
27749556	2016 Oct	Medicine (Baltimore)	not available
27749555	2016 Oct	Medicine (Baltimore)	not available
27749554	2016 Oct	Medicine (Baltimore)	not available
27749553	2016 Oct	Medicine (Baltimore)	not available
27749552	2016 Oct	Medicine (Baltimore)	not available
27749551	2016 Oct	Medicine (Baltimore)	not available
27749550	2016 Oct	Medicine (Baltimore)	not available
27749549	2016 Oct	Medicine (Baltimore)	not available
27749548	2016 Oct	Medicine (Baltimore)	not available
27749547	2016 Oct	Medicine (Baltimore)	not available
27749546	2016 Oct	Medicine (Baltimore)	not available
27749545	2016 Oct	Medicine (Baltimore)	not available
27749544	2016 Oct	Medicine (Baltimore)	not available
27749543	2016 Oct	Medicine (Baltimore)	not available
27749542	2016 Oct	Medicine (Baltimore)	not available
27749541	2016 Oct	Medicine (Baltimore)	not available
27749540	2016 Oct	Medicine (Baltimore)	not available
27749539	2016 Oct	Medicine (Baltimore)	not available
27749538	2016 Oct	Medicine (Baltimore)	not available
27749537	2016 Oct	Medicine (Baltimore)	not available
27749536	2016 Oct	Medicine (Baltimore)	not available
27749535	2016 Oct	Medicine (Baltimore)	not available
27749534	2016 Oct	Medicine (Baltimore)	not available
27749533	2016 Oct	Medicine (Baltimore)	not available
27749532	2016 Oct	Medicine (Baltimore)	not available
27749531	2016 Oct	Medicine (Baltimore)	not available
27749530	2016 Oct	Medicine (Baltimore)	not available
27749529	2016 Oct	Medicine (Baltimore)	not available
27749528	2016 Oct	Medicine (Baltimore)	not available
27749527	2016 Oct	Medicine (Baltimore)	not available
27749526	2016 Oct	Medicine (Baltimore)	not available
27749525	2016 Oct	Medicine (Baltimore)	not available
27749524	2016 Oct	Medicine (Baltimore)	not available
27741150	2016 Oct	Medicine (Baltimore)	not available
27741149	2016 Oct	Medicine (Baltimore)	not available
27741148	2016 Oct	Medicine (Baltimore)	not available
27741147	2016 Oct	Medicine (Baltimore)	not available
27741146	2016 Oct	Medicine (Baltimore)	not available
27741145	2016 Oct	Medicine (Baltimore)	not available
27741144	2016 Oct	Medicine (Baltimore)	not available
27741143	2016 Oct	Medicine (Baltimore)	not available
27741142	2016 Oct	Medicine (Baltimore)	not available
27741141	2016 Oct	Medicine (Baltimore)	not available
27741140	2016 Oct	Medicine (Baltimore)	not available
27741139	2016 Oct	Medicine (Baltimore)	not available
27741138	2016 Oct	Medicine (Baltimore)	not available
27741137	2016 Oct	Medicine (Baltimore)	not available
27741136	2016 Oct	Medicine (Baltimore)	not available
27741135	2016 Oct	Medicine (Baltimore)	not available
27741134	2016 Oct	Medicine (Baltimore)	not available
27741133	2016 Oct	Medicine (Baltimore)	not available
27741132	2016 Oct	Medicine (Baltimore)	not available
27741131	2016 Oct	Medicine (Baltimore)	not available
27741130	2016 Oct	Medicine (Baltimore)	not available
27741129	2016 Oct	Medicine (Baltimore)	not available
27741128	2016 Oct	Medicine (Baltimore)	not available
27741127	2016 Oct	Medicine (Baltimore)	not available
27741126	2016 Oct	Medicine (Baltimore)	not available
27741125	2016 Oct	Medicine (Baltimore)	not available
27741124	2016 Oct	Medicine (Baltimore)	not available
27741123	2016 Oct	Medicine (Baltimore)	not available
27741122	2016 Oct	Medicine (Baltimore)	not available
27741121	2016 Oct	Medicine (Baltimore)	not available
27741120	2016 Oct	Medicine (Baltimore)	not available
27741119	2016 Oct	Medicine (Baltimore)	not available
27741118	2016 Oct	Medicine (Baltimore)	not available
27741117	2016 Oct	Medicine (Baltimore)	not available
27741116	2016 Oct	Medicine (Baltimore)	not available
27741115	2016 Oct	Medicine (Baltimore)	not available
27741114	2016 Oct	Medicine (Baltimore)	not available
27741113	2016 Oct	Medicine (Baltimore)	not available
27741112	2016 Oct	Medicine (Baltimore)	not available
27741111	2016 Oct	Medicine (Baltimore)	not available
27741110	2016 Oct	Medicine (Baltimore)	not available
27741109	2016 Oct	Medicine (Baltimore)	not available
27741108	2016 Oct	Medicine (Baltimore)	not available
27741107	2016 Oct	Medicine (Baltimore)	not available
27741106	2016 Oct	Medicine (Baltimore)	not available
27741105	2016 Oct	Medicine (Baltimore)	not available
27741104	2016 Oct	Medicine (Baltimore)	not available
27741103	2016 Oct	Medicine (Baltimore)	not available
27741102	2016 Oct	Medicine (Baltimore)	not available
27741101	2016 Oct	Medicine (Baltimore)	not available
27741100	2016 Oct	Medicine (Baltimore)	not available
27741099	2016 Oct	Medicine (Baltimore)	not available
27741098	2016 Oct	Medicine (Baltimore)	not available
27684882	2016 Sep	Medicine (Baltimore)	not available
27684881	2016 Sep	Medicine (Baltimore)	not available
27684880	2016 Sep	Medicine (Baltimore)	not available
27684879	2016 Sep	Medicine (Baltimore)	not available
27684878	2016 Sep	Medicine (Baltimore)	not available
27684877	2016 Sep	Medicine (Baltimore)	not available
27684876	2016 Sep	Medicine (Baltimore)	not available
27684875	2016 Sep	Medicine (Baltimore)	not available
27684874	2016 Sep	Medicine (Baltimore)	not available
27684873	2016 Sep	Medicine (Baltimore)	not available
27684872	2016 Sep	Medicine (Baltimore)	not available
27684871	2016 Sep	Medicine (Baltimore)	not available
27684870	2016 Sep	Medicine (Baltimore)	not available
27684869	2016 Sep	Medicine (Baltimore)	not available
27684868	2016 Sep	Medicine (Baltimore)	not available
27684867	2016 Sep	Medicine (Baltimore)	not available
27684866	2016 Sep	Medicine (Baltimore)	not available
27684865	2016 Sep	Medicine (Baltimore)	not available
27684864	2016 Sep	Medicine (Baltimore)	not available
27684863	2016 Sep	Medicine (Baltimore)	not available
27684862	2016 Sep	Medicine (Baltimore)	not available
27684861	2016 Sep	Medicine (Baltimore)	not available
27684860	2016 Sep	Medicine (Baltimore)	not available
27684859	2016 Sep	Medicine (Baltimore)	not available
27684858	2016 Sep	Medicine (Baltimore)	not available
27684857	2016 Sep	Medicine (Baltimore)	not available
27684856	2016 Sep	Medicine (Baltimore)	not available
27684855	2016 Sep	Medicine (Baltimore)	not available
27684854	2016 Sep	Medicine (Baltimore)	not available
27684853	2016 Sep	Medicine (Baltimore)	not available
27684852	2016 Sep	Medicine (Baltimore)	not available
27684851	2016 Sep	Medicine (Baltimore)	not available
27684850	2016 Sep	Medicine (Baltimore)	not available
27684849	2016 Sep	Medicine (Baltimore)	not available
27684848	2016 Sep	Medicine (Baltimore)	not available
27684847	2016 Sep	Medicine (Baltimore)	not available
27684846	2016 Sep	Medicine (Baltimore)	not available
27684845	2016 Sep	Medicine (Baltimore)	not available
27684844	2016 Sep	Medicine (Baltimore)	not available
27684843	2016 Sep	Medicine (Baltimore)	not available
27684842	2016 Sep	Medicine (Baltimore)	not available
27684841	2016 Sep	Medicine (Baltimore)	not available
27684840	2016 Sep	Medicine (Baltimore)	not available
27684839	2016 Sep	Medicine (Baltimore)	not available
27684838	2016 Sep	Medicine (Baltimore)	not available
27684837	2016 Sep	Medicine (Baltimore)	not available
27684836	2016 Sep	Medicine (Baltimore)	not available
27684835	2016 Sep	Medicine (Baltimore)	not available
27684834	2016 Sep	Medicine (Baltimore)	not available
27684833	2016 Sep	Medicine (Baltimore)	not available
27684832	2016 Sep	Medicine (Baltimore)	not available
27684831	2016 Sep	Medicine (Baltimore)	not available
27684830	2016 Sep	Medicine (Baltimore)	not available
27684829	2016 Sep	Medicine (Baltimore)	not available
27684828	2016 Sep	Medicine (Baltimore)	not available
27684827	2016 Sep	Medicine (Baltimore)	not available
27684826	2016 Sep	Medicine (Baltimore)	not available
27684825	2016 Sep	Medicine (Baltimore)	not available
27684824	2016 Sep	Medicine (Baltimore)	not available
27684823	2016 Sep	Medicine (Baltimore)	not available
27684822	2016 Sep	Medicine (Baltimore)	not available
27684821	2016 Sep	Medicine (Baltimore)	not available
27684820	2016 Sep	Medicine (Baltimore)	not available
27684819	2016 Sep	Medicine (Baltimore)	not available
27684818	2016 Sep	Medicine (Baltimore)	not available
27684817	2016 Sep	Medicine (Baltimore)	not available
27684816	2016 Sep	Medicine (Baltimore)	not available
27684815	2016 Sep	Medicine (Baltimore)	not available
27684814	2016 Sep	Medicine (Baltimore)	not available
27684813	2016 Sep	Medicine (Baltimore)	not available
27684812	2016 Sep	Medicine (Baltimore)	not available
27684811	2016 Sep	Medicine (Baltimore)	not available
27684810	2016 Sep	Medicine (Baltimore)	not available
27684809	2016 Sep	Medicine (Baltimore)	not available
27684808	2016 Sep	Medicine (Baltimore)	not available
27684807	2016 Sep	Medicine (Baltimore)	not available
27684806	2016 Sep	Medicine (Baltimore)	not available
27684805	2016 Sep	Medicine (Baltimore)	not available
27684804	2016 Sep	Medicine (Baltimore)	not available
27684803	2016 Sep	Medicine (Baltimore)	not available
27684802	2016 Sep	Medicine (Baltimore)	not available
27684801	2016 Sep	Medicine (Baltimore)	not available
27684800	2016 Sep	Medicine (Baltimore)	not available
27684799	2016 Sep	Medicine (Baltimore)	not available
27684798	2016 Sep	Medicine (Baltimore)	not available
27684797	2016 Sep	Medicine (Baltimore)	not available
27684796	2016 Sep	Medicine (Baltimore)	not available
27684795	2016 Sep	Medicine (Baltimore)	not available
27684794	2016 Sep	Medicine (Baltimore)	not available
27684793	2016 Sep	Medicine (Baltimore)	not available
27684792	2016 Sep	Medicine (Baltimore)	not available
27684791	2016 Sep	Medicine (Baltimore)	not available
27661058	2016 Sep	Medicine (Baltimore)	not available
27661057	2016 Sep	Medicine (Baltimore)	not available
27661056	2016 Sep	Medicine (Baltimore)	not available
27661055	2016 Sep	Medicine (Baltimore)	not available
27661054	2016 Sep	Medicine (Baltimore)	not available
27661053	2016 Sep	Medicine (Baltimore)	not available
27661052	2016 Sep	Medicine (Baltimore)	not available
27661051	2016 Sep	Medicine (Baltimore)	not available
27661050	2016 Sep	Medicine (Baltimore)	not available
27661049	2016 Sep	Medicine (Baltimore)	not available
27661048	2016 Sep	Medicine (Baltimore)	not available
27661047	2016 Sep	Medicine (Baltimore)	not available
27661046	2016 Sep	Medicine (Baltimore)	not available
27661045	2016 Sep	Medicine (Baltimore)	not available
27661044	2016 Sep	Medicine (Baltimore)	not available
27661043	2016 Sep	Medicine (Baltimore)	not available
27661042	2016 Sep	Medicine (Baltimore)	not available
27661041	2016 Sep	Medicine (Baltimore)	not available
27661040	2016 Sep	Medicine (Baltimore)	not available
27661039	2016 Sep	Medicine (Baltimore)	not available
27661038	2016 Sep	Medicine (Baltimore)	not available
27661037	2016 Sep	Medicine (Baltimore)	not available
27661036	2016 Sep	Medicine (Baltimore)	not available
27661035	2016 Sep	Medicine (Baltimore)	not available
27661034	2016 Sep	Medicine (Baltimore)	not available
27661033	2016 Sep	Medicine (Baltimore)	not available
27661032	2016 Sep	Medicine (Baltimore)	not available
27661031	2016 Sep	Medicine (Baltimore)	not available
27661030	2016 Sep	Medicine (Baltimore)	not available
27661029	2016 Sep	Medicine (Baltimore)	not available
27661028	2016 Sep	Medicine (Baltimore)	not available
27661027	2016 Sep	Medicine (Baltimore)	not available
27661026	2016 Sep	Medicine (Baltimore)	not available
27661025	2016 Sep	Medicine (Baltimore)	not available
27661024	2016 Sep	Medicine (Baltimore)	not available
27661023	2016 Sep	Medicine (Baltimore)	not available
27661022	2016 Sep	Medicine (Baltimore)	not available
27661021	2016 Sep	Medicine (Baltimore)	not available
27661020	2016 Sep	Medicine (Baltimore)	not available
27661019	2016 Sep	Medicine (Baltimore)	not available
27661018	2016 Sep	Medicine (Baltimore)	not available
27661017	2016 Sep	Medicine (Baltimore)	not available
27661016	2016 Sep	Medicine (Baltimore)	not available
27661015	2016 Sep	Medicine (Baltimore)	not available
27661014	2016 Sep	Medicine (Baltimore)	not available
27661013	2016 Sep	Medicine (Baltimore)	not available
27661012	2016 Sep	Medicine (Baltimore)	not available
27661011	2016 Sep	Medicine (Baltimore)	not available
27631272	2016 Sep	Medicine (Baltimore)	not available
27631271	2016 Sep	Medicine (Baltimore)	not available
27631270	2016 Sep	Medicine (Baltimore)	not available
27631269	2016 Sep	Medicine (Baltimore)	not available
27631268	2016 Sep	Medicine (Baltimore)	not available
27631267	2016 Sep	Medicine (Baltimore)	not available
27631266	2016 Sep	Medicine (Baltimore)	not available
27631265	2016 Sep	Medicine (Baltimore)	not available
27631264	2016 Sep	Medicine (Baltimore)	not available
27631263	2016 Sep	Medicine (Baltimore)	not available
27631262	2016 Sep	Medicine (Baltimore)	not available
27631261	2016 Sep	Medicine (Baltimore)	not available
27631260	2016 Sep	Medicine (Baltimore)	not available
27631259	2016 Sep	Medicine (Baltimore)	not available
27631258	2016 Sep	Medicine (Baltimore)	not available
27631257	2016 Sep	Medicine (Baltimore)	not available
27631256	2016 Sep	Medicine (Baltimore)	not available
27631255	2016 Sep	Medicine (Baltimore)	not available
27631254	2016 Sep	Medicine (Baltimore)	not available
27631253	2016 Sep	Medicine (Baltimore)	not available
27631252	2016 Sep	Medicine (Baltimore)	not available
27631251	2016 Sep	Medicine (Baltimore)	not available
27631250	2016 Sep	Medicine (Baltimore)	not available
27631249	2016 Sep	Medicine (Baltimore)	not available
27631248	2016 Sep	Medicine (Baltimore)	not available
27631247	2016 Sep	Medicine (Baltimore)	not available
27631246	2016 Sep	Medicine (Baltimore)	not available
27631245	2016 Sep	Medicine (Baltimore)	not available
27631244	2016 Sep	Medicine (Baltimore)	not available
27631243	2016 Sep	Medicine (Baltimore)	not available
27631242	2016 Sep	Medicine (Baltimore)	not available
27631241	2016 Sep	Medicine (Baltimore)	not available
27631240	2016 Sep	Medicine (Baltimore)	not available
27631239	2016 Sep	Medicine (Baltimore)	not available
27631238	2016 Sep	Medicine (Baltimore)	not available
27631237	2016 Sep	Medicine (Baltimore)	not available
27631236	2016 Sep	Medicine (Baltimore)	not available
27631235	2016 Sep	Medicine (Baltimore)	not available
27631234	2016 Sep	Medicine (Baltimore)	not available
27631233	2016 Sep	Medicine (Baltimore)	not available
27631232	2016 Sep	Medicine (Baltimore)	not available
27631231	2016 Sep	Medicine (Baltimore)	not available
27631230	2016 Sep	Medicine (Baltimore)	not available
27631229	2016 Sep	Medicine (Baltimore)	not available
27631228	2016 Sep	Medicine (Baltimore)	not available
27631227	2016 Sep	Medicine (Baltimore)	not available
27631226	2016 Sep	Medicine (Baltimore)	not available
27631225	2016 Sep	Medicine (Baltimore)	not available
27631224	2016 Sep	Medicine (Baltimore)	not available
27631223	2016 Sep	Medicine (Baltimore)	not available
27631222	2016 Sep	Medicine (Baltimore)	not available
27631221	2016 Sep	Medicine (Baltimore)	not available
27631220	2016 Sep	Medicine (Baltimore)	not available
27631219	2016 Sep	Medicine (Baltimore)	not available
27631218	2016 Sep	Medicine (Baltimore)	not available
27631217	2016 Sep	Medicine (Baltimore)	not available
27631216	2016 Sep	Medicine (Baltimore)	not available
27631215	2016 Sep	Medicine (Baltimore)	not available
27631214	2016 Sep	Medicine (Baltimore)	not available
27631213	2016 Sep	Medicine (Baltimore)	not available
27631212	2016 Sep	Medicine (Baltimore)	not available
27631211	2016 Sep	Medicine (Baltimore)	not available
27631210	2016 Sep	Medicine (Baltimore)	not available
27631209	2016 Sep	Medicine (Baltimore)	not available
27631208	2016 Sep	Medicine (Baltimore)	not available
27631207	2016 Sep	Medicine (Baltimore)	not available
27631206	2016 Sep	Medicine (Baltimore)	not available
27631205	2016 Sep	Medicine (Baltimore)	not available
27631204	2016 Sep	Medicine (Baltimore)	not available
27631203	2016 Sep	Medicine (Baltimore)	not available
27631202	2016 Sep	Medicine (Baltimore)	not available
27631201	2016 Sep	Medicine (Baltimore)	not available
27631200	2016 Sep	Medicine (Baltimore)	not available
27631199	2016 Sep	Medicine (Baltimore)	not available
27611937	2016 Sep	Medicine (Baltimore)	not available
27611936	2016 Sep	Medicine (Baltimore)	not available
27611935	2016 Sep	Medicine (Baltimore)	not available
27611934	2016 Sep	Medicine (Baltimore)	not available
27603405	2016 Sep	Medicine (Baltimore)	not available
27603404	2016 Sep	Medicine (Baltimore)	not available
27603403	2016 Sep	Medicine (Baltimore)	not available
27603402	2016 Sep	Medicine (Baltimore)	not available
27603401	2016 Sep	Medicine (Baltimore)	not available
27603400	2016 Sep	Medicine (Baltimore)	not available
27603399	2016 Sep	Medicine (Baltimore)	not available
27603398	2016 Sep	Medicine (Baltimore)	not available
27603397	2016 Sep	Medicine (Baltimore)	not available
27603396	2016 Sep	Medicine (Baltimore)	not available
27603395	2016 Sep	Medicine (Baltimore)	not available
27603394	2016 Sep	Medicine (Baltimore)	not available
27603393	2016 Sep	Medicine (Baltimore)	not available
27603392	2016 Sep	Medicine (Baltimore)	not available
27603391	2016 Sep	Medicine (Baltimore)	not available
27603390	2016 Sep	Medicine (Baltimore)	not available
27603389	2016 Sep	Medicine (Baltimore)	not available
27603388	2016 Sep	Medicine (Baltimore)	not available
27603387	2016 Sep	Medicine (Baltimore)	not available
27603386	2016 Sep	Medicine (Baltimore)	not available
27603385	2016 Sep	Medicine (Baltimore)	not available
27603384	2016 Sep	Medicine (Baltimore)	not available
27603383	2016 Sep	Medicine (Baltimore)	not available
27603382	2016 Sep	Medicine (Baltimore)	not available
27603381	2016 Sep	Medicine (Baltimore)	not available
27603380	2016 Sep	Medicine (Baltimore)	not available
27603379	2016 Sep	Medicine (Baltimore)	not available
27603378	2016 Sep	Medicine (Baltimore)	not available
27603377	2016 Sep	Medicine (Baltimore)	not available
27603376	2016 Sep	Medicine (Baltimore)	not available
27603375	2016 Sep	Medicine (Baltimore)	not available
27603374	2016 Sep	Medicine (Baltimore)	not available
27603373	2016 Sep	Medicine (Baltimore)	not available
27603372	2016 Sep	Medicine (Baltimore)	not available
27603371	2016 Sep	Medicine (Baltimore)	not available
27603370	2016 Sep	Medicine (Baltimore)	not available
27603369	2016 Sep	Medicine (Baltimore)	not available
27603368	2016 Sep	Medicine (Baltimore)	not available
27603367	2016 Sep	Medicine (Baltimore)	not available
27603366	2016 Sep	Medicine (Baltimore)	not available
27603365	2016 Sep	Medicine (Baltimore)	not available
27603364	2016 Sep	Medicine (Baltimore)	not available
27603363	2016 Sep	Medicine (Baltimore)	not available
27603362	2016 Sep	Medicine (Baltimore)	not available
27603361	2016 Sep	Medicine (Baltimore)	not available
27603360	2016 Sep	Medicine (Baltimore)	not available
27603359	2016 Sep	Medicine (Baltimore)	not available
27603358	2016 Sep	Medicine (Baltimore)	not available
27603357	2016 Sep	Medicine (Baltimore)	not available
27603356	2016 Sep	Medicine (Baltimore)	not available
27603355	2016 Sep	Medicine (Baltimore)	not available
27603354	2016 Sep	Medicine (Baltimore)	not available
27603353	2016 Sep	Medicine (Baltimore)	not available
27603352	2016 Sep	Medicine (Baltimore)	not available
27603351	2016 Sep	Medicine (Baltimore)	not available
27603350	2016 Sep	Medicine (Baltimore)	not available
27603349	2016 Sep	Medicine (Baltimore)	not available
27603348	2016 Sep	Medicine (Baltimore)	not available
27603347	2016 Sep	Medicine (Baltimore)	not available
27603346	2016 Sep	Medicine (Baltimore)	not available
27603345	2016 Sep	Medicine (Baltimore)	not available
27603344	2016 Sep	Medicine (Baltimore)	not available
27603343	2016 Sep	Medicine (Baltimore)	not available
27603342	2016 Sep	Medicine (Baltimore)	not available
27603341	2016 Sep	Medicine (Baltimore)	not available
27603340	2016 Sep	Medicine (Baltimore)	not available
27603339	2016 Sep	Medicine (Baltimore)	not available
27603338	2016 Sep	Medicine (Baltimore)	not available
27603337	2016 Sep	Medicine (Baltimore)	not available
27603336	2016 Sep	Medicine (Baltimore)	not available
27603335	2016 Sep	Medicine (Baltimore)	not available
27603334	2016 Sep	Medicine (Baltimore)	not available
27603333	2016 Sep	Medicine (Baltimore)	not available
27583932	2016 Aug	Medicine (Baltimore)	not available
27583931	2016 Aug	Medicine (Baltimore)	not available
27583930	2016 Aug	Medicine (Baltimore)	not available
27583929	2016 Aug	Medicine (Baltimore)	not available
27583928	2016 Aug	Medicine (Baltimore)	not available
27583927	2016 Aug	Medicine (Baltimore)	not available
27583926	2016 Aug	Medicine (Baltimore)	not available
27583925	2016 Aug	Medicine (Baltimore)	not available
27583924	2016 Aug	Medicine (Baltimore)	not available
27583923	2016 Aug	Medicine (Baltimore)	not available
27583922	2016 Aug	Medicine (Baltimore)	not available
27583921	2016 Aug	Medicine (Baltimore)	not available
27583920	2016 Aug	Medicine (Baltimore)	not available
27583919	2016 Aug	Medicine (Baltimore)	not available
27583918	2016 Aug	Medicine (Baltimore)	not available
27583917	2016 Aug	Medicine (Baltimore)	not available
27583916	2016 Aug	Medicine (Baltimore)	not available
27583915	2016 Aug	Medicine (Baltimore)	not available
27583914	2016 Aug	Medicine (Baltimore)	not available
27583913	2016 Aug	Medicine (Baltimore)	not available
27583912	2016 Aug	Medicine (Baltimore)	not available
27583911	2016 Aug	Medicine (Baltimore)	not available
27583910	2016 Aug	Medicine (Baltimore)	not available
27583909	2016 Aug	Medicine (Baltimore)	not available
27583908	2016 Aug	Medicine (Baltimore)	not available
27583907	2016 Aug	Medicine (Baltimore)	not available
27583906	2016 Aug	Medicine (Baltimore)	not available
27583905	2016 Aug	Medicine (Baltimore)	not available
27583904	2016 Aug	Medicine (Baltimore)	not available
27583903	2016 Aug	Medicine (Baltimore)	not available
27583902	2016 Aug	Medicine (Baltimore)	not available
27583901	2016 Aug	Medicine (Baltimore)	not available
27583900	2016 Aug	Medicine (Baltimore)	not available
27583899	2016 Aug	Medicine (Baltimore)	not available
27583898	2016 Aug	Medicine (Baltimore)	not available
27583897	2016 Aug	Medicine (Baltimore)	not available
27583896	2016 Aug	Medicine (Baltimore)	not available
27583895	2016 Aug	Medicine (Baltimore)	not available
27583894	2016 Aug	Medicine (Baltimore)	not available
27583893	2016 Aug	Medicine (Baltimore)	not available
27583892	2016 Aug	Medicine (Baltimore)	not available
27583891	2016 Aug	Medicine (Baltimore)	not available
27583890	2016 Aug	Medicine (Baltimore)	not available
27583889	2016 Aug	Medicine (Baltimore)	not available
27583888	2016 Aug	Medicine (Baltimore)	not available
27583887	2016 Aug	Medicine (Baltimore)	not available
27583886	2016 Aug	Medicine (Baltimore)	not available
27583885	2016 Aug	Medicine (Baltimore)	not available
27583884	2016 Aug	Medicine (Baltimore)	not available
27583883	2016 Aug	Medicine (Baltimore)	not available
27583882	2016 Aug	Medicine (Baltimore)	not available
27583881	2016 Aug	Medicine (Baltimore)	not available
27583880	2016 Aug	Medicine (Baltimore)	not available
27583879	2016 Aug	Medicine (Baltimore)	not available
27583878	2016 Aug	Medicine (Baltimore)	not available
27583877	2016 Aug	Medicine (Baltimore)	not available
27583876	2016 Aug	Medicine (Baltimore)	not available
27583875	2016 Aug	Medicine (Baltimore)	not available
27583874	2016 Aug	Medicine (Baltimore)	not available
27583873	2016 Aug	Medicine (Baltimore)	not available
27583872	2016 Aug	Medicine (Baltimore)	not available
27583871	2016 Aug	Medicine (Baltimore)	not available
27583870	2016 Aug	Medicine (Baltimore)	not available
27583869	2016 Aug	Medicine (Baltimore)	not available
27583868	2016 Aug	Medicine (Baltimore)	not available
27583867	2016 Aug	Medicine (Baltimore)	not available
27583866	2016 Aug	Medicine (Baltimore)	not available
27583865	2016 Aug	Medicine (Baltimore)	not available
27583864	2016 Aug	Medicine (Baltimore)	not available
27583863	2016 Aug	Medicine (Baltimore)	not available
27583862	2016 Aug	Medicine (Baltimore)	not available
27583861	2016 Aug	Medicine (Baltimore)	not available
27583860	2016 Aug	Medicine (Baltimore)	not available
27583859	2016 Aug	Medicine (Baltimore)	not available
27583858	2016 Aug	Medicine (Baltimore)	not available
27583857	2016 Aug	Medicine (Baltimore)	not available
27583856	2016 Aug	Medicine (Baltimore)	not available
27583855	2016 Aug	Medicine (Baltimore)	not available
27583854	2016 Aug	Medicine (Baltimore)	not available
27583853	2016 Aug	Medicine (Baltimore)	not available
27583852	2016 Aug	Medicine (Baltimore)	not available
27583851	2016 Aug	Medicine (Baltimore)	not available
27583850	2016 Aug	Medicine (Baltimore)	not available
27583849	2016 Aug	Medicine (Baltimore)	not available
27583848	2016 Aug	Medicine (Baltimore)	not available
27583847	2016 Aug	Medicine (Baltimore)	not available
27583846	2016 Aug	Medicine (Baltimore)	not available
27583845	2016 Aug	Medicine (Baltimore)	not available
27583844	2016 Aug	Medicine (Baltimore)	not available
27583843	2016 Aug	Medicine (Baltimore)	not available
27583842	2016 Aug	Medicine (Baltimore)	not available
27583841	2016 Aug	Medicine (Baltimore)	not available
27559984	2016 Aug	Medicine (Baltimore)	not available
27559983	2016 Aug	Medicine (Baltimore)	not available
27559982	2016 Aug	Medicine (Baltimore)	not available
27559981	2016 Aug	Medicine (Baltimore)	not available
27559980	2016 Aug	Medicine (Baltimore)	not available
27559979	2016 Aug	Medicine (Baltimore)	not available
27559978	2016 Aug	Medicine (Baltimore)	not available
27559977	2016 Aug	Medicine (Baltimore)	not available
27559976	2016 Aug	Medicine (Baltimore)	not available
27559975	2016 Aug	Medicine (Baltimore)	not available
27559974	2016 Aug	Medicine (Baltimore)	not available
27559973	2016 Aug	Medicine (Baltimore)	not available
27559972	2016 Aug	Medicine (Baltimore)	not available
27559971	2016 Aug	Medicine (Baltimore)	not available
27559970	2016 Aug	Medicine (Baltimore)	not available
27559969	2016 Aug	Medicine (Baltimore)	not available
27559968	2016 Aug	Medicine (Baltimore)	not available
27559967	2016 Aug	Medicine (Baltimore)	not available
27559966	2016 Aug	Medicine (Baltimore)	not available
27559965	2016 Aug	Medicine (Baltimore)	not available
27559964	2016 Aug	Medicine (Baltimore)	not available
27559963	2016 Aug	Medicine (Baltimore)	not available
27559962	2016 Aug	Medicine (Baltimore)	not available
27559961	2016 Aug	Medicine (Baltimore)	not available
27559960	2016 Aug	Medicine (Baltimore)	not available
27559959	2016 Aug	Medicine (Baltimore)	not available
27559958	2016 Aug	Medicine (Baltimore)	not available
27559957	2016 Aug	Medicine (Baltimore)	not available
27559956	2016 Aug	Medicine (Baltimore)	not available
27559955	2016 Aug	Medicine (Baltimore)	not available
27559954	2016 Aug	Medicine (Baltimore)	not available
27559953	2016 Aug	Medicine (Baltimore)	not available
27559952	2016 Aug	Medicine (Baltimore)	not available
27559951	2016 Aug	Medicine (Baltimore)	not available
27559950	2016 Aug	Medicine (Baltimore)	not available
27559949	2016 Aug	Medicine (Baltimore)	not available
27559948	2016 Aug	Medicine (Baltimore)	not available
27559947	2016 Aug	Medicine (Baltimore)	not available
27559946	2016 Aug	Medicine (Baltimore)	not available
27559945	2016 Aug	Medicine (Baltimore)	not available
27559944	2016 Aug	Medicine (Baltimore)	not available
27559943	2016 Aug	Medicine (Baltimore)	not available
27559942	2016 Aug	Medicine (Baltimore)	not available
27559941	2016 Aug	Medicine (Baltimore)	not available
27559940	2016 Aug	Medicine (Baltimore)	not available
27559939	2016 Aug	Medicine (Baltimore)	not available
27537601	2016 Aug	Medicine (Baltimore)	not available
27537600	2016 Aug	Medicine (Baltimore)	not available
27537599	2016 Aug	Medicine (Baltimore)	not available
27537598	2016 Aug	Medicine (Baltimore)	not available
27537597	2016 Aug	Medicine (Baltimore)	not available
27537596	2016 Aug	Medicine (Baltimore)	not available
27537595	2016 Aug	Medicine (Baltimore)	not available
27537594	2016 Aug	Medicine (Baltimore)	not available
27537593	2016 Aug	Medicine (Baltimore)	not available
27537592	2016 Aug	Medicine (Baltimore)	not available
27537591	2016 Aug	Medicine (Baltimore)	not available
27537590	2016 Aug	Medicine (Baltimore)	not available
27537589	2016 Aug	Medicine (Baltimore)	not available
27537588	2016 Aug	Medicine (Baltimore)	not available
27537587	2016 Aug	Medicine (Baltimore)	not available
27537586	2016 Aug	Medicine (Baltimore)	not available
27537585	2016 Aug	Medicine (Baltimore)	not available
27537584	2016 Aug	Medicine (Baltimore)	not available
27537583	2016 Aug	Medicine (Baltimore)	not available
27537582	2016 Aug	Medicine (Baltimore)	not available
27537581	2016 Aug	Medicine (Baltimore)	not available
27537580	2016 Aug	Medicine (Baltimore)	not available
27537579	2016 Aug	Medicine (Baltimore)	not available
27537578	2016 Aug	Medicine (Baltimore)	not available
27537577	2016 Aug	Medicine (Baltimore)	not available
27537576	2016 Aug	Medicine (Baltimore)	not available
27537575	2016 Aug	Medicine (Baltimore)	not available
27537574	2016 Aug	Medicine (Baltimore)	not available
27537573	2016 Aug	Medicine (Baltimore)	not available
27537572	2016 Aug	Medicine (Baltimore)	not available
27537571	2016 Aug	Medicine (Baltimore)	not available
27537570	2016 Aug	Medicine (Baltimore)	not available
27537569	2016 Aug	Medicine (Baltimore)	not available
27537568	2016 Aug	Medicine (Baltimore)	not available
27537567	2016 Aug	Medicine (Baltimore)	not available
27537566	2016 Aug	Medicine (Baltimore)	not available
27537565	2016 Aug	Medicine (Baltimore)	not available
27537564	2016 Aug	Medicine (Baltimore)	not available
27537563	2016 Aug	Medicine (Baltimore)	not available
27537562	2016 Aug	Medicine (Baltimore)	not available
27537561	2016 Aug	Medicine (Baltimore)	not available
27537560	2016 Aug	Medicine (Baltimore)	not available
27537559	2016 Aug	Medicine (Baltimore)	not available
27537558	2016 Aug	Medicine (Baltimore)	not available
27537557	2016 Aug	Medicine (Baltimore)	not available
27537556	2016 Aug	Medicine (Baltimore)	not available
27537555	2016 Aug	Medicine (Baltimore)	not available
27537554	2016 Aug	Medicine (Baltimore)	not available
27537553	2016 Aug	Medicine (Baltimore)	not available
27537552	2016 Aug	Medicine (Baltimore)	not available
27537551	2016 Aug	Medicine (Baltimore)	not available
27537550	2016 Aug	Medicine (Baltimore)	not available
27512890	2016 Aug	Medicine (Baltimore)	not available
27512889	2016 Aug	Medicine (Baltimore)	not available
27512888	2016 Aug	Medicine (Baltimore)	not available
27512887	2016 Aug	Medicine (Baltimore)	not available
27512886	2016 Aug	Medicine (Baltimore)	not available
27512885	2016 Aug	Medicine (Baltimore)	not available
27512884	2016 Aug	Medicine (Baltimore)	not available
27512883	2016 Aug	Medicine (Baltimore)	not available
27512882	2016 Aug	Medicine (Baltimore)	not available
27512881	2016 Aug	Medicine (Baltimore)	not available
27512880	2016 Aug	Medicine (Baltimore)	not available
27512879	2016 Aug	Medicine (Baltimore)	not available
27512878	2016 Aug	Medicine (Baltimore)	not available
27512877	2016 Aug	Medicine (Baltimore)	not available
27512876	2016 Aug	Medicine (Baltimore)	not available
27512875	2016 Aug	Medicine (Baltimore)	not available
27512874	2016 Aug	Medicine (Baltimore)	not available
27512873	2016 Aug	Medicine (Baltimore)	not available
27512872	2016 Aug	Medicine (Baltimore)	not available
27512871	2016 Aug	Medicine (Baltimore)	not available
27512870	2016 Aug	Medicine (Baltimore)	not available
27512869	2016 Aug	Medicine (Baltimore)	not available
27512868	2016 Aug	Medicine (Baltimore)	not available
27512867	2016 Aug	Medicine (Baltimore)	not available
27512866	2016 Aug	Medicine (Baltimore)	not available
27512865	2016 Aug	Medicine (Baltimore)	not available
27512864	2016 Aug	Medicine (Baltimore)	not available
27512863	2016 Aug	Medicine (Baltimore)	not available
27512862	2016 Aug	Medicine (Baltimore)	not available
27512861	2016 Aug	Medicine (Baltimore)	not available
27512860	2016 Aug	Medicine (Baltimore)	not available
27512859	2016 Aug	Medicine (Baltimore)	not available
27512858	2016 Aug	Medicine (Baltimore)	not available
27512857	2016 Aug	Medicine (Baltimore)	not available
27512856	2016 Aug	Medicine (Baltimore)	not available
27512855	2016 Aug	Medicine (Baltimore)	not available
27512854	2016 Aug	Medicine (Baltimore)	not available
27512853	2016 Aug	Medicine (Baltimore)	not available
27512852	2016 Aug	Medicine (Baltimore)	not available
27512851	2016 Aug	Medicine (Baltimore)	not available
27512850	2016 Aug	Medicine (Baltimore)	not available
27512849	2016 Aug	Medicine (Baltimore)	not available
27512848	2016 Aug	Medicine (Baltimore)	not available
27512847	2016 Aug	Medicine (Baltimore)	not available
27512846	2016 Aug	Medicine (Baltimore)	not available
27512845	2016 Aug	Medicine (Baltimore)	not available
27512844	2016 Aug	Medicine (Baltimore)	not available
27512843	2016 Aug	Medicine (Baltimore)	not available
27512842	2016 Aug	Medicine (Baltimore)	not available
27512841	2016 Aug	Medicine (Baltimore)	not available
27512840	2016 Aug	Medicine (Baltimore)	not available
27512839	2016 Aug	Medicine (Baltimore)	not available
27512838	2016 Aug	Medicine (Baltimore)	not available
27512837	2016 Aug	Medicine (Baltimore)	not available
27512836	2016 Aug	Medicine (Baltimore)	not available
27495111	2016 Aug	Medicine (Baltimore)	not available
27495110	2016 Aug	Medicine (Baltimore)	not available
27495109	2016 Aug	Medicine (Baltimore)	not available
27495108	2016 Aug	Medicine (Baltimore)	not available
27495107	2016 Aug	Medicine (Baltimore)	not available
27495106	2016 Aug	Medicine (Baltimore)	not available
27495105	2016 Aug	Medicine (Baltimore)	not available
27495104	2016 Aug	Medicine (Baltimore)	not available
27495103	2016 Aug	Medicine (Baltimore)	not available
27495102	2016 Aug	Medicine (Baltimore)	not available
27495101	2016 Aug	Medicine (Baltimore)	not available
27495100	2016 Aug	Medicine (Baltimore)	not available
27495099	2016 Aug	Medicine (Baltimore)	not available
27495098	2016 Aug	Medicine (Baltimore)	not available
27495097	2016 Aug	Medicine (Baltimore)	not available
27495096	2016 Aug	Medicine (Baltimore)	not available
27495095	2016 Aug	Medicine (Baltimore)	not available
27495094	2016 Aug	Medicine (Baltimore)	not available
27495093	2016 Aug	Medicine (Baltimore)	not available
27495092	2016 Aug	Medicine (Baltimore)	not available
27495091	2016 Aug	Medicine (Baltimore)	not available
27495090	2016 Aug	Medicine (Baltimore)	not available
27495089	2016 Aug	Medicine (Baltimore)	not available
27495088	2016 Aug	Medicine (Baltimore)	not available
27495087	2016 Aug	Medicine (Baltimore)	not available
27495086	2016 Aug	Medicine (Baltimore)	not available
27495085	2016 Aug	Medicine (Baltimore)	not available
27495084	2016 Aug	Medicine (Baltimore)	not available
27495083	2016 Aug	Medicine (Baltimore)	not available
27495082	2016 Aug	Medicine (Baltimore)	not available
27495081	2016 Aug	Medicine (Baltimore)	not available
27495080	2016 Aug	Medicine (Baltimore)	not available
27495079	2016 Aug	Medicine (Baltimore)	not available
27495078	2016 Aug	Medicine (Baltimore)	not available
27495077	2016 Aug	Medicine (Baltimore)	not available
27495076	2016 Aug	Medicine (Baltimore)	not available
27495075	2016 Aug	Medicine (Baltimore)	not available
27495074	2016 Aug	Medicine (Baltimore)	not available
27495073	2016 Aug	Medicine (Baltimore)	not available
27495072	2016 Aug	Medicine (Baltimore)	not available
27495071	2016 Aug	Medicine (Baltimore)	not available
27495070	2016 Aug	Medicine (Baltimore)	not available
27495069	2016 Aug	Medicine (Baltimore)	not available
27495068	2016 Aug	Medicine (Baltimore)	not available
27495067	2016 Aug	Medicine (Baltimore)	not available
27495066	2016 Aug	Medicine (Baltimore)	not available
27495065	2016 Aug	Medicine (Baltimore)	not available
27495064	2016 Aug	Medicine (Baltimore)	not available
27495063	2016 Aug	Medicine (Baltimore)	not available
27495062	2016 Aug	Medicine (Baltimore)	not available
27495061	2016 Aug	Medicine (Baltimore)	not available
27495060	2016 Aug	Medicine (Baltimore)	not available
27495059	2016 Aug	Medicine (Baltimore)	not available
27495058	2016 Aug	Medicine (Baltimore)	not available
27495057	2016 Aug	Medicine (Baltimore)	not available
27495056	2016 Aug	Medicine (Baltimore)	not available
27495055	2016 Aug	Medicine (Baltimore)	not available
27495054	2016 Aug	Medicine (Baltimore)	not available
27495053	2016 Aug	Medicine (Baltimore)	not available
27495052	2016 Aug	Medicine (Baltimore)	not available
27495051	2016 Aug	Medicine (Baltimore)	not available
27495050	2016 Aug	Medicine (Baltimore)	not available
27495049	2016 Aug	Medicine (Baltimore)	not available
27495048	2016 Aug	Medicine (Baltimore)	not available
27495047	2016 Aug	Medicine (Baltimore)	not available
27495046	2016 Aug	Medicine (Baltimore)	not available
27495045	2016 Aug	Medicine (Baltimore)	not available
27495044	2016 Aug	Medicine (Baltimore)	not available
27495043	2016 Aug	Medicine (Baltimore)	not available
27495042	2016 Aug	Medicine (Baltimore)	not available
27495041	2016 Aug	Medicine (Baltimore)	not available
27495040	2016 Aug	Medicine (Baltimore)	not available
27495039	2016 Aug	Medicine (Baltimore)	not available
27495038	2016 Aug	Medicine (Baltimore)	not available
27495037	2016 Aug	Medicine (Baltimore)	not available
27495036	2016 Aug	Medicine (Baltimore)	not available
27495035	2016 Aug	Medicine (Baltimore)	not available
27495034	2016 Aug	Medicine (Baltimore)	not available
27495033	2016 Aug	Medicine (Baltimore)	not available
27495032	2016 Aug	Medicine (Baltimore)	not available
27495031	2016 Aug	Medicine (Baltimore)	not available
27495030	2016 Aug	Medicine (Baltimore)	not available
27495029	2016 Aug	Medicine (Baltimore)	not available
27495028	2016 Aug	Medicine (Baltimore)	not available
27495027	2016 Aug	Medicine (Baltimore)	not available
27495026	2016 Aug	Medicine (Baltimore)	not available
27495025	2016 Aug	Medicine (Baltimore)	not available
27495024	2016 Aug	Medicine (Baltimore)	not available
27495023	2016 Aug	Medicine (Baltimore)	not available
27495022	2016 Aug	Medicine (Baltimore)	not available
27495021	2016 Aug	Medicine (Baltimore)	not available
27495020	2016 Aug	Medicine (Baltimore)	not available
27495019	2016 Aug	Medicine (Baltimore)	not available
27495018	2016 Aug	Medicine (Baltimore)	not available
27495017	2016 Aug	Medicine (Baltimore)	not available
27495016	2016 Aug	Medicine (Baltimore)	not available
27495015	2016 Aug	Medicine (Baltimore)	not available
27472742	2016 Jul	Medicine (Baltimore)	not available
27472741	2016 Jul	Medicine (Baltimore)	not available
27472740	2016 Jul	Medicine (Baltimore)	not available
27472739	2016 Jul	Medicine (Baltimore)	not available
27472738	2016 Jul	Medicine (Baltimore)	not available
27472737	2016 Jul	Medicine (Baltimore)	not available
27472736	2016 Jul	Medicine (Baltimore)	not available
27472735	2016 Jul	Medicine (Baltimore)	not available
27472734	2016 Jul	Medicine (Baltimore)	not available
27472733	2016 Jul	Medicine (Baltimore)	not available
27472732	2016 Jul	Medicine (Baltimore)	not available
27472731	2016 Jul	Medicine (Baltimore)	not available
27472730	2016 Jul	Medicine (Baltimore)	not available
27472729	2016 Jul	Medicine (Baltimore)	not available
27472728	2016 Jul	Medicine (Baltimore)	not available
27472727	2016 Jul	Medicine (Baltimore)	not available
27472726	2016 Jul	Medicine (Baltimore)	not available
27472725	2016 Jul	Medicine (Baltimore)	not available
27472724	2016 Jul	Medicine (Baltimore)	not available
27472723	2016 Jul	Medicine (Baltimore)	not available
27472722	2016 Jul	Medicine (Baltimore)	not available
27472721	2016 Jul	Medicine (Baltimore)	not available
27472720	2016 Jul	Medicine (Baltimore)	not available
27472719	2016 Jul	Medicine (Baltimore)	not available
27472718	2016 Jul	Medicine (Baltimore)	not available
27472717	2016 Jul	Medicine (Baltimore)	not available
27472716	2016 Jul	Medicine (Baltimore)	not available
27472715	2016 Jul	Medicine (Baltimore)	not available
27472714	2016 Jul	Medicine (Baltimore)	not available
27472713	2016 Jul	Medicine (Baltimore)	not available
27472712	2016 Jul	Medicine (Baltimore)	not available
27472711	2016 Jul	Medicine (Baltimore)	not available
27472710	2016 Jul	Medicine (Baltimore)	not available
27472709	2016 Jul	Medicine (Baltimore)	not available
27472708	2016 Jul	Medicine (Baltimore)	not available
27472707	2016 Jul	Medicine (Baltimore)	not available
27472706	2016 Jul	Medicine (Baltimore)	not available
27472705	2016 Jul	Medicine (Baltimore)	not available
27472704	2016 Jul	Medicine (Baltimore)	not available
27472703	2016 Jul	Medicine (Baltimore)	not available
27472702	2016 Jul	Medicine (Baltimore)	not available
27472701	2016 Jul	Medicine (Baltimore)	not available
27472700	2016 Jul	Medicine (Baltimore)	not available
27472699	2016 Jul	Medicine (Baltimore)	not available
27472698	2016 Jul	Medicine (Baltimore)	not available
27472697	2016 Jul	Medicine (Baltimore)	not available
27472696	2016 Jul	Medicine (Baltimore)	not available
27472695	2016 Jul	Medicine (Baltimore)	not available
27472694	2016 Jul	Medicine (Baltimore)	not available
27472693	2016 Jul	Medicine (Baltimore)	not available
27472692	2016 Jul	Medicine (Baltimore)	not available
27472691	2016 Jul	Medicine (Baltimore)	not available
27472690	2016 Jul	Medicine (Baltimore)	not available
27472689	2016 Jul	Medicine (Baltimore)	not available
27472688	2016 Jul	Medicine (Baltimore)	not available
27472687	2016 Jul	Medicine (Baltimore)	not available
27472686	2016 Jul	Medicine (Baltimore)	not available
27472685	2016 Jul	Medicine (Baltimore)	not available
27472684	2016 Jul	Medicine (Baltimore)	not available
27472683	2016 Jul	Medicine (Baltimore)	not available
27472682	2016 Jul	Medicine (Baltimore)	not available
27472681	2016 Jul	Medicine (Baltimore)	not available
27472680	2016 Jul	Medicine (Baltimore)	not available
27472679	2016 Jul	Medicine (Baltimore)	not available
27472678	2016 Jul	Medicine (Baltimore)	not available
27472677	2016 Jul	Medicine (Baltimore)	not available
27472676	2016 Jul	Medicine (Baltimore)	not available
27472675	2016 Jul	Medicine (Baltimore)	not available
27472674	2016 Jul	Medicine (Baltimore)	not available
27472673	2016 Jul	Medicine (Baltimore)	not available
27472672	2016 Jul	Medicine (Baltimore)	not available
27472671	2016 Jul	Medicine (Baltimore)	not available
27472670	2016 Jul	Medicine (Baltimore)	not available
27442685	2016 Jul	Medicine (Baltimore)	not available
27442684	2016 Jul	Medicine (Baltimore)	not available
27442683	2016 Jul	Medicine (Baltimore)	not available
27442682	2016 Jul	Medicine (Baltimore)	not available
27442681	2016 Jul	Medicine (Baltimore)	not available
27442680	2016 Jul	Medicine (Baltimore)	not available
27442679	2016 Jul	Medicine (Baltimore)	not available
27442678	2016 Jul	Medicine (Baltimore)	not available
27442677	2016 Jul	Medicine (Baltimore)	not available
27442676	2016 Jul	Medicine (Baltimore)	not available
27442675	2016 Jul	Medicine (Baltimore)	not available
27442674	2016 Jul	Medicine (Baltimore)	not available
27442673	2016 Jul	Medicine (Baltimore)	not available
27442672	2016 Jul	Medicine (Baltimore)	not available
27442671	2016 Jul	Medicine (Baltimore)	not available
27442670	2016 Jul	Medicine (Baltimore)	not available
27442669	2016 Jul	Medicine (Baltimore)	not available
27442668	2016 Jul	Medicine (Baltimore)	not available
27442667	2016 Jul	Medicine (Baltimore)	not available
27442666	2016 Jul	Medicine (Baltimore)	not available
27442665	2016 Jul	Medicine (Baltimore)	not available
27442664	2016 Jul	Medicine (Baltimore)	not available
27442663	2016 Jul	Medicine (Baltimore)	not available
27442662	2016 Jul	Medicine (Baltimore)	not available
27442661	2016 Jul	Medicine (Baltimore)	not available
27442660	2016 Jul	Medicine (Baltimore)	not available
27442659	2016 Jul	Medicine (Baltimore)	not available
27442658	2016 Jul	Medicine (Baltimore)	not available
27442657	2016 Jul	Medicine (Baltimore)	not available
27442656	2016 Jul	Medicine (Baltimore)	not available
27442655	2016 Jul	Medicine (Baltimore)	not available
27442654	2016 Jul	Medicine (Baltimore)	not available
27442653	2016 Jul	Medicine (Baltimore)	not available
27442652	2016 Jul	Medicine (Baltimore)	not available
27442651	2016 Jul	Medicine (Baltimore)	not available
27442650	2016 Jul	Medicine (Baltimore)	not available
27442649	2016 Jul	Medicine (Baltimore)	not available
27442648	2016 Jul	Medicine (Baltimore)	not available
27442647	2016 Jul	Medicine (Baltimore)	not available
27442646	2016 Jul	Medicine (Baltimore)	not available
27442645	2016 Jul	Medicine (Baltimore)	not available
27442644	2016 Jul	Medicine (Baltimore)	not available
27442643	2016 Jul	Medicine (Baltimore)	not available
27442642	2016 Jul	Medicine (Baltimore)	not available
27442641	2016 Jul	Medicine (Baltimore)	not available
27442640	2016 Jul	Medicine (Baltimore)	not available
27442639	2016 Jul	Medicine (Baltimore)	not available
27442638	2016 Jul	Medicine (Baltimore)	not available
27442637	2016 Jul	Medicine (Baltimore)	not available
27442636	2016 Jul	Medicine (Baltimore)	not available
27442635	2016 Jul	Medicine (Baltimore)	not available
27442634	2016 Jul	Medicine (Baltimore)	not available
27442633	2016 Jul	Medicine (Baltimore)	not available
27442632	2016 Jul	Medicine (Baltimore)	not available
27442631	2016 Jul	Medicine (Baltimore)	not available
27428242	2016 Jul	Medicine (Baltimore)	not available
27428241	2016 Jul	Medicine (Baltimore)	not available
27428240	2016 Jul	Medicine (Baltimore)	not available
27428239	2016 Jul	Medicine (Baltimore)	not available
27428238	2016 Jul	Medicine (Baltimore)	not available
27428237	2016 Jul	Medicine (Baltimore)	not available
27428236	2016 Jul	Medicine (Baltimore)	not available
27428235	2016 Jul	Medicine (Baltimore)	not available
27428234	2016 Jul	Medicine (Baltimore)	not available
27428233	2016 Jul	Medicine (Baltimore)	not available
27428232	2016 Jul	Medicine (Baltimore)	not available
27428231	2016 Jul	Medicine (Baltimore)	not available
27428230	2016 Jul	Medicine (Baltimore)	not available
27428229	2016 Jul	Medicine (Baltimore)	not available
27428228	2016 Jul	Medicine (Baltimore)	not available
27428227	2016 Jul	Medicine (Baltimore)	not available
27428226	2016 Jul	Medicine (Baltimore)	not available
27428225	2016 Jul	Medicine (Baltimore)	not available
27428224	2016 Jul	Medicine (Baltimore)	not available
27428223	2016 Jul	Medicine (Baltimore)	not available
27428222	2016 Jul	Medicine (Baltimore)	not available
27428221	2016 Jul	Medicine (Baltimore)	not available
27428220	2016 Jul	Medicine (Baltimore)	not available
27428219	2016 Jul	Medicine (Baltimore)	not available
27428218	2016 Jul	Medicine (Baltimore)	not available
27428217	2016 Jul	Medicine (Baltimore)	not available
27428216	2016 Jul	Medicine (Baltimore)	not available
27428215	2016 Jul	Medicine (Baltimore)	not available
27428214	2016 Jul	Medicine (Baltimore)	not available
27428213	2016 Jul	Medicine (Baltimore)	not available
27428212	2016 Jul	Medicine (Baltimore)	not available
27428211	2016 Jul	Medicine (Baltimore)	not available
27428210	2016 Jul	Medicine (Baltimore)	not available
27428209	2016 Jul	Medicine (Baltimore)	not available
27428208	2016 Jul	Medicine (Baltimore)	not available
27428207	2016 Jul	Medicine (Baltimore)	not available
27428206	2016 Jul	Medicine (Baltimore)	not available
27428205	2016 Jul	Medicine (Baltimore)	not available
27428204	2016 Jul	Medicine (Baltimore)	not available
27428203	2016 Jul	Medicine (Baltimore)	not available
27428202	2016 Jul	Medicine (Baltimore)	not available
27428201	2016 Jul	Medicine (Baltimore)	not available
27428200	2016 Jul	Medicine (Baltimore)	not available
27428199	2016 Jul	Medicine (Baltimore)	not available
27428198	2016 Jul	Medicine (Baltimore)	not available
27428197	2016 Jul	Medicine (Baltimore)	not available
27428196	2016 Jul	Medicine (Baltimore)	not available
27428195	2016 Jul	Medicine (Baltimore)	not available
27428194	2016 Jul	Medicine (Baltimore)	not available
27428193	2016 Jul	Medicine (Baltimore)	not available
27428192	2016 Jul	Medicine (Baltimore)	not available
27428191	2016 Jul	Medicine (Baltimore)	not available
27428190	2016 Jul	Medicine (Baltimore)	not available
27428189	2016 Jul	Medicine (Baltimore)	not available
27428188	2016 Jul	Medicine (Baltimore)	not available
27428187	2016 Jul	Medicine (Baltimore)	not available
27428186	2016 Jul	Medicine (Baltimore)	not available
27428185	2016 Jul	Medicine (Baltimore)	not available
27428184	2016 Jul	Medicine (Baltimore)	not available
27428183	2016 Jul	Medicine (Baltimore)	not available
27428182	2016 Jul	Medicine (Baltimore)	not available
27428181	2016 Jul	Medicine (Baltimore)	not available
27399144	2016 Jul	Medicine (Baltimore)	not available
27399143	2016 Jul	Medicine (Baltimore)	not available
27399142	2016 Jul	Medicine (Baltimore)	not available
27399141	2016 Jul	Medicine (Baltimore)	not available
27399140	2016 Jul	Medicine (Baltimore)	not available
27399139	2016 Jul	Medicine (Baltimore)	not available
27399138	2016 Jul	Medicine (Baltimore)	not available
27399137	2016 Jul	Medicine (Baltimore)	not available
27399136	2016 Jul	Medicine (Baltimore)	not available
27399135	2016 Jul	Medicine (Baltimore)	not available
27399134	2016 Jul	Medicine (Baltimore)	not available
27399133	2016 Jul	Medicine (Baltimore)	not available
27399132	2016 Jul	Medicine (Baltimore)	not available
27399131	2016 Jul	Medicine (Baltimore)	not available
27399130	2016 Jul	Medicine (Baltimore)	not available
27399129	2016 Jul	Medicine (Baltimore)	not available
27399128	2016 Jul	Medicine (Baltimore)	not available
27399127	2016 Jul	Medicine (Baltimore)	not available
27399126	2016 Jul	Medicine (Baltimore)	not available
27399125	2016 Jul	Medicine (Baltimore)	not available
27399124	2016 Jul	Medicine (Baltimore)	not available
27399123	2016 Jul	Medicine (Baltimore)	not available
27399122	2016 Jul	Medicine (Baltimore)	not available
27399121	2016 Jul	Medicine (Baltimore)	not available
27399120	2016 Jul	Medicine (Baltimore)	not available
27399119	2016 Jul	Medicine (Baltimore)	not available
27399118	2016 Jul	Medicine (Baltimore)	not available
27399117	2016 Jul	Medicine (Baltimore)	not available
27399116	2016 Jul	Medicine (Baltimore)	not available
27399115	2016 Jul	Medicine (Baltimore)	not available
27399114	2016 Jul	Medicine (Baltimore)	not available
27399113	2016 Jul	Medicine (Baltimore)	not available
27399112	2016 Jul	Medicine (Baltimore)	not available
27399111	2016 Jul	Medicine (Baltimore)	not available
27399110	2016 Jul	Medicine (Baltimore)	not available
27399109	2016 Jul	Medicine (Baltimore)	not available
27399108	2016 Jul	Medicine (Baltimore)	not available
27399107	2016 Jul	Medicine (Baltimore)	not available
27399106	2016 Jul	Medicine (Baltimore)	not available
27399105	2016 Jul	Medicine (Baltimore)	not available
27399104	2016 Jul	Medicine (Baltimore)	not available
27399103	2016 Jul	Medicine (Baltimore)	not available
27399102	2016 Jul	Medicine (Baltimore)	not available
27399101	2016 Jul	Medicine (Baltimore)	not available
27399100	2016 Jul	Medicine (Baltimore)	not available
27399099	2016 Jul	Medicine (Baltimore)	not available
27399098	2016 Jul	Medicine (Baltimore)	not available
27399097	2016 Jul	Medicine (Baltimore)	not available
27399096	2016 Jul	Medicine (Baltimore)	not available
27399095	2016 Jul	Medicine (Baltimore)	not available
27399094	2016 Jul	Medicine (Baltimore)	not available
27399093	2016 Jul	Medicine (Baltimore)	not available
27399092	2016 Jul	Medicine (Baltimore)	not available
27399091	2016 Jul	Medicine (Baltimore)	not available
27399090	2016 Jul	Medicine (Baltimore)	not available
27399089	2016 Jul	Medicine (Baltimore)	not available
27399088	2016 Jul	Medicine (Baltimore)	not available
27399087	2016 Jul	Medicine (Baltimore)	not available
27399086	2016 Jul	Medicine (Baltimore)	not available
27399085	2016 Jul	Medicine (Baltimore)	not available
27399084	2016 Jul	Medicine (Baltimore)	not available
27399083	2016 Jul	Medicine (Baltimore)	not available
27399082	2016 Jul	Medicine (Baltimore)	not available
27399081	2016 Jul	Medicine (Baltimore)	not available
27399080	2016 Jul	Medicine (Baltimore)	not available
27399079	2016 Jul	Medicine (Baltimore)	not available
27399078	2016 Jul	Medicine (Baltimore)	not available
27399077	2016 Jul	Medicine (Baltimore)	not available
27399076	2016 Jul	Medicine (Baltimore)	not available
27399075	2016 Jul	Medicine (Baltimore)	not available
27399074	2016 Jul	Medicine (Baltimore)	not available
27399073	2016 Jul	Medicine (Baltimore)	not available
27399072	2016 Jul	Medicine (Baltimore)	not available
27399071	2016 Jul	Medicine (Baltimore)	not available
27399070	2016 Jul	Medicine (Baltimore)	not available
27399069	2016 Jul	Medicine (Baltimore)	not available
27399068	2016 Jul	Medicine (Baltimore)	not available
27399067	2016 Jul	Medicine (Baltimore)	not available
27399066	2016 Jul	Medicine (Baltimore)	not available
27399065	2016 Jul	Medicine (Baltimore)	not available
27399064	2016 Jul	Medicine (Baltimore)	not available
27399063	2016 Jul	Medicine (Baltimore)	not available
27399062	2016 Jul	Medicine (Baltimore)	not available
27399061	2016 Jul	Medicine (Baltimore)	not available
27399060	2016 Jul	Medicine (Baltimore)	not available
27399059	2016 Jul	Medicine (Baltimore)	not available
27399058	2016 Jul	Medicine (Baltimore)	not available
27368052	2016 Jun	Medicine (Baltimore)	not available
27368051	2016 Jun	Medicine (Baltimore)	not available
27368050	2016 Jun	Medicine (Baltimore)	not available
27368049	2016 Jun	Medicine (Baltimore)	not available
27368048	2016 Jun	Medicine (Baltimore)	not available
27368047	2016 Jun	Medicine (Baltimore)	not available
27368046	2016 Jun	Medicine (Baltimore)	not available
27368045	2016 Jun	Medicine (Baltimore)	not available
27368044	2016 Jun	Medicine (Baltimore)	not available
27368043	2016 Jun	Medicine (Baltimore)	not available
27368042	2016 Jun	Medicine (Baltimore)	not available
27368041	2016 Jun	Medicine (Baltimore)	not available
27368040	2016 Jun	Medicine (Baltimore)	not available
27368039	2016 Jun	Medicine (Baltimore)	not available
27368038	2016 Jun	Medicine (Baltimore)	not available
27368037	2016 Jun	Medicine (Baltimore)	not available
27368036	2016 Jun	Medicine (Baltimore)	not available
27368035	2016 Jun	Medicine (Baltimore)	not available
27368034	2016 Jun	Medicine (Baltimore)	not available
27368033	2016 Jun	Medicine (Baltimore)	not available
27368032	2016 Jun	Medicine (Baltimore)	not available
27368031	2016 Jun	Medicine (Baltimore)	not available
27368030	2016 Jun	Medicine (Baltimore)	not available
27368029	2016 Jun	Medicine (Baltimore)	not available
27368028	2016 Jun	Medicine (Baltimore)	not available
27368027	2016 Jun	Medicine (Baltimore)	not available
27368026	2016 Jun	Medicine (Baltimore)	not available
27368025	2016 Jun	Medicine (Baltimore)	not available
27368024	2016 Jun	Medicine (Baltimore)	not available
27368023	2016 Jun	Medicine (Baltimore)	not available
27368022	2016 Jun	Medicine (Baltimore)	not available
27368021	2016 Jun	Medicine (Baltimore)	not available
27368020	2016 Jun	Medicine (Baltimore)	not available
27368019	2016 Jun	Medicine (Baltimore)	not available
27368018	2016 Jun	Medicine (Baltimore)	not available
27368017	2016 Jun	Medicine (Baltimore)	not available
27368016	2016 Jun	Medicine (Baltimore)	not available
27368015	2016 Jun	Medicine (Baltimore)	not available
27368014	2016 Jun	Medicine (Baltimore)	not available
27368013	2016 Jun	Medicine (Baltimore)	not available
27368012	2016 Jun	Medicine (Baltimore)	not available
27368011	2016 Jun	Medicine (Baltimore)	not available
27368010	2016 Jun	Medicine (Baltimore)	not available
27368009	2016 Jun	Medicine (Baltimore)	not available
27368008	2016 Jun	Medicine (Baltimore)	not available
27368007	2016 Jun	Medicine (Baltimore)	not available
27368006	2016 Jun	Medicine (Baltimore)	not available
27368005	2016 Jun	Medicine (Baltimore)	not available
27368004	2016 Jun	Medicine (Baltimore)	not available
27368003	2016 Jun	Medicine (Baltimore)	not available
27368002	2016 Jun	Medicine (Baltimore)	not available
27368001	2016 Jun	Medicine (Baltimore)	not available
27368000	2016 Jun	Medicine (Baltimore)	not available
27367999	2016 Jun	Medicine (Baltimore)	not available
27367998	2016 Jun	Medicine (Baltimore)	not available
27367997	2016 Jun	Medicine (Baltimore)	not available
27367996	2016 Jun	Medicine (Baltimore)	not available
27367995	2016 Jun	Medicine (Baltimore)	not available
27367994	2016 Jun	Medicine (Baltimore)	not available
27367993	2016 Jun	Medicine (Baltimore)	not available
27367992	2016 Jun	Medicine (Baltimore)	not available
27367991	2016 Jun	Medicine (Baltimore)	not available
27367990	2016 Jun	Medicine (Baltimore)	not available
27367989	2016 Jun	Medicine (Baltimore)	not available
27367988	2016 Jun	Medicine (Baltimore)	not available
27367987	2016 Jun	Medicine (Baltimore)	not available
27367986	2016 Jun	Medicine (Baltimore)	not available
27367985	2016 Jun	Medicine (Baltimore)	not available
27367984	2016 Jun	Medicine (Baltimore)	not available
27367983	2016 Jun	Medicine (Baltimore)	not available
27367982	2016 Jun	Medicine (Baltimore)	not available
27367981	2016 Jun	Medicine (Baltimore)	not available
27367980	2016 Jun	Medicine (Baltimore)	not available
27367979	2016 Jun	Medicine (Baltimore)	not available
27367978	2016 Jun	Medicine (Baltimore)	not available
27367977	2016 Jun	Medicine (Baltimore)	not available
27367976	2016 Jun	Medicine (Baltimore)	not available
27336904	2016 Jun	Medicine (Baltimore)	not available
27336903	2016 Jun	Medicine (Baltimore)	not available
27336902	2016 Jun	Medicine (Baltimore)	not available
27336901	2016 Jun	Medicine (Baltimore)	not available
27336900	2016 Jun	Medicine (Baltimore)	not available
27336899	2016 Jun	Medicine (Baltimore)	not available
27336898	2016 Jun	Medicine (Baltimore)	not available
27336897	2016 Jun	Medicine (Baltimore)	not available
27336896	2016 Jun	Medicine (Baltimore)	not available
27336895	2016 Jun	Medicine (Baltimore)	not available
27336894	2016 Jun	Medicine (Baltimore)	not available
27336893	2016 Jun	Medicine (Baltimore)	not available
27336892	2016 Jun	Medicine (Baltimore)	not available
27336891	2016 Jun	Medicine (Baltimore)	not available
27336890	2016 Jun	Medicine (Baltimore)	not available
27336889	2016 Jun	Medicine (Baltimore)	not available
27336888	2016 Jun	Medicine (Baltimore)	not available
27336887	2016 Jun	Medicine (Baltimore)	not available
27336886	2016 Jun	Medicine (Baltimore)	not available
27336885	2016 Jun	Medicine (Baltimore)	not available
27336884	2016 Jun	Medicine (Baltimore)	not available
27336883	2016 Jun	Medicine (Baltimore)	not available
27336882	2016 Jun	Medicine (Baltimore)	not available
27336881	2016 Jun	Medicine (Baltimore)	not available
27336880	2016 Jun	Medicine (Baltimore)	not available
27336879	2016 Jun	Medicine (Baltimore)	not available
27336878	2016 Jun	Medicine (Baltimore)	not available
27336877	2016 Jun	Medicine (Baltimore)	not available
27336876	2016 Jun	Medicine (Baltimore)	not available
27336875	2016 Jun	Medicine (Baltimore)	not available
27336874	2016 Jun	Medicine (Baltimore)	not available
27336873	2016 Jun	Medicine (Baltimore)	not available
27336872	2016 Jun	Medicine (Baltimore)	not available
27336871	2016 Jun	Medicine (Baltimore)	not available
27336870	2016 Jun	Medicine (Baltimore)	not available
27336869	2016 Jun	Medicine (Baltimore)	not available
27336868	2016 Jun	Medicine (Baltimore)	not available
27336867	2016 Jun	Medicine (Baltimore)	not available
27336866	2016 Jun	Medicine (Baltimore)	not available
27336865	2016 Jun	Medicine (Baltimore)	not available
27336864	2016 Jun	Medicine (Baltimore)	not available
27336863	2016 Jun	Medicine (Baltimore)	not available
27336862	2016 Jun	Medicine (Baltimore)	not available
27336861	2016 Jun	Medicine (Baltimore)	not available
27311008	2016 Jun	Medicine (Baltimore)	not available
27311007	2016 Jun	Medicine (Baltimore)	not available
27311006	2016 Jun	Medicine (Baltimore)	not available
27311005	2016 Jun	Medicine (Baltimore)	not available
27311004	2016 Jun	Medicine (Baltimore)	not available
27311003	2016 Jun	Medicine (Baltimore)	not available
27311002	2016 Jun	Medicine (Baltimore)	not available
27311001	2016 Jun	Medicine (Baltimore)	not available
27311000	2016 Jun	Medicine (Baltimore)	not available
27310999	2016 Jun	Medicine (Baltimore)	not available
27310998	2016 Jun	Medicine (Baltimore)	not available
27310997	2016 Jun	Medicine (Baltimore)	not available
27310996	2016 Jun	Medicine (Baltimore)	not available
27310995	2016 Jun	Medicine (Baltimore)	not available
27310994	2016 Jun	Medicine (Baltimore)	not available
27310993	2016 Jun	Medicine (Baltimore)	not available
27310992	2016 Jun	Medicine (Baltimore)	not available
27310991	2016 Jun	Medicine (Baltimore)	not available
27310990	2016 Jun	Medicine (Baltimore)	not available
27310989	2016 Jun	Medicine (Baltimore)	not available
27310988	2016 Jun	Medicine (Baltimore)	not available
27310987	2016 Jun	Medicine (Baltimore)	not available
27310986	2016 Jun	Medicine (Baltimore)	not available
27310985	2016 Jun	Medicine (Baltimore)	not available
27310984	2016 Jun	Medicine (Baltimore)	not available
27310983	2016 Jun	Medicine (Baltimore)	not available
27310982	2016 Jun	Medicine (Baltimore)	not available
27310981	2016 Jun	Medicine (Baltimore)	not available
27310980	2016 Jun	Medicine (Baltimore)	not available
27310979	2016 Jun	Medicine (Baltimore)	not available
27310978	2016 Jun	Medicine (Baltimore)	not available
27310977	2016 Jun	Medicine (Baltimore)	not available
27310976	2016 Jun	Medicine (Baltimore)	not available
27310975	2016 Jun	Medicine (Baltimore)	not available
27310974	2016 Jun	Medicine (Baltimore)	not available
27310973	2016 Jun	Medicine (Baltimore)	not available
27310972	2016 Jun	Medicine (Baltimore)	not available
27310971	2016 Jun	Medicine (Baltimore)	not available
27310970	2016 Jun	Medicine (Baltimore)	not available
27310969	2016 Jun	Medicine (Baltimore)	not available
27310968	2016 Jun	Medicine (Baltimore)	not available
27310967	2016 Jun	Medicine (Baltimore)	not available
27310966	2016 Jun	Medicine (Baltimore)	not available
27310965	2016 Jun	Medicine (Baltimore)	not available
27310964	2016 Jun	Medicine (Baltimore)	not available
27310963	2016 Jun	Medicine (Baltimore)	not available
27310962	2016 Jun	Medicine (Baltimore)	not available
27310961	2016 Jun	Medicine (Baltimore)	not available
27310960	2016 Jun	Medicine (Baltimore)	not available
27310959	2016 Jun	Medicine (Baltimore)	not available
27310958	2016 Jun	Medicine (Baltimore)	not available
27310957	2016 Jun	Medicine (Baltimore)	not available
27310956	2016 Jun	Medicine (Baltimore)	not available
27310955	2016 Jun	Medicine (Baltimore)	not available
27310954	2016 Jun	Medicine (Baltimore)	not available
27310953	2016 Jun	Medicine (Baltimore)	not available
27310952	2016 Jun	Medicine (Baltimore)	not available
27310951	2016 Jun	Medicine (Baltimore)	not available
27310950	2016 Jun	Medicine (Baltimore)	not available
27310949	2016 Jun	Medicine (Baltimore)	not available
27310948	2016 Jun	Medicine (Baltimore)	not available
27310947	2016 Jun	Medicine (Baltimore)	not available
27310946	2016 Jun	Medicine (Baltimore)	not available
27310945	2016 Jun	Medicine (Baltimore)	not available
27310944	2016 Jun	Medicine (Baltimore)	not available
27310943	2016 Jun	Medicine (Baltimore)	not available
27310942	2016 Jun	Medicine (Baltimore)	not available
27281105	2016 Jun	Medicine (Baltimore)	not available
27281104	2016 Jun	Medicine (Baltimore)	not available
27281103	2016 Jun	Medicine (Baltimore)	not available
27281102	2016 Jun	Medicine (Baltimore)	not available
27281101	2016 Jun	Medicine (Baltimore)	not available
27281100	2016 Jun	Medicine (Baltimore)	not available
27281099	2016 Jun	Medicine (Baltimore)	not available
27281098	2016 Jun	Medicine (Baltimore)	not available
27281097	2016 Jun	Medicine (Baltimore)	not available
27281096	2016 Jun	Medicine (Baltimore)	not available
27281095	2016 Jun	Medicine (Baltimore)	not available
27281094	2016 Jun	Medicine (Baltimore)	not available
27281093	2016 Jun	Medicine (Baltimore)	not available
27281092	2016 Jun	Medicine (Baltimore)	not available
27281091	2016 Jun	Medicine (Baltimore)	not available
27281090	2016 Jun	Medicine (Baltimore)	not available
27281089	2016 Jun	Medicine (Baltimore)	not available
27281088	2016 Jun	Medicine (Baltimore)	not available
27281087	2016 Jun	Medicine (Baltimore)	not available
27281086	2016 Jun	Medicine (Baltimore)	not available
27281085	2016 Jun	Medicine (Baltimore)	not available
27281084	2016 Jun	Medicine (Baltimore)	not available
27281083	2016 Jun	Medicine (Baltimore)	not available
27281082	2016 Jun	Medicine (Baltimore)	not available
27281081	2016 Jun	Medicine (Baltimore)	not available
27281080	2016 Jun	Medicine (Baltimore)	not available
27281079	2016 Jun	Medicine (Baltimore)	not available
27281078	2016 Jun	Medicine (Baltimore)	not available
27281077	2016 Jun	Medicine (Baltimore)	not available
27281076	2016 Jun	Medicine (Baltimore)	not available
27281075	2016 Jun	Medicine (Baltimore)	not available
27281074	2016 Jun	Medicine (Baltimore)	not available
27281073	2016 Jun	Medicine (Baltimore)	not available
27281072	2016 Jun	Medicine (Baltimore)	not available
27281071	2016 Jun	Medicine (Baltimore)	not available
27281070	2016 Jun	Medicine (Baltimore)	not available
27281069	2016 Jun	Medicine (Baltimore)	not available
27281068	2016 Jun	Medicine (Baltimore)	not available
27281067	2016 Jun	Medicine (Baltimore)	not available
27281066	2016 Jun	Medicine (Baltimore)	not available
27281065	2016 Jun	Medicine (Baltimore)	not available
27258529	2016 May	Medicine (Baltimore)	not available
27258528	2016 May	Medicine (Baltimore)	not available
27258527	2016 May	Medicine (Baltimore)	not available
27258526	2016 May	Medicine (Baltimore)	not available
27258525	2016 May	Medicine (Baltimore)	not available
27258524	2016 May	Medicine (Baltimore)	not available
27258523	2016 May	Medicine (Baltimore)	not available
27258522	2016 May	Medicine (Baltimore)	not available
27258521	2016 May	Medicine (Baltimore)	not available
27258520	2016 May	Medicine (Baltimore)	not available
27258519	2016 May	Medicine (Baltimore)	not available
27258518	2016 May	Medicine (Baltimore)	not available
27258517	2016 May	Medicine (Baltimore)	not available
27258516	2016 May	Medicine (Baltimore)	not available
27258515	2016 May	Medicine (Baltimore)	not available
27258514	2016 May	Medicine (Baltimore)	not available
27258513	2016 May	Medicine (Baltimore)	not available
27258512	2016 May	Medicine (Baltimore)	not available
27258511	2016 May	Medicine (Baltimore)	not available
27258510	2016 May	Medicine (Baltimore)	not available
27258509	2016 May	Medicine (Baltimore)	not available
27258508	2016 May	Medicine (Baltimore)	not available
27258507	2016 May	Medicine (Baltimore)	not available
27258506	2016 May	Medicine (Baltimore)	not available
27258505	2016 May	Medicine (Baltimore)	not available
27258504	2016 May	Medicine (Baltimore)	not available
27258503	2016 May	Medicine (Baltimore)	not available
27258502	2016 May	Medicine (Baltimore)	not available
27258501	2016 May	Medicine (Baltimore)	not available
27258500	2016 May	Medicine (Baltimore)	not available
27258499	2016 May	Medicine (Baltimore)	not available
27258498	2016 May	Medicine (Baltimore)	not available
27258497	2016 May	Medicine (Baltimore)	not available
27258496	2016 May	Medicine (Baltimore)	not available
27258495	2016 May	Medicine (Baltimore)	not available
27258494	2016 May	Medicine (Baltimore)	not available
27258493	2016 May	Medicine (Baltimore)	not available
27258492	2016 May	Medicine (Baltimore)	not available
27258491	2016 May	Medicine (Baltimore)	not available
27258490	2016 May	Medicine (Baltimore)	not available
27258489	2016 May	Medicine (Baltimore)	not available
27258488	2016 May	Medicine (Baltimore)	not available
27258487	2016 May	Medicine (Baltimore)	not available
27227959	2016 May	Medicine (Baltimore)	not available
27227958	2016 May	Medicine (Baltimore)	not available
27227957	2016 May	Medicine (Baltimore)	not available
27227956	2016 May	Medicine (Baltimore)	not available
27227955	2016 May	Medicine (Baltimore)	not available
27227954	2016 May	Medicine (Baltimore)	not available
27227953	2016 May	Medicine (Baltimore)	not available
27227952	2016 May	Medicine (Baltimore)	not available
27227951	2016 May	Medicine (Baltimore)	not available
27227950	2016 May	Medicine (Baltimore)	not available
27227949	2016 May	Medicine (Baltimore)	not available
27227948	2016 May	Medicine (Baltimore)	not available
27227947	2016 May	Medicine (Baltimore)	not available
27227946	2016 May	Medicine (Baltimore)	not available
27227945	2016 May	Medicine (Baltimore)	not available
27227944	2016 May	Medicine (Baltimore)	not available
27227943	2016 May	Medicine (Baltimore)	not available
27227942	2016 May	Medicine (Baltimore)	not available
27227941	2016 May	Medicine (Baltimore)	not available
27227940	2016 May	Medicine (Baltimore)	not available
27227939	2016 May	Medicine (Baltimore)	not available
27227938	2016 May	Medicine (Baltimore)	not available
27227937	2016 May	Medicine (Baltimore)	not available
27227936	2016 May	Medicine (Baltimore)	not available
27227935	2016 May	Medicine (Baltimore)	not available
27227934	2016 May	Medicine (Baltimore)	not available
27227933	2016 May	Medicine (Baltimore)	not available
27227932	2016 May	Medicine (Baltimore)	not available
27227931	2016 May	Medicine (Baltimore)	not available
27227930	2016 May	Medicine (Baltimore)	not available
27227929	2016 May	Medicine (Baltimore)	not available
27227928	2016 May	Medicine (Baltimore)	not available
27227927	2016 May	Medicine (Baltimore)	not available
27227926	2016 May	Medicine (Baltimore)	not available
27227925	2016 May	Medicine (Baltimore)	not available
27227924	2016 May	Medicine (Baltimore)	not available
27227923	2016 May	Medicine (Baltimore)	not available
27227922	2016 May	Medicine (Baltimore)	not available
27227921	2016 May	Medicine (Baltimore)	not available
27227920	2016 May	Medicine (Baltimore)	not available
27227919	2016 May	Medicine (Baltimore)	not available
27227918	2016 May	Medicine (Baltimore)	not available
27227917	2016 May	Medicine (Baltimore)	not available
27227916	2016 May	Medicine (Baltimore)	not available
27227915	2016 May	Medicine (Baltimore)	not available
27227914	2016 May	Medicine (Baltimore)	not available
27227913	2016 May	Medicine (Baltimore)	not available
27227912	2016 May	Medicine (Baltimore)	not available
27227911	2016 May	Medicine (Baltimore)	not available
27227910	2016 May	Medicine (Baltimore)	not available
27227909	2016 May	Medicine (Baltimore)	not available
27227908	2016 May	Medicine (Baltimore)	not available
27196501	2016 May	Medicine (Baltimore)	not available
27196500	2016 May	Medicine (Baltimore)	not available
27196499	2016 May	Medicine (Baltimore)	not available
27196498	2016 May	Medicine (Baltimore)	not available
27196497	2016 May	Medicine (Baltimore)	not available
27196496	2016 May	Medicine (Baltimore)	not available
27196495	2016 May	Medicine (Baltimore)	not available
27196494	2016 May	Medicine (Baltimore)	not available
27196493	2016 May	Medicine (Baltimore)	not available
27196492	2016 May	Medicine (Baltimore)	not available
27196491	2016 May	Medicine (Baltimore)	not available
27196490	2016 May	Medicine (Baltimore)	not available
27196489	2016 May	Medicine (Baltimore)	not available
27196488	2016 May	Medicine (Baltimore)	not available
27196487	2016 May	Medicine (Baltimore)	not available
27196486	2016 May	Medicine (Baltimore)	not available
27196485	2016 May	Medicine (Baltimore)	not available
27196484	2016 May	Medicine (Baltimore)	not available
27196483	2016 May	Medicine (Baltimore)	not available
27196482	2016 May	Medicine (Baltimore)	not available
27196481	2016 May	Medicine (Baltimore)	not available
27196480	2016 May	Medicine (Baltimore)	not available
27196479	2016 May	Medicine (Baltimore)	not available
27196478	2016 May	Medicine (Baltimore)	not available
27196477	2016 May	Medicine (Baltimore)	not available
27196476	2016 May	Medicine (Baltimore)	not available
27196475	2016 May	Medicine (Baltimore)	not available
27196474	2016 May	Medicine (Baltimore)	not available
27196473	2016 May	Medicine (Baltimore)	not available
27196472	2016 May	Medicine (Baltimore)	not available
27196471	2016 May	Medicine (Baltimore)	not available
27196470	2016 May	Medicine (Baltimore)	not available
27196469	2016 May	Medicine (Baltimore)	not available
27196468	2016 May	Medicine (Baltimore)	not available
27196467	2016 May	Medicine (Baltimore)	not available
27196466	2016 May	Medicine (Baltimore)	not available
[truncated: 5,204 more rows]

## Sheet: authors
7205	2	0
28033306	2016 Dec	Villablanca, Pedro A	Massera, Daniele	Mathew, Verghese	Bangalore, Sripal	Christia, Panagiota	Perez, Irving	Wan, Ningxin	Schulz-Schupke, Stefanie	Briceno, David F	Bortnick, Anna E	Garcia, Mario J	Lucariello, Richard	Menegus, Mark	Pyo, Robert	Wiley, Jose	Ramakrishna, Harish
28033305	2016 Dec	Cui, Qiuxia	Li, Zhihua	Kong, Deguang	Wang, Kun	Wu, Gaosong
28033304	2016 Dec	Yin, De-Tao	Yu, Kun	Lu, Run-Qing	Li, Xianghua	Xu, Jianhui	Lei, Mengyuan
28033303	2016 Dec	Lee, Jihyeon	Ryu, Jihye	Lee, Chaeyoung
28033302	2016 Dec	Carlson, Debra J	Inder, Jodie	Palanisamy, Suresh K A	McFarlane, James R	Dieberg, Gudrun	Smart, Neil A
28033301	2016 Dec	Liu, Guodong	Li, Hui	Liu, Xiaoqiang	Xu, Ding	Wang, Fang
28033300	2016 Dec	Cierniak, Marcin	Sobczak, Renata	Timler, Dariusz	Wieczorek, Andrzej	Borkowski, Bartosz	Gaszynski, Tomasz
28033299	2016 Dec	Wang, Tao	Yang, Si-Dong	Huang, Wen-Zheng	Liu, Feng-Yu	Wang, Hui	Ding, Wen-Yuan
28033298	2016 Dec	Li, Gai-Yun	Al-Wesabi, Samer Abdo	Zhang, Hong
28033297	2016 Dec	Shao, Li-Li	Guo, Rui	Shi, Wei-Jie	Liu, Yuan-Jun	Feng, Bin	Han, Long	Liu, Quan-Zhong
28033296	2016 Dec	Liu, Bo	Leng, Yangming	Zhou, Renhong	Liu, Jingjing	Liu, Dongdong	Zhang, Su-Lin	Kong, Wei-Jia
28033295	2016 Dec	Arizumi, Fumihiro	Inoue, Shinichi	Tachibana, Toshiya	Maruo, Keishi	Yoshiya, Shinichi
28033294	2016 Dec	Liang, Jing	Cai, Wenjuan	Han, Tao	Jing, Li	Ma, Zhe	Gao, Yingtang
28033293	2016 Dec	Hu, Shibing	Tu, Jianfei	Jia, Zhongzhi	Huang, Yuanquan	Jiang, Guomin
28033292	2016 Dec	Liu, Junru	Li, Juan	Chen, Meilan	Kuang, Lifen
28033291	2016 Dec	Joe, Han Bum	Choo, Ho Sik	Yoon, Ji Sang	Oh, Sang Eon	Cho, Jae Ho	Park, Young Uk
28033290	2016 Dec	Chen, Shi-Jian	Zhang, Chen	Meng, Qing-Tao	Peng, Yong	Chen, Mao
28033289	2016 Dec	Shen, Jun-Yi	Li, Chuan	Wen, Tian-Fu	Yan, Lv-Nan	Li, Bo	Wang, Wen-Tao	Yang, Jia-Yin	Xu, Ming-Qing	Nazar Highness, Tholakkara
28033288	2016 Dec	Li, Zhu	Li, Na	Li, Fang	Zhou, Zhihua	Sang, Jiao	Chen, Yanping	Han, Qunying	Lv, Yi	Liu, Zhengwen
28033287	2016 Dec	Zhao, Tongwei	Jin, Ying	Mao, Guangyun	Wei, Yaping	Wu, Guoqing	Ye, Xiao	Zhou, Yonglie	Yuan, Guorong	Gao, Liang	Hong, Yupeng	Chen, Yun	Hong, Chaojin	Zhou, Hongying	Su, Dan	Qin, Zhiquan	Lu, Liqin
28033286	2016 Dec	Guedes, Ricardo Augusto Paletta	Guedes, Vanessa Maria Paletta	Gomes, Carlos Eduardo de Mello	Chaoubah, Alfredo
28033285	2016 Dec	Li, Huibo	Lou, Jigang	Liu, Hao
28033284	2016 Dec	Wang, Fei	Xu, Boming	Li, Quanpeng	Zhang, Xiuhua	Jiang, Guobing	Ge, Xianxiu	Nie, Junjie	Zhang, Xiuyun	Wu, Ping	Ji, Jie	Miao, Lin
28033282	2016 Dec	Gu, Hongyan	Sun, Lulu	Jin, Rui	Li, Fang	Wei, Yuanyuan	Xie, Zhengzheng
28033281	2016 Dec	Wen, Ying	Ding, Hai Bo	Chen, Wei	Zhou, Ying	Wang, Wen	Wang, Yu	Lu, Xu	Liu, Jing	Kang, Jing	Geng, Wenqing	Shang, Hong	Liu, Pei
28033280	2016 Dec	Ranjbar, Mahdy	Kurz, Maximilian	Holzhey, Annekatrin	Melchert, Corinna	Rades, Dirk	Grisanti, Salvatore
28033279	2016 Dec	Tao, Chuanyuan	Fan, Chaofeng	Hu, Xin	Ma, Junpeng	Ma, Lu	Li, Hao	Liu, Yi	Sun, Hong	He, Min	You, Chao
28033278	2016 Dec	Chen, Ching-Yang	Hung, Shin-Yuan	Lee, Yi-Jer	Lin, Yi-Chan	Pai, Chu-Cheng
28033277	2016 Dec	Wang, Peng	Zhang, Dong	Guo, Xue-Guang	Li, Xiao-Mei	Du, Le-Hui	Sun, Bao-Jun	Fang, Xiang-Qun	Guo, Ying-Hua	Guo, Jun	An, Li	Qu, Ge-Ping	Liu, Chang-Ting
28033276	2016 Dec	Ding, Aimin	Cao, Huling	Wang, Lihua	Chen, Jiangang	Wang, Jian	He, Bosheng
28033275	2016 Dec	Wang, Hai	Sun, Jiang-Li	Zhang, Zheng-Liang	Pei, Hong-Hong
28033274	2016 Dec	Gao, Peng	Shi, Changzheng	Zhao, Lianping	Zhou, Quan	Luo, Liangping
28033273	2016 Dec	Hsu, Po-Chi	Liao, Pei-Yung	Chang, Hen-Hong	Chiang, John Y	Huang, Yu-Chuen	Lo, Lun-Chien
28033272	2016 Dec	Seo, Hyungseok	Ryu, Ho-Geol	Son, Je Do	Kim, Jeong-Soo	Ha, Eun Jin	Kim, Jeong-Eun	Park, Hee-Pyoung
28033271	2016 Dec	Xiong, Shue	Zhang, Wenjing	Li, Mingyue	Xiong, Yan	Li, Mengmeng	Wang, Hua	Yang, Dongliang	Peng, Cheng	Zheng, Xin
28033270	2016 Dec	Zhuo, Yi	Lin, Lanying	Wei, Shushan	Zhang, Mingwei
28033269	2016 Dec	Chen, Anliang	Liu, Ailian	Liu, Jinghong	Tian, Shifeng	Wang, Heqing	Liu, Yijun
28033268	2016 Dec	Lee, Jin-Ah	Han, Kyungdo	Min, Jung Ah	Choi, Jin A
28033267	2016 Dec	van der Linden, Noreen	Klinkenberg, Lieke J J	Bekers, Otto	Loon, Luc J C van	Dieijen-Visser, Marja P van	Zeegers, Maurice P	Meex, Steven J R
28033266	2016 Dec	Ma, Jinhui	Gao, Fuqiang	Sun, Wei	Guo, Wanshou	Li, Zirong	Wang, Weiguo
28033265	2016 Dec	Robin, Philippe	Benigni, Paolo	Feger, Benoit	Salaun, Pierre-Yves	Abgral, Ronan
28033264	2016 Dec	Peeters, Frederique E C M	Van der Linden, Noreen	Thomassen, Alissa L L	Crijns, Harry J G M	Meex, Steven J R	Kietselaer, Bas L J H
28033263	2016 Dec	Ciavattini, Andrea	Delli Carpini, Giovanni	Serri, Matteo	Vignini, Arianna	Sabbatinelli, Jacopo	Tozzi, Alessandra	Aggiusti, Alice	Clemente, Nicolo
28033262	2016 Dec	Zhu, Ran	Jia, Congwei	Yan, Jie	Luo, Yufeng	Huo, Zhen
28033261	2016 Dec	Laine, Outi	Joutsi-Korhonen, Lotta	Lassila, Riitta	Huhtala, Heini	Vaheri, Antti	Makela, Satu	Mustonen, Jukka
28033260	2016 Dec	Yang, Shuo	Zhang, Guangyong	Jin, Cuihong	Cao, Jinxin	Zhu, Yilin	Shen, Yingmo	Wang, Minggang
28033259	2016 Dec	Li, Xiaoyi	Feng, Rui	Wu, Hao	Zhang, Lei	Zhao, Lan	Dai, Ning	Yu, Enyan
28033258	2016 Dec	Lin, Kun	Yang, Xiaoping	Wu, Yixi	Chen, Shuru	Yin, Guoshu	Zhan, Jianjun	Lin, Chujia	Xu, Wencan	Chen, Yongsong	Lin, Dan	Xie, Peiwen	Fang, Yishan	Lin, Qiuqiang	Lin, Shaoda
28033257	2016 Dec	Cho, Ho Bum	Kim, Hyoung June	Gong, Hyung Youn	Kim, Mun Gyu	Kim, Sang Ho
28033256	2016 Dec	Yu, Fang-Fang	Zhang, Yan-Xiang	Zhang, Lian-He	Li, Wen-Rong	Guo, Xiong	Lammi, Mikko J
28033255	2016 Dec	Ye, Lei	Shi, Hui	Wu, Hui-Min	Wang, Fang-Yu
28033254	2016 Dec	Xu, Lin	Cai, Zekun	Xiong, Meihua	Li, Yekuo	Li, Guoying	Deng, Yu	Hau, William Kongto	Li, Shuo	Huang, Wenhua	Qiu, Jian
28033253	2016 Dec	Jeon, Young-Tae	Kim, Byung-Gun	Park, Young Ho	Sohn, Hye-Min	Kim, Jungeun	Kim, Seung Chan	An, Seong Soo	Kim, SangYun
28033252	2016 Dec	Alam, Mohammed Shah	Fu, Lilan	Ren, Yun-Yan	Wu, Hu-Bing	Wang, Quan-Shi	Han, Yan-Jiang	Zhou, Wen-Lan	Li, Hong-Sheng	Wang, Zhen
28033251	2016 Dec	Cho, Chan Woo	Nahm, Francis Sahngun	Choi, Eunjoo	Lee, Pyung-Bok	Jang, In-Ki	Lee, Chul Joong	Kim, Yong Chul	Lee, Sang Chul
28033250	2016 Dec	Wei, Xin-Hua	Shen, Hui-Cong	Tang, Shou-Xian	Gao, Cui-Hua	Ren, Ji-Liang	Ai, Lin	Dai, Jian-Ping
28033249	2016 Dec	Wang, Cuihua	Yu, Xuetao	Wang, Wei
28033248	2016 Dec	Sun, Lei	Mao, Dongwei	Cai, Yan	Tan, Wenhua	Hao, Yanlan	Li, Lin	Liu, Wei
28033247	2016 Dec	Lin, En-Kwang	Hsieh, Mao-Chih	Chen, Chien-Hsin	Lu, Yen-Jung	Wu, Szu-Yuan
28033246	2016 Dec	Hu, Hao	Liu, Rong	Long, Xiao Ran	Han, Xi Kun	Fan, Jia	Yan, Zhi Ping	Wang, Jian Hua
28033245	2016 Dec	Misasi, Silvia	Martini, Giuliana	Paoletti, Oriana	Calza, Stefano	Scovoli, Giovanni	Marengoni, Alessandra	Testa, Sophie	Caimi, Luigi	Marchina, Eleonora
28033244	2016 Dec	Nowak, Albina	Boesch, Lukas	Andres, Erik	Battegay, Edouard	Hornemann, Thorsten	Schmid, Christoph	Bischoff-Ferrari, Heike A	Suter, Paolo M	Krayenbuehl, Pierre-Alexandre
28033243	2016 Dec	Chen, Xiao-Hui	Jiang, Hui-Lin	Li, Yun-Mei	Chan, Cangel Pui Yee	Mo, Jun-Rong	Tian, Chao-Wei	Lin, Pei-Yi	Graham, Colin A	Rainer, Timothy H
28002347	2016 Dec	Wan, Li	Liao, Mingfeng	Li, Li	Qian, Wei	Hu, Rong	Chen, Kun	Zhang, Chuanhan	Yao, Wenlong
28002346	2016 Dec	Yu, Ya-Qun	Li, Jun	Liao, Yan	Chen, Qian	Liao, Wei-Jia	Huang, Jian
28002345	2016 Dec	Shao, Min-Min	Chen, Chun-Hui	Lin, Zhong-Ke	Wang, Xiang-Yang	Huang, Qi-Shan	Chi, Yong-Long	Wu, Ai-Min
28002344	2016 Dec	Jedrzejewski, Grzegorz	Wieczorek, Andrzej Pawel	Osemlak, Pawel	Nachulewicz, Pawel
28002343	2016 Dec	Tomori, Yuji	Ohashi, Ryuji	Naito, Zenya	Nanno, Mitsuhiko	Takai, Shinro
28002342	2016 Dec	Wang, Fei	Du, Xuelian	Li, Xiaoxia	Liu, Naifu	Yu, Hao	Sheng, Xiugui
28002341	2016 Dec	Zhang, Dan	Wu, Jiarui	Liu, Shi	Zhang, Xiaomeng	Zhang, Bing
28002340	2016 Dec	Fu, Yingyun	Sun, Silong	Liang, Jie	Liu, Shengguo	Jiang, Yiqi	Xu, Lan	Mei, Junpu
28002339	2016 Dec	Li, YiQiang	Zhou, QingHe	Liu, YuanZhong	Chen, WeiDong	Li, JingChun	Yuan, Zhe	Yong, BiCheng	Xu, HongWen
28002338	2016 Dec	Kim, Min Jung	Lee, Hee Seon	Sol, In Suk	Kim, Mi Na	Hong, Jung Yeon	Lee, Kyung Eun	Kim, Yoon Hee	Kim, Kyung Won	Sohn, Myung Hyun	Kim, Kyu-Earn
28002337	2016 Dec	Zhu, Yang-Min	Wu, Zhao	Tan, You-Ping	Du, Yuan-Yuan	Liu, Zhi	Ou, Rui-Ming	Liu, Shuang	Pu, Cheng-Fei	Jiang, Jing	Wang, Jin-Ping	Xiao, Lei	Zhang, Qing
28002336	2016 Dec	Kim, Jung Hee	Min, Yang Won	Gwak, Geum-Youn	Paik, Yong Han	Choi, Moon Seok	Lee, Joon Hyoek	Koh, Kwang Cheol	Paik, Seung Woon
28002335	2016 Dec	Feng, Xue	Tan, Xi	Alenzi, Ebtihag O	Rai, Pragya	Chang, Jongwha
28002334	2016 Dec	Landi, Margarita	Maldonado-Ficco, Hernan	Perez-Alamino, Rodolfo	Maldonado-Cocco, Jose A	Citera, Gustavo	Arturi, Pablo	Sampaio-Barros, Percival D	Flores Alvarado, Diana E	Burgos-Vargas, Ruben	Santos, Elena	Palleiro, Daniel	Gutierrez, Miguel A	Vieira-Sousa, Elsa	Pimentel-Santos, Fernando	Paira, Sergio O	Berman, Alberto	Barrezueta, Claudia Vera	Vazquez-Mellado, Janitzia	Collantes-Estevez, Eduardo
28002333	2016 Dec	Feng, Xue	Xu, Ke	Hao, Yansheng	Qi, Hong
28002332	2016 Dec	Karban, Amir	Feldman, Tzah	Waterman, Matti	Leiba, Ronit	Efrati, Edna
28002331	2016 Dec	Tang, Da	Wang, Jianmin	Tian, Yuepeng	Li, Qiuguo	Yan, Haixiong	Wang, Biao	Xiong, Li	Li, Qinglong
28002330	2016 Dec	Kim, Su Bin	Shin, Yoon Cheol	Kwon, Sung Uk
28002329	2016 Dec	Chang, Ye Rim	Park, Joo Kyung	Jang, Jin-Young	Kwon, Wooil	Yoon, Jeong Hee	Kim, Sun-Whe
28002328	2016 Dec	Shao, Qianqian	Tian, Ran	Zhang, Xu	Gao, Xin	Lai, Jinzhi	Tian, Zhuang	Yan, Xiaowei	Zhang, Shuyang
28002327	2016 Dec	Qiu, Hao	Wei, Zhihui	Liu, Yuting	Dong, Jing	Zhou, Xin	Yin, Liangjun	Zhang, Minhua	Lu, Minpeng
28002326	2016 Dec	Long, Jianhai	Peng, Xiaobo	Luo, Yuan	Sun, Yawei	Lin, Guodong	Wang, Yongan	Qiu, Zewu
28002325	2016 Dec	Wang, Dong	Liu, Yaping	Chen, Danlei	Li, Xi	Wu, Renpei	Liu, Weifen	Leung, Joseph W	Zhang, Chuansen	Li, Zhaoshen
28002324	2016 Dec	Kim, Jong Man	Kwon, Choon Hyuck David	Joh, Jae-Won	Na, Byung-Gon	Lee, Kyo-Won	Choi, Gyu-Seong	Lee, Joon Hyeok
28002323	2016 Dec	Tsuru, Tomoko	Adachi, Hisashi	Enomoto, Mika	Fukami, Ako	Kumagai, Eita	Nakamura, Sachiko	Nohara, Yume	Kono, Shoko	Nakao, Erika	Sakaue, Akiko	Morikawa, Nagisa	Fukumoto, Yoshihiro
28002322	2016 Dec	Lim, Tae-Ha	Cho, Hyung Rae	Kang, Keum Nae	Rhyu, Chang Joon	Chon, Sung Won	Lim, Young Su	Yoo, Jee In	Kim, Jung-Won	Kim, Young Uk
28002321	2016 Dec	Lin, Chunmei	Qi, Yingmei	Jie, Li	Li, Hong-Biao	Zhao, Xi-Cheng	Qin, Lei	Jiang, Xin-Qiang	Zhang, Zhen-Hua	Ma, Liping
28002320	2016 Dec	Luo, Taobo	Chen, Wenhu	Wang, Lifang	Zhao, Hongguang
28002319	2016 Dec	Zhang, Hongmei	Wang, Ling	Guo, Chunlong	Tong, Zhimin	Liu, Yue	Meng, Xiangkuan	Feng, Hu	Chen, Yubing
28002318	2016 Dec	Hou, Hongli	Xing, Weipeng	Li, Wuyin
28002317	2016 Dec	Gao, Qingge	He, Binbin	Zhu, Chaoyu	Xiao, Yuanyuan	Wei, Li	Jia, Weiping
28002316	2016 Dec	Choi, Eunkyung	Kim, Donggyeong	Jeon, Younghoon
28002315	2016 Dec	Qiao, Lu	Gao, Dengfeng
28002314	2016 Dec	Yu, Hai-Feng	Chen, Hong-Su	Rao, Da-Pang	Gong, Jian
28002313	2016 Dec	Bai, Long	Wang, Feng	Li, Zhe-Zhen	Ren, Chao	Zhang, Dong-Sheng	Zhao, Qi	Lu, Yun-Xin	Wang, De-Shen	Ju, Huai-Qiang	Qiu, Miao-Zhen	Wang, Zhi-Qiang	Wang, Feng-Hua	Xu, Rui-Hua
27977621	2016 Dec	Enomoto, Yasunori	Inui, Naoki	Yoshimura, Katsuhiro	Nishimoto, Koji	Mori, Kazutaka	Kono, Masato	Fujisawa, Tomoyuki	Enomoto, Noriyuki	Nakamura, Yutaro	Iwashita, Toshihide	Suda, Takafumi
27977620	2016 Dec	Lim, Jae-A	Lee, Jun-Young	Jung, Hee Yeon	Sohn, Bo Kyung	Choi, Sam-Wook	Kim, Yeon Jin	Kim, Dai-Jin	Choi, Jung-Seok
27977619	2016 Dec	Kim, Joo Kyung	Lee, Chang Min	Park, Ji Young	Kim, Joo Hee	Park, Sung-Hoon	Jang, Seung Hun	Jung, Ki-Suck	Yoo, Kwang Ha	Park, Yong Bum	Rhee, Chin Kook	Kim, Deog Kyeom	Hwang, Yong Il
27977618	2016 Dec	Qi, Xingshun	Tian, Yulong	Zhang, Wei	Zhao, Haitao	Han, Guohong	Guo, Xiaozhong
27977617	2016 Dec	Salari, Arsalan	Shakiba, Maryam	Mahdavi-Roshan, Marjan	Gholipour, Mahboobeh	Naghshbandi, Moona	Rajabi, Ramin
27977616	2016 Dec	Li, Yidan	Wang, Yidan	Ye, Xiaoguang	Kong, Lingyun	Zhu, Weiwei	Lu, Xiuzhang
27977615	2016 Dec	Fang, Hsiu-Yu	Lee, Wei-Chieh	Wu, Chiung-Jen
27977614	2016 Dec	Nam, Ga Eun	Kim, Seonjoo	Paik, Ji-Sun	Kim, Hyun-Seung	Na, Kyung-Sun
27977613	2016 Dec	Wu, Shih-Chi	Fang, Chu-Wen	Chen, William Tzu-Liang	Muo, Chih-Hsin
27977612	2016 Dec	Hu, Jing	Yan, Wen-Yue	Xie, Li	Cheng, Lei	Yang, Mi	Li, Li	Shi, Jiong	Liu, Bao-Rui	Qian, Xiao-Ping
27977611	2016 Dec	Gong, Qianwen	Wei, Hong	Zhou, Xu	Li, Ziyuan	Liu, Longqian
27977610	2016 Dec	Quan, Xiao-Qing	Li, Song	Liu, Rui	Zheng, Kai	Wu, Xiao-Fen	Tang, Qiang
27977609	2016 Dec	Han, ShuYi	Xu, YiHui	Gao, MeiHua	Wang, YunShan	Wang, Jun	Liu, YanYan	Wang, Min	Zhang, XiaoQian
27977608	2016 Dec	Lee, Jae Un	Park, Moon Sik	Yun, So Hee	Yang, Min A	Han, Shang Hoon	Lee, Young Jae	Jung, Gum Mo	Kim, Ji Woong	Cho, Yong Keun	Cho, Jin Woong
27977607	2016 Dec	Chiou, Shang-Jyh	Lin, Wender	Hsieh, Chi-Jeng
27977606	2016 Dec	Jing, Wang	Guo, Hongbo	Kong, Li	Zhang, Yan	Wang, Haiyong	An, Changchun	Zhu, Hui	Yu, Jinming
27977605	2016 Dec	Chuang, Chien-Huai	Tseng, Pei-Chi	Lin, Chun-Yu	Lin, Kuan-Han	Chen, Yen-Yuan
27977604	2016 Dec	Li, Yanni	Zhou, Lu	Zhao, Xin	Song, Wenjing	Karunaratna, Nathasha	Wang, Bangmao
27977603	2016 Dec	Verma, Akash	Goh, Kee San	Phua, Chee Kiang	Sim, Wen Yuan	Tee, Kuan Sen	Lim, Albert Y H	Tai, Dessmon Y H	Goh, Soon Keng	Kor, Ai Ching	Ho, Benjamin	Lew, Sennen J W	Abisheganaden, John
27977602	2016 Dec	Attena, Francesco	Cancellieri, Mariagrazia	Pelullo, Concetta Paola
27977601	2016 Dec	Xiao, Qi	Fu, BiQi	Chen, Ping	Liu, Zhong Zhong	Wang, Wei	Ye, QiFa
27977600	2016 Dec	Zhang, Xue-Kang	Chen, Qiu-Hong	Wang, Wen-Xiang	Hu, Qian
27977599	2016 Dec	Lu, Li	Huang, Fei	Zhao, Zhicheng	Li, Chuan	Liu, Tong	Li, Weidong	Fu, Weihua
27977598	2016 Dec	An, Na	Zhang, Yingshi	Niu, Huibin	Li, Zuojing	Cai, Jiayi	Zhao, Qingchun	Li, Qing
27977597	2016 Dec	Liu, Huan	Wang, Tao	Wang, Hui	Ding, Wen-Yuan
27977596	2016 Dec	Yang, Jiaying	He, Jieyu	Yu, Miao	Li, Taishun	Luo, Li	Liu, Pei
27977595	2016 Dec	Tzeng, I-Shiang	Liu, Su-Hsun	Chiou, Yu Ting	Huang, Chien-Hsiung	Lee, Cheng-Jung	Chien, Cheng-Yu	Hsu, Shou-Chien	Weng, Yi-Ming	Chen, Kuan-Fu	Chen, Jih-Chang
27977594	2016 Dec	Jang, Sung Ho	Chang, Chul Hoon	Jung, Young Jin	Kwon, Hyeok Gyu
27977593	2016 Dec	Fu, Yu	Shi, Zhigang	Han, Bing	Ye, Yong	You, Tao	Jing, Juehua	Li, Jun
27977592	2016 Dec	Chaudhary, Nabin	Bundhun, Pravesh Kumar	Yan, He
27977591	2016 Dec	Luo, Qing	Deng, Yong	Cheng, Feifei	Kang, Juan	Zhong, Shan	Zhang, Dazhi	Zeng, Weiqiong
27977590	2016 Dec	Zhang, Pei	Liang, Yuan	Chen, Pengtao	Fang, Yongchao	He, Jinshan	Wang, Jingcheng
27977589	2016 Dec	Guo, Xiaofan	Li, Zhao	Liu, Yamin	Yu, Shasha	Yang, Hongmei	Zheng, Liqiang	Zhang, Yonghong	Sun, Yingxian
27977588	2016 Dec	Liu, Yuan	Chen, Shiju	Sun, Yuechi	Lin, Qingyan	Liao, Xining	Zhang, Junhui	Luo, Jiao	Qian, Hongyan	Duan, Lihua	Shi, Guixiu
27977587	2016 Dec	Tsai, Chia-Chan	Wu, Meng-Ni	Liou, Li-Min	Chang, Yang-Pei
27977586	2016 Dec	Zhou, You	Kang, Xiaopeng	Li, Chuan	Xu, Xiaoshan	Li, Rong	Wang, Jun	Li, Wei	Luo, Haotian	Lu, Sheng
27977585	2016 Dec	Jay, Kenneth	Brandt, Mikkel	Schraefel, Mc	Jakobsen, Markus Due	Sundstrup, Emil	Sjogaard, Gisela	Vinstrup, Jonas	Andersen, Lars L
27977584	2016 Dec	Li, Ping	Huang, Jialing	Wu, Huina	Fu, Cuixia	Li, Yun	Qiu, Jiajia
27977583	2016 Dec	Jang, Sung Ho	Yeo, Sang Seok
27977582	2016 Dec	Kaissi, Ali Al	van Egmond-Frohlich, Andreas	Ryabykh, Sergey	Ochirov, Polina	Kenis, Vladimir	Hofstaetter, Jochen G	Grill, Franz	Ganger, Rudolf	Kircher, Susanne Gerit
27977581	2016 Dec	Wang, Tao	Wang, Hui	Liu, Huan	Ma, Lei	Liu, Feng-Yu	Ding, Wen-Yuan
27977580	2016 Dec	Zhao, Hai Yan	Liu, Xiao Xue	Wang, An Xin	Wu, Yun Tao	Zheng, Xiao Ming	Zhao, Xiao Hong	Cui, Kai	Ruan, Chun Yu	Lu, Cheng Zhi	Jonas, Jost B	Wu, Shou Ling
27977579	2016 Dec	Angkananard, Teeranan	Anothaisintawee, Thunyarat	Eursiriwan, Sudarat	Gorelik, Oleg	McEvoy, Mark	Attia, John	Thakkinstian, Ammarin
27977578	2016 Dec	Zhang, Tie-Mei	Yu, Shu-Yang	Guo, Peng	Du, Yang	Hu, Yang	Piao, Ying-Shan	Zuo, Li-Jun	Lian, Teng-Hong	Wang, Rui-Dan	Yu, Qiu-Jin	Jin, Zhao	Zhang, Wei
27977577	2016 Dec	Young, Christopher N J	Ng, Ka Ying Bonnie	Webb, Vanessa	Vidow, Sarah	Parasuraman, Rajeswari	Umranikar, Sameer
27977576	2016 Dec	Ngai, Philip	Kim, Grace	Chak, Garrick	Lin, Ken	Maeda, Masahiro	Mosaed, Sameh
27977575	2016 Dec	Ali, Muhammad	Afzal, Samia	Zia, Asad	Hassan, Ahmed	Khalil, Ali Talha	Ovais, Muhammad	Shinwari, Zabta Khan	Idrees, Muhammad
27977574	2016 Dec	Yin, Supei	He, Ting	Li, Yi	Wang, Jingshuang	Zeng, Wei	Tang, Sha	Zhao, Jinghong
27977573	2016 Dec	Chen, Qiang	Cheng, Minjing	Wang, Zhuo	Zhao, Shipeng
27977572	2016 Dec	Yang, Peng-Fan	Shang, Ming-Chao	Lin, Qiao	Xiao, Hui	Mei, Zhen	Jia, Yan-Zeng	Liu, Wei	Zhong, Zhong-Hui
27977571	2016 Dec	Wen, Bingtao	Zhang, Xifeng	Zhang, Lin	Huang, Peng	Zheng, Guoquan
27977570	2016 Dec	Saeian, Samira	Ghayumi, Seiyed Mohammad Ali	Shams, Mesbah
27977569	2016 Dec	Kyrgias, George	Hajiioannou, Jiannis	Tolia, Maria	Kouloulias, Vassilios	Lachanas, Vasileios	Skoulakis, Charalambos	Skarlatos, Ioannis	Rapidis, Alexandros	Bizakis, Ioannis
27930598	2016 Dec	Son, Young Gon	Byun, Sung Hye	Kim, Jong Hae
27930597	2016 Dec	Lee, Ye-Seul	Kim, Jeongjoo	Joo, Seongsu	Go, Byeongho	Lee, Hyangsook	Chae, Younbyoung
27930596	2016 Dec	Chou, Hsien-Ling	Han, Shih-Tsung	Yeh, Chun-Fu	Tzeng, I-Shaing	Hsieh, Tsung-Han	Wu, Chin-Chieh	Kuan, Jen-Tse	Chen, Kuan-Fu
27930595	2016 Dec	Lai, Ming-Wei	Lin, Tzou-Yien	Liang, Kung-Hao	Lin, Wey-Ran	Yeh, Chau-Ting
27930594	2016 Dec	Li, Zhikun	Wang, Fei	Xu, Wei	Li, Yifan	Zhu, Xiaodong
27930593	2016 Dec	Kim, Jahae	Cho, Sang-Geon	Song, Minchul	Kang, Sae-Ryung	Kwon, Seong Young	Choi, Kang-Ho	Choi, Seong-Min	Kim, Byeong-Chae	Song, Ho-Chun
27930592	2016 Dec	Perez-San-Gregorio, Maria Angeles	Martin-Rodriguez, Agustin	Arias-Moreno, Maria Jesus	Rincon-Fernandez, Maria Esther	Ortega-Martinez, Jose Ignacio
27930591	2016 Dec	Yang, Shanshan	Wang, Shuang	Yang, Bo	Zheng, Jinliang	Cai, Yuping	Yang, Zhengguo
27930590	2016 Dec	Asgeirsson, Hilmir	Thalme, Anders	Weiland, Ola
27930589	2016 Dec	Chen, Shuang	Guo, Xiaofan	Yu, Shasha	Yang, Hongmei	Sun, Guozhe	Li, Zhao	Sun, Yingxian
27930588	2016 Dec	Rasti, Mojtaba	Makvandi, Manoochehr	Neisi, Niloofar	Azaran, Azarakhsh	Rastegarvand, Nasrin	Khalafkhany, Davod	Jahangirnezhad, Emad	Teimoori, Ali	Hadian, Maryam	Shabani, Abdolnabi	Shamsizadeh, Ahmad	Nikfar, Roya	Varnaseri, Mehran
27930587	2016 Dec	Peter, Raphael Simon	Keller, Ferdinand	Klenk, Jochen	Concin, Hans	Nagel, Gabriele
27930586	2016 Dec	Dong, Yuanqiang	Ma, Shulan	Yang, Shuo	Luo, Fen	Wang, Zhiming	Guo, Fenghua
27930585	2016 Dec	Tu, Jianfei	Jia, Zhongzhi	Ying, Xihui	Zhang, Dengke	Li, Shaoqin	Tian, Feng	Jiang, Guomin
27930584	2016 Dec	Chen, Cheng-Feng	Lin, Shou-Fong	Hung, Chen-Fang	Chou, Pesus
27930583	2016 Dec	Zhao, Xiao-Bo	Ren, Guo-Sheng
27930582	2016 Dec	Sans, Laia	Pascual, Julio	Radosevic, Aleksandar	Quintian, Claudia	Ble, Mireia	Molina, Lluis	Mojal, Sergi	Ballarin, Jose A	Torra, Roser	Fernandez-Llama, Patricia
27930581	2016 Dec	Lin, Chien-Liang	Huang, Wen-Tsung	Fan, Wen-Chou	Feng, Yin-Hsun	Lin, Chia-Ho	Lin, Chian-Shiung	Lu, Chih-Cheng	Cheng, Tse-Chou	Tsao, Chao-Jung	Lin, Sheng-Hsiang
27930580	2016 Dec	Ma, Wen-Qi	Qu, Qing-Rong	Zhao, Yu	Liu, Nai-Feng
27930579	2016 Dec	Sambuudash, Otgontuya	Kim, Hee Man	Jo, Hannah	Kim, Hyun Sik	Lee, Kyong Joo	Park, Hong Jun	Kim, Jae Woo	Cho, Mee Yon	Kim, Hyun-Soo
27930578	2016 Dec	Niu, Meng	Hong, Duo	Ma, Teng-Chuang	Chen, Xiao-Wei	Han, Jin-Hang	Sun, Jun	Xu, Ke
27930577	2016 Dec	Tatullo, Marco	Gentile, Stefano	Paduano, Francesco	Santacroce, Luigi	Marrelli, Massimo
27930576	2016 Dec	Ma, Guotao	Mao, Rui	Zhai, Haixin
27930575	2016 Dec	Li, Xu	Xu, Hongqin	Ding, Zhongyang	Jin, Qinglong	Gao, Pujun
27930574	2016 Dec	Shan, Guangyu	Lu, Yiming	Min, Bo	Qu, Wubin	Zhang, Chenggang
27930573	2016 Dec	Zhang, You	Yang, Shuyan	Liu, Xinyun	Li, Muwei	Zhang, Weidong	Yang, Haiyan	Hu, Dayi	Gao, Chuanyu	Duan, Guangcai
27930572	2016 Dec	Lim, Jong Youb	Lim, Young-Ho	Choi, Eun-Hi
27930571	2016 Dec	Li, Yuechun	Lin, Jiafeng	Peng, Chen
27930570	2016 Dec	He, Rui	Qi, Xin	Wen, Bing	Li, XiangYan	Guo, Li
27930569	2016 Dec	Zhang, Shizhen	Zhou, Peizhi	Jiang, Shu	Wang, Wei	Li, Peng
27930568	2016 Dec	Gowin, Ewelina	Wysocki, Jacek	Kaluzna, Ewelina	Swiatek-Koscielna, Bogna	Wysocka-Leszczynska, Joanna	Michalak, Michal	Januszkiewicz-Lewandowska, Danuta
27930567	2016 Dec	Ishii, Akira	Kondo, Tadakazu	Oka, Tomomi	Nakamoto, Yuji	Takaori-Kondo, Akifumi
27930566	2016 Dec	Tian, Yuanshi	Xie, Xishao	Xiang, Shilong	Yang, Xin	Zhang, Xiaohui	Shou, Zhangfei	Chen, Jianghua
27930565	2016 Dec	Lerario, Alberto	Colombo, Irene	Milani, Donatella	Peverelli, Lorenzo	Villa, Luisa	Del Bo, Roberto	Sciacco, Monica	Comi, Giacomo Pietro	Esposito, Susanna	Moggio, Maurizio
27930564	2016 Dec	Cao, Jun-Li	Pei, Yu-Ping	Wei, Jing-Qiu	Zhang, Yue-Ying
27930563	2016 Dec	Mi, Jia	Li, Jie	Zhang, Qinglu	Wang, Xing	Liu, Hongyu	Cao, Yanlu	Liu, Xiaoyan	Sun, Xiao	Shang, Mengmeng	Liu, Qing
27930562	2016 Dec	Campbell, David J T	Manns, Braden J	Leblanc, Pamela	Hemmelgarn, Brenda R	Sanmartin, Claudia	King-Shier, Kathryn
27930561	2016 Dec	Shi, Qiankun	Hong, Liang	Mu, Xinwei	Zhang, Cui	Chen, Xin
27930560	2016 Dec	Lin, Cheng-Yao	Chen, Sih-Hao	Huang, Chien-Cheng	Weng, Shih-Feng	Lee, Song-Tay	Guo, How-Ran	Kuo, Shu-Chun	Su, Shih-Bin
27930559	2016 Dec	Liu, Hui	Zhang, Tong	Yan, Yan
27930558	2016 Dec	Donadio, Carlo	Bozzoli, Laura
27930557	2016 Dec	Liu, Lin	Wang, Hong-Dan	Cui, Cun-Ying	Wu, Dong	Li, Tao	Fan, Tai-Bing	Peng, Bang-Tian	Zhang, Lian-Zhong	Wang, Cheng-Zeng
27930556	2016 Dec	Marginean, Claudiu	Marginean, Cristina Oana	Iancu, Mihaela	Melit, Lorena Elena	Tripon, Florin	Banescu, Claudia
27930555	2016 Dec	Cheng, Yaoer	He, Wen
27930554	2016 Dec	Kim, Jong Hae	Kim, Eugene	Kim, Bong Il
27930553	2016 Dec	Huang, Yu-Chi	Leong, Chau-Peng	Wang, Lin	Chen, Mei-Ju	Chuang, Chien-Yi	Liaw, Mei-Yun	Wang, Lin-Yi
27930552	2016 Dec	Zhang, Shizhen	Wang, Zhen	Shan, Jinlan	Yu, Xiuyan	Li, Ling	Lei, Rui	Lin, Daozhe	Guan, Siqi	Wang, Xiaochen
27930551	2016 Dec	Menon, Vidya P	Edathadathil, Fabia	Sathyapalan, Dipu	Moni, Merlin	Don, Ann	Balachandran, Sabarish	Pushpa, Binny	Prasanna, Preetha	Sivaram, Nithu	Nair, Anupama	Vinod, Nithu	Jayaprasad, Rekha	Menon, Veena
27930550	2016 Dec	Chang, Jae Hyuck	Jiang, Yongjian	Pillarisetty, Venu G
27930549	2016 Dec	Song, Wei	Wang, Kai	Zhang, Run-Jin	Zou, Shu-Bing
27930548	2016 Dec	Dong, Xiaoqin	Li, Jun	Huo, Na	Wang, Yan	Wu, Zhao	Lin, Xiaohong	Zhao, Hong
27930547	2016 Dec	Liao, Jiangquan	Wang, Jie	Liu, Yongmei	Li, Jun	Duan, Lian	Chen, Guang	Hu, Junyuan
27930546	2016 Dec	Maruyama, Kazuichi	Inaba, Tohru	Tamada, Tsutomu	Nakazawa, Toru
27930545	2016 Dec	Zhang, Ji-Bo	Fu, Kai	Gong, Rui	Liu, Xue-Meng	Chen, Li-Dao	Zhang, Yong-Xi	Yang, Gui-Fang	Zhang, Jie
27930544	2016 Dec	Xu, Xiaohui	Lai, Yerui	Yang, Gangyi	Yang, Mengliu	Li, Ling	Zhang, Qin	Liu, Hua	Zheng, Hongting	Zhu, Danping
27930543	2016 Dec	Chen, Maogen	Ju, Weiqiang	Lin, Xiaohong	Zhao, Qiang	Wang, Dongping	He, Xiaoshun
27930542	2016 Dec	Wang, Hui	Ma, Lei	Xue, Rui	Yang, Dalong	Wang, Tao	Wang, Yanhong	Yang, Sidong	Ding, Wenyuan
27930541	2016 Dec	Emmi, Giacomo	Silvestri, Elena	Bella, Chiara Della	Grassi, Alessia	Benagiano, Marisa	Cianchi, Fabio	Squatrito, Danilo	Cantarini, Luca	Emmi, Lorenzo	Selmi, Carlo	Prisco, Domenico	D'Elios, Mario Milco
27930540	2016 Dec	Soothill, Germander	Darboe, Saffiatou	Bah, Gibril	Bolarinde, Lawal	Cunnington, Aubrey	Anderson, Suzanne T
27930539	2016 Dec	Rosseel, Liesbeth	Bonnier, Hans	Sonck, Jeroen
27930538	2016 Dec	Zhang, Luyi	Yang, Xiaoli	Zheng, Qingqing	Wu, Miaoqin
27930537	2016 Dec	Lai, Xingjian	Liu, Meijuan	Xia, Yu	Wang, Liang	Bi, Yalan	Li, Xiaoyi	Zhang, Bo	Yang, Meng	Dai, Qing	Jiang, Yuxin
27930536	2016 Dec	Lou, Shenghan	Lv, Houchen	Wang, Guoqi	Li, Zhirui	Li, Ming	Zhang, Licheng	Tang, Peifu
27930535	2016 Dec	Hayaki, Chie	Anno, Kozo	Shibata, Mao	Iwaki, Rie	Kawata, Hiroshi	Sudo, Nobuyuki	Hosoi, Masako
27930534	2016 Dec	Kim, Jieun	Kim, Su Mi	Ha, Man Ho	Seo, Jeong Eun	Choi, Min-Gew	Lee, Jun Ho	Sohn, Tae Sung	Kim, Sung	Jung, Sin-Ho	Bae, Jae Moon
27930533	2016 Dec	Wu, Shih-Chi	Chen, William Tzu-Liang	Fang, Chu-Wen	Muo, Chih-Hsin	Sung, Fung-Chang	Hsu, Chung Y
27930532	2016 Dec	Yin, Yuan	Xiang, Jin	Tang, Sumin	Chen, Jiaju	Yu, Qin	Zhang, Bo
27930531	2016 Dec	Kim, Dong-Ho	Choi, June Young	Kim, Byoung-Gook	Hwang, Jin-Young	Park, Seong-Joo	Oh, Ah-Young	Jeon, Young-Tae	Ryu, Jung-Hee
27930530	2016 Dec	Liu, Xiaohua	Xue, Aiqin
27930529	2016 Dec	Liu, Songtao	Gu, Xinyu	Zhu, Lijiao	Wu, Guannan	Zhou, Hai	Song, Yan	Wu, Congyou
27930528	2016 Dec	Mutlu, Unal	Ikram, M Arfan	Hofman, Albert	de Jong, Paulus T V M	Uitterlinden, Andre G	Klaver, Caroline C W	Ikram, M Kamran
27930527	2016 Dec	Ke, Shan	Ding, Xue-Mei	Gao, Jun	Wang, Shao-Hong	Kong, Jian	Xu, Li	Sun, Wen-Bing
27930526	2016 Dec	Yokoo, Hideki	Miyata, Hiroaki	Konno, Hiroyuki	Taketomi, Akinobu	Kakisaka, Tatsuhiko	Hirahara, Norimichi	Wakabayashi, Go	Gotoh, Mitsukazu	Mori, Masaki
27930525	2016 Dec	Kusaba, Hitoshi	Kumagai, Hozumi	Inadomi, Kyoko	Matsunobu, Tomoya	Harimaya, Katsumi	Takayoshi, Kotoe	Arita, Shuji	Ariyama, Hiroshi	Akashi, Koichi	Baba, Eishi
27930524	2016 Dec	Yang, Sun Young	Kim, Young Sun	Lee, Jung Eun	Seol, Jueun	Song, Ji Hyun	Chung, Goh Eun	Yim, Jeong Yoon	Lim, Sun Hee	Kim, Joo Sung
27930523	2016 Dec	Wang, Tao	Wang, Hui	Liu, Sen	An, Huang-Da	Liu, Huan	Ding, Wen-Yuan
27930522	2016 Dec	Zheng, Yu	Li, Xia	Jiang, Yiming	Xu, Yufen	Song, Binbin	Zhou, Qiang	Liang, Xiaodong	Yang, Xinmei
27930521	2016 Dec	Won, Ki-Bum	Chang, Hyuk-Jae	Han, Donghee	Sung, Jidong	Choi, Su-Yeon
27930520	2016 Dec	Jeong, Seong-Yup	Kim, Jong-Kil	Lee, Kwang-Bok
27930519	2016 Dec	Zhou, Fen	Wu, Hong-Jun	Zhai, Jun-Ping	Zhang, Gui-Yan	Shao, Yan	Tian, Xia	Xia, Ru-Yu	Jia, Li-Yan	Li, Wen-Yuan	Liang, Ning	Yan, Xiao-Yi	Wu, Ruo-Han	Zhang, Kang	Li, Xin-Lin	Wang, Cong-Cong	Liu, Jian-Ping
27930518	2016 Dec	Wang, Huanjun	Li, Yan	Wu, Qiang	Xu, Chenglong	Liu, Qingran
27930517	2016 Dec	Shin, Jaeyong	Choi, Young	Park, Eun-Cheol	Lee, Kwang Hoon	Hwang, Seo Young	Oh, Sang Ho	Lee, Sang Gyu
27930516	2016 Dec	Yu, Yan	Xie, Zhilan	Wang, Jihan	Chen, Chu	Du, Shuli	Chen, Peng	Li, Bin	Jin, Tianbo	Zhao, Heping
27930515	2016 Dec	Kim, Jung-Won	Bang, Ji-Yeon	Park, Chun Soo	Gwak, Mijeung	Shin, Won-Jung	Hwang, Gyu-Sam
27930514	2016 Dec	Aquila, Iolanda	Fernandez-Golfin, Covadonga	Rincon, Luis Miguel	Gonzalez, Ariana	Garcia Martin, Ana	Hinojar, Rocio	Jimenez Nacher, Jose Julio	Indolfi, Ciro	Zamorano, Jose Luis
27930513	2016 Dec	Tang, YuanZhang	Ma, Ling	Li, Na	Guo, Yuna	Yang, Liqiang	Wu, Baishan	Yue, Jianning	Wang, Qi	Liu, Jingjie	Ni, Jia-Xiang
27930512	2016 Dec	Bonamonte, Domenico	Vestita, Michelangelo	Filoni, Angela	Giudice, Giuseppe	Angelini, Gianni
27930511	2016 Dec	Zhang, Qi-Jie	Xu, Liu-Qing	Wang, Chong	Hu, Wei	Wang, Ning	Chen, Wan-Jin
27930510	2016 Dec	Wu, Yang	Zhang, Chun	Xu, Weizhang	Zhang, Jianzhong	Zheng, Yuxiao	Lu, Zipeng	Liu, Dongfang	Jiang, Kuirong
27930509	2016 Dec	Czernichow, Sebastien	Paita, Michel	Nocca, David	Msika, Simon	Basdevant, Arnaud	Millat, Bertrand	Fagot-Campagna, Anne
27930508	2016 Dec	Shin, Jaeyong	Choi, Young	Lee, Sang Gyu	Kim, Woorim	Park, Eun-Cheol	Kim, Tae Hyun
27930507	2016 Dec	Chen, Jian-Min	Wang, Zhi-Yong	Ni, Guo-Xin
27930506	2016 Dec	Jang, Sung Ho	Chang, Chul Hoon	Jung, Young Jin	Seo, You Sung
27930505	2016 Dec	Cui, Hao	Liu, Ying	Qin, Limin	Wang, Liqiang	Huang, Yifei
27930504	2016 Dec	Wang, Lei	Xu, Jianwei	Sun, Dong	Zhang, Zongli
27922546	2016 Apr	Heo, Ja Yoon	Kim, Seung Up	Kim, Beom Kyung	Park, Jun Yong	Kim, Do Young	Ahn, Sang Hoon	Park, Young Nyun	Ahn, Sung Soo	Han, Kwang-Hyub	Kim, Hyon-Suk
27922545	2016 Apr	Pan, Jun	Xin, Lei	Wang, Dan	Liao, Zhuan	Lin, Jin-Huan	Li, Bai-Rong	Du, Ting-Ting	Ye, Bo	Zou, Wen-Bin	Chen, Hui	Ji, Jun-Tao	Zheng, Zhao-Hong	Hu, Liang-Hao	Li, Zhao-Shen
27922544	2016 Apr	Sato, Ryosuke	Tsuchiya, Kenji J	Matsuzaki, Hideo	Takei, Nori	Itoh, Hiroaki	Kanayama, Naohiro	Suda, Takafumi	Watanabe, Hiroshi	Ohashi, Tetsu	Tanaka, Masakazu	Nishimura, Shin-Ichiro	Maekawa, Masato
27902623	2016 Nov	Meng, Yichen	Zhou, Dongxiao	Gao, Rui	Ma, Jun	Wang, Ce	Zhou, Xuhui
27902622	2016 Nov	Wang, Hai-Qiao	Bao, Chun-Ling	Jiao, Zhi-Hua	Dong, Gui-Rong
27902621	2016 Nov	Jian-Cheng, Tu	Shu-Sheng, Wang	Bo, Zhang	Jian, Fang	Liang, Zhou
27902620	2016 Nov	Wang, Xiaoping	Tang, Yuanzhang	Zeng, Yuanjie	Ni, Jiaxiang
27902619	2016 Nov	Yu, Jie	Zhou, Boda	Yu, Haiyi	Han, Jiangli	Cui, Ming	Zhang, Fuchun	Wang, Guisong	Guo, Lijun	Gao, Wei
27902618	2016 Nov	Liu, Jie	Huang, Yuling	Chen, Guojuan	Liu, Xiaoxue	Wang, Zhijun	Cao, Yibin	Li, Haitao	Song, Lu	Li, Chunhui	Zhao, Hualing	Chen, Shuohua	Wang, Yiming	Zhang, Ruiying	Wang, Anxin	Wu, Shouling
27902617	2016 Nov	Narvaez, Javier	Garcia-Gomez, Carmen	Alvarez, Lorenzo	Santo, Pilar	Aparicio, Maria	Pascual, Maria	Lopez de Recalde, Merce	Borrell, Helena	Nolla, Joan M
27902616	2016 Nov	Li, Min	Luo, Zhuang	Zhu, Wenye	Khan, Rana Sami Ullah	Saeed, Ummair	Shi, Shaoqing
27902615	2016 Nov	Biscetti, Federico	Carbonella, Angela	Parisi, Federico	Bosello, Silvia Laura	Schiavon, Franco	Padoan, Roberto	Gremese, Elisa	Ferraccioli, Gianfranco
27902614	2016 Nov	Dai, Chao	Lou, Siyuan	Zhou, Fan
27902613	2016 Nov	Qiu, Xiaojian	Dong, Zhiwu	Zhang, Jie	Yu, Jin
27902612	2016 Nov	Kwak, Hyun Jeong	Lee, Sook Young	Lee, Su Youn	Kim, Yong Beom	Kim, Jong Yeop
27902611	2016 Nov	Bae, Kyungsoo	Jeon, Kyung Nyeo	Lee, Seung Jun	Kim, Ho Cheol	Ha, Ji Young	Park, Sung Eun	Baek, Hye Jin	Choi, Bo Hwa	Cho, Soo Buem	Moon, Jin Il
27902610	2016 Nov	Wu, Hao	Zhan, Xiaojun	Zhao, Mengneng	Wei, Yongxiang
27902609	2016 Nov	Song, In-Seok	Han, Kyungdo	Choi, Yeon-Jo	Ryu, Jae-Jun	Park, Jun-Beom
27902608	2016 Nov	Zhou, Zhi-Ming	Yan, Zhen-Xian	Nie, Bin	Guo, Yong-He	Zhou, Yu-Jie
27902607	2016 Nov	Hwang, Jin-Young	Oh, Sohee	Kim, Chong-Soo	Chang, Jee-Eun	Min, Seong-Won
27902606	2016 Nov	Cheng, JiWen	Zhao, Pu	Liu, JiangBo	Liu, Xi	Wu, XuanLin
27902605	2016 Nov	Zhu, Jianguo	Su, Sheng	Li, Haige
27902604	2016 Nov	Cha, Yong Sung	Lee, Kang Hyun	Lee, Jong Wook	Choi, Eun Hee	Kim, Hyung Il	Kim, Oh Hyun	Cha, Kyoung Chul	Kim, Hyun	Hwang, Sung Oh
27902603	2016 Nov	van der Geest, Kornelis S M	Moerman, Rada V	Koopmans, Klaas P	Holman, Nicole D	Janssen, Wilbert M T
27902602	2016 Nov	Pannus, Pieter	Claus, Maarten	Gonzalez, Maria Mercedes Perez	Ford, Nathan	Fransen, Katrien
27902601	2016 Nov	Louvet, Camille	De Bellis, Annamaria	Pereira, Bruno	Bournaud, Claire	Kelly, Antony	Maqdasy, Salwan	Roche, Beatrice	Desbiez, Francoise	Borson-Chazot, Francoise	Tauveron, Igor	Batisse-Lignier, Marie
27902600	2016 Nov	Xiong, Wei	Xiao, Ming Yue	Zhang, Mei	Chang, Fei
27902599	2016 Nov	Peng, Jing	Li, Jing-Jin	Li, Jiang	Li, He-Wen	Xu, Guo-Ping	Jia, Rong-Rong	Zhang, Xue-Ning	Zhao, Yang
27902598	2016 Nov	Wang, Zhen Guang	Yu, Ming Ming	Han, Yu	Wu, Feng Yu	Yang, Guang Jie	Li, Da Cheng	Liu, Si Min
27902597	2016 Nov	Vanni, Irene	Coco, Simona	Bonfiglio, Silvia	Cittaro, Davide	Genova, Carlo	Biello, Federica	Mora, Marco	Rossella, Valeria	Dal Bello, Maria Giovanna	Truini, Anna	Banelli, Barbara	Lazarevic, Dejan	Alama, Angela	Rijavec, Erika	Barletta, Giulia	Grossi, Francesco
27902596	2016 Nov	Baeg, Myong Ki	Lim, Chul-Hyun	Kim, Jin Su	Cho, Yu Kyung	Park, Jae Myung	Lee, Bo-In	Lee, In-Seok	Choi, Myung-Gyu
27902595	2016 Nov	Guenounou, Sarah	Borel, Cecile	Berard, Emilie	Yon, Edwige	Fort, Marylise	Mengelle, Catherine	Bertoli, Sarah	Sarry, Audrey	Tavitian, Suzanne	Huguet, Francoise	Attal, Michel	Recher, Christian	Huynh, Anne
27902594	2016 Nov	Fan, Shujun	Yang, Boyi	Zhi, Xueyuan	Wang, Yanxun	Zheng, Quanmei	Sun, Guifan
27902593	2016 Nov	Piciucchi, Sara	Dubini, Alessandra	Tomassetti, Sara	Sanna, Stefano	Ravaglia, Claudia	Carloni, Angelo	Gurioli, Christian	Gurioli, Carlo	Colby, Thomas V	Poletti, Venerino
27902592	2016 Nov	Choi, Eun Jung	Choi, HyeMi	Choi, Sin Ae	Youk, Ji Hyun
27902591	2016 Nov	Wang, Qiyou	Xu, Yichun	Chen, Ruiqiang	Dong, Jianwen	Liu, Bin	Rong, Limin
27902590	2016 Nov	Tozetto-Mendoza, Tania Regina	Ibrahim, Karim Yaqub	Tateno, Adriana Fumie	Oliveira, Cristiane Mendes de	Sumita, Laura Massami	Sanchez, Maria Carmem Arroyo	Luna, Expedito Jose	Pierrotti, Ligia Camara	Drexler, Jan Felix	Braz-Silva, Paulo Henrique	Pannuti, Claudio Sergio	Romano, Camila Malta
27902589	2016 Nov	Wang, Zhaojun	Zhang, Hanyi	Zhang, Xiaowen	Sun, Jie	Han, Cheng	Li, Chenyan	Li, Yongze	Teng, Xiaochun	Fan, Chenling	Liu, Aihua	Shan, Zhongyan	Liu, Chao	Weng, Jianping	Teng, Weiping
27902588	2016 Nov	Wang, Zengwu	Hao, Guang	Wang, Xin	Wang, Wen	Chen, Weiwei	Zhu, Manlu
27902587	2016 Nov	Vautier, Mathieu	de Boysson, Hubert	Creveuil, Christian	Repesse, Yohan	Borel-Derlon, Annie	Troussard, Xavier	Damaj, Gandhi L	Bienvenu, Boris	Gautier, Philippe	Aouba, Achille
27902586	2016 Nov	Lai, Silvia	Mecarelli, Oriano	Pulitano, Patrizia	Romanello, Roberto	Davi, Leonardo	Zarabla, Alessia	Mariotti, Amalia	Carta, Maria	Tasso, Giorgia	Poli, Luca	Mitterhofer, Anna Paola	Testorio, Massimo	Frassetti, Nicla	Aceto, Paola	Galani, Alessandro	Lai, Carlo
27902585	2016 Nov	Thai, Lan-Huong	Mahevas, Matthieu	Roudot-Thoraval, Francoise	Limal, Nicolas	Languille, Laetitia	Dumas, Guillaume	Khellaf, Mehdi	Bierling, Philippe	Michel, Marc	Godeau, Bertrand
27902584	2016 Nov	Zheng, Jun	Han, Wen	Han, Xiao-Dong	Ma, Xiao-Yuan	Zhang, Pengbo
27902583	2016 Nov	Gu, Biao	Gao, WenChuang	Chu, HongJun	Gao, Jian	Fu, Zhi	Ding, Hui	Lv, JunJie	Wu, QingQuan
27893697	2016 Oct	Ozbilgin, Sule	Hanc, Volkan	Omur, Dilek	Ozbilgin, Mucahit	Tosun, Mine	Yurtlu, Serhan	Kucukguclu, Semih	Arkan, Atalay
27893696	2016 Oct	Li, Wei	Qiong, Zhang	Xiao-Ting, Shen	Yu-Jie, Liu	Jian-Hua, Mao	Qiang, Shu	Shi-Qiang, Shang
27893695	2016 Nov	Chuang, Ming-Lung	Lin, I-Feng	Lee, Chai-Yuan
27893694	2016 Nov	Lee, Seung-Jun	Sung, Jung-Hoon	Kim, Jin-Bae	Ahn, Min-Soo	Lee, Hye Young	Uhm, Jae-Sun	Pak, Hui-Nam	Lee, Moon-Hyoung	Kim, Jong-Yun	Joung, Boyoung
27893693	2016 Nov	Mahlab-Guri, Keren	Asher, Ilan	Rosenberg-Bezalel, Shira	Elbirt, Daniel	Burke, Michael	Sthoeger, Zev M
27893692	2016 Nov	Yuan, Cheng	Xu, Xin-Hua	Wang, Xiao-Long	Xu, Lu	Chen, Zhuo	Li, Yuan-Qiang
27893691	2016 Nov	Ning, Jingjing	Shao, Xiaonan	Ma, Yibo	Lv, Darong
27893690	2016 Nov	Chereau, Nathalie	Tresallet, Christophe	Noullet, Severine	Godiris-Petit, Gaelle	Tissier, Frederique	Leenhardt, Laurence	Menegaux, Fabrice
27893689	2016 Nov	Sekiba, Kazuma	Ohmae, Tomoya	Odawara, Nariaki	Moriyama, Makoto	Kanai, Sachiko	Tsuboi, Mayo	Saito, Tomotaka	Uchino, Koji	Akamatsu, Masatoshi	Okamoto, Makoto
27893688	2016 Nov	Li, Ya	Ma, Weiguo	Xie, Chuanqing	Zhang, Min	Yin, Xiaohong	Wang, Fenfen	Xu, Jie	Shi, Bingyin
27893687	2016 Nov	Li, Wei	Du, Si-Na	Shi, Min-Jia	Sun, Zhan-Zhan
27893686	2016 Nov	Huang, Chien-Chia	Wang, Chun-Hua	Fu, Chia-Hsiang	Huang, Chi-Che	Chang, Po-Hung	Chen, Yi-Wei	Wu, Chia-Chen	Wu, Pei-Wen	Lee, Ta-Jen
27893685	2016 Nov	Lin, Shide	Li, Ying	Long, Jun	Liu, Qichuan	Yang, Fangwan	He, Yihuai
27893684	2016 Nov	Lee, Dongjun	Rho, Ji Young	Kang, Seunghun	Yoo, Koun Joy	Choi, Hye Jeong
27893683	2016 Nov	Zhang, Bingqing	Fang, Weigang	Zeng, Xuejun	Zhang, Yun	Ma, Ya	Sheng, Feng	Zhang, Xinlei
27893682	2016 Nov	Yeo, Se Hwan	Kwak, Jae Hoon	Kim, Yeo Un	Lee, Jin Suk	Kim, Hyo Jin	Park, Kyoung Hwa	Lee, Jung Sook	Ha, Gyoung Yim	Lee, Jeong Ho	Lee, Jun Yeop	Yoo, Kyung Don
27893681	2016 Nov	Li, Wei	Wang, Yang	Gao, Wenfeng	Zheng, Jiasheng
27893680	2016 Nov	Wei, Cheng-Yu	Chen, Tai-Yi	Shih, Ian	Chiu, Pai-Yi	Hung, Guang-Uei	Matsuda, Hiroshi
27893679	2016 Nov	Chiou, Wen-Yen	Chen, Chien-An	Lee, Moon-Sing	Lin, Hon-Yi	Li, Chung-Yi	Su, Yu-Chieh	Tsai, Shiang-Jiun	Hung, Shih-Kai
27893678	2016 Nov	van Olphen, Sophie H	Ten Kate, Fiebo J C	Doukas, Michail	Kastelein, Florine	Steyerberg, Ewout W	Stoop, Hans A	Spaander, Manon C	Looijenga, Leendert H J	Bruno, Marco J	Biermann, Katharina
27893677	2016 Nov	Hassan, Tamer Hasan	Badr, Mohamed Ahmed	Karam, Nehad Ahmed	Zkaria, Marwa	El Saadany, Hosam Fathy	Abdel Rahman, Doaa Mohamed	Shahbah, Doaa Abdallah	Al Morshedy, Salah Mohamed	Fathy, Manar	Esh, Asmaa Mohamed Hosni	Selim, Amal Mohamed
27893676	2016 Nov	Qi, Nan	Li, Fang	Li, Xiaosong	Kang, Huanrong	Zhao, Hui	Du, Nan
27893675	2016 Nov	Ma, Hong	Zeng, Minde	Han, Ying	Yan, Huiping	Tang, Hong	Sheng, Jifang	Hu, Heping	Cheng, Liufang	Xie, Qing	Zhu, Youfu	Chen, Guofeng	Gao, Zhiliang	Xie, Wen	Wang, Jiyao	Wu, Shanming	Wang, Guiqiang	Miao, Xiaohui	Fu, Xiaoqing	Duan, Liping	Xu, Jie	Wei, Lai	Shi, Guangfeng	Chen, Chengwei	Chen, Minhu	Ning, Qin	Yao, Chen	Jia, Jidong
27893674	2016 Nov	Zhang, Ying	Zhu, Mingqin	Li, Xiaozhen	Miao, Jing	Duan, Chenchen	Cui, Li	Yu, Xuefan
27893673	2016 Nov	Wu, Lei	Ren, Jianan	Liu, Qinjie	Wang, Gefei	Wu, Xiuwen	Gu, Guosheng	Li, Guanwei	Guo, Kun	Hong, Zhiwu	Hu, Qiongyuan	Ren, Huajian	Li, Jieshou
27893672	2016 Nov	Jeon, Ja Young	Kim, Se Ran	Kim, Hae Jin	Kim, Dae Jung	Lee, Kwan-Woo	Lee, Jung-Dong	Han, Seung Jin
27893671	2016 Nov	Zhang, Haiping	Niu, Xingbang	Wang, Biao	He, Simin	Hao, Dingjun
27893670	2016 Nov	Abou-Abbass, Hussein	Bahmad, Hisham	Ghandour, Hiba	Fares, Jawad	Wazzi-Mkahal, Rayyan	Yacoub, Basel	Darwish, Hala	Mondello, Stefania	Harati, Hayat	El Sayed, Mazen J	Tamim, Hani	Kobeissy, Firas
27893669	2016 Nov	Lazcano-Gomez, Gabriel	Ramos-Cadena, Maria de Los Angeles	Torres-Tamayo, Margarita	Hernandez de Oteyza, Alejandra	Turati-Acosta, Mauricio	Jimenez-Roman, Jesus
27893668	2016 Nov	Clere-Jehl, Raphael	Sauleau, Erik	Ciuca, Stefan	Schaeffer, Mickael	Lopes, Amanda	Goichot, Bernard	Vogel, Thomas	Kaltenbach, Georges	Bouvard, Eric	Pasquali, Jean-Louis	Sereni, Daniel	Andres, Emmanuel	Bourgarit, Anne
27893667	2016 Nov	Chen, Xiyang	Zhao, Jichun	Huang, Bin	Yuan, Ding	Yang, Yi	Ma, Yukui
27893666	2016 Nov	Huang, Chung-Feng	Jang, Tyng-Yuan	Lu, Po-Liang	Yu, Ming-Lung
27893665	2016 Nov	Audemard-Verger, Alexandra	Comby, Elizabeth	Nathou, Clement	Sultan, Audrey	Fremont, Mathieu	Baldolli, Aurelie	Trumier, Louis Simon	Marzloff, Vincent	Le Mauff, Brigitte	Manuzak, Jennifer	Dollfus, Sonia	Bienvenu, Boris
27893664	2016 Nov	Yang, Zijiang	Zhang, Ting	Gao, Heng
27893663	2016 Nov	Chang, Dong-Gune	Yang, Jae Hyuk	Lee, Jung-Hee	Lee, Jung-Sub	Suh, Seung-Woo	Kim, Jin-Hyok	Oh, Seung-Yeol	Cho, Woojin	Park, Jong-Beom	Suk, Se-Il
27893662	2016 Nov	Allen, John Carson Jr	Nault, Jean-Charles	Zhu, Guili	Khor, Andrew Yu Keat	Liu, Jin	Lim, Tony Kiat Hon	Zucman-Rossi, Jessica	Chow, Pierce K H
27893661	2016 Nov	Benallegue, Nail	Lozach, Pierre	Belizna, Cristina	Lavigne, Christian	Urbanski, Geoffrey
27893660	2016 Nov	Malicka, Barbara	Skoskiewicz-Malinowska, Katarzyna	Kaczmarek, Urszula
27893659	2016 Nov	Huang, Chi-Jung	Jiang, Jeng-Kai	Chang, Shih-Ching	Lin, Jen-Kou	Yang, Shung-Haur
27893658	2016 Nov	Guo, Yan-Xiu	Yin, Yan-Jing	Tian, Li
27893657	2016 Nov	Shahbah, Doaa	El Naga, Amr Abo	Hassan, Tamer	Zakaria, Marwa	Beshir, Mohamed	Al Morshedy, Salah	Abdalhady, Mohamed	Kamel, Ezzat	Rahman, Doaa Abdel	Kamel, Lamiaa	Abdelkader, May
27893656	2016 Nov	Liu, Yafang	Xing, Ze	Zhan, Ping	Liu, Hongbing	Ye, Wei	Lv, Tangfeng	Song, Yong
27893655	2016 Nov	Aravani, Ariadni	Samy, Elizabeth F	Thomas, James D	Quirke, Phil	Morris, Eva J A	Finan, Paul J
27893654	2016 Nov	Peng, Jun	Lu, Sha	Zhu, Zhenggang	Zhang, Man	Hu, Quan	Fang, Yuan
27893653	2016 Nov	Kim, Min Jung	Kim, Sang Jin	Park, Sung-Chan	Kim, Dae Yong	Park, Ji Won	Ryoo, Seung-Bum	Jeong, Seung-Yong	Park, Kyu Joo	Oh, Heung Kwon	Kim, Duck-Woo	Kang, Sung-Bum	Joo, Jung Nam	Oh, Jae Hwan
27893652	2016 Nov	Huang, Minghua	Guo, Yong	Ye, Qiong	Chen, Lei	Zhou, Kai	Wang, Qingjun	Shao, Lixin	Shi, Qinglei	Chen, Chun
27879521	2016 Aug	Li, Xing	Liao, Li-Min	Chen, Guo-Qing	Wang, Zhao-Xia	Lu, Tian-Ji	Deng, Han	Loeb, Gerald-E
27861400	2016 Nov	Iyama, Yuji	Nakaura, Takeshi	Yokoyama, Koichi	Kidoh, Masafumi	Yamashita, Yasuyuki
27861399	2016 Nov	Zhao, Yunfei	Qi, Lin	Yang, Jun	Zhu, Xiaodong	Yang, Changwei	Li, Ming
27861398	2016 Nov	Liu, Yi	Tang, Yanhua	Xue, Zhiqiang	Yang, Ping	Ma, Kefeng	Ma, Guangyu	Chu, Xiangyang
27861397	2016 Nov	Zeng, Rong	Ye, Wei	Liu, Changwei	Wang, Xuan	Song, Xiaojun	Ni, Leng	Liu, Bao	Li, Yongjun	Zheng, Yuehong
27861396	2016 Nov	Gao, Jun	Kong, Xiangyi	Li, Zhimin	Wang, Tianyu	Li, Yongning
27861395	2016 Nov	El Haj, Mohamad	Gandolphe, Marie-Charlotte	Wawrziczny, Emilie	Antoine, Pascal
27861394	2016 Nov	Li, Hui	Zhao, Ying	Zhang, Hui-Ping	Ai, Hu	Zheng, Nai-Xin	Tang, Guo-Dong	Sun, Fu-Cheng
27861393	2016 Nov	Sun, Dahui	Ju, Weina	Wang, Tiejun	Yu, Tiecheng	Qi, Baochang
27861392	2016 Nov	Ni, Leng	Pu, Zuo	Zeng, Rong	Zhang, Rui	Zheng, Yue-Hong	Ye, Wei	Liu, Chang-Wei
27861391	2016 Nov	Won, Jae Yon	Kim, Sung Eun	Park, Young-Hoon
27861390	2016 Nov	Xu, Huan	Liu, Chong	Chen, Yanbo	Gu, Meng	Cai, Zhikang	Chen, Qi	Wang, Zhong
27861389	2016 Nov	Kim, Chang-Hee	Choi, Hyerang	Shin, Jung Eun
27861388	2016 Nov	Wang, Hongwei	Li, Liwei	Chu, Qinjun	Wang, Yong	Li, Zhisong	Zhang, Wei	Li, Lanlan	He, Long	Ai, Yanqiu
27861387	2016 Nov	Ozawa, Hirotsugu	Ohki, Takao	Kanaoka, Yuji	Maeda, Koji	Hagiwara, Shin
27861386	2016 Nov	Yoon, Dukyong	Sheen, Seung Soo	Lee, Sukhyang	Choi, Yong Jun	Park, Rae Woong	Lim, Hong-Seok
27861385	2016 Nov	Xu, Shuman	Tang, Peng	Chen, Xianchun	Yang, Xi	Pan, Qinwen	Gui, Yu	Chen, Li
27861384	2016 Nov	Wang, Yiran	Zhai, Xiao	Liu, Chuan	Wang, Ning	Wang, Yajie
27861383	2016 Nov	Choi, Ji Yoon	Jung, Joo Hee	Shin, Sung	Kim, Young Hoon	Han, Duck Jong
27861382	2016 Nov	Khandelwal, Ashish	Kondo, Takeshi	Amanuma, Makoto	Oida, Akitsugu	Sano, Tomonari	Sachin, Saboo S	Takase, Shinichi	Rybicki, Frank J	Kumamaru, Kanako K
27861381	2016 Nov	Byun, Sung Hye	Yang, Hae Soo	Kim, Jong Hae
27861380	2016 Nov	Lee, Dong Hoon	Yoon, Tae Mi	Lee, Joon Kyoo	Lim, Sang Chul
27861379	2016 Nov	Decloedt, Eric H	Freeman, Carla	Howells, Fleur	Casson-Crook, Martine	Lesosky, Maia	Koutsilieri, Eleni	Lovestone, Simon	Maartens, Gary	Joska, John A
27861378	2016 Nov	Erlandson, Kristine M	Zhang, Long	Lake, Jordan E	Schrack, Jennifer	Althoff, Keri	Sharma, Anjali	Tien, Phyllis C	Margolick, Joseph B	Jacobson, Lisa P	Brown, Todd T
27861377	2016 Nov	Bartonikova, Tereza	Mensikova, Katerina	Mikulicova, Lenka	Vodicka, Radek	Vrtel, Radek	Godava, Marek	Vastik, Miroslav	Kaiserova, Michaela	Otruba, Pavel	Dolinova, Iva	Nevrly, Martin	Kanovsky, Petr
27861376	2016 Nov	Chang, Tsung-Yen	Jaing, Tang-Her	Wen, Yu-Chuan	Huang, I-Anne	Chen, Shih-Hsiang	Tsay, Pei-Kwei
27861375	2016 Nov	Chang, Hsiao-Ting	Lin, Ming-Hwai	Chen, Chun-Ku	Chou, Pesus	Chen, Tzeng-Ji	Hwang, Shinn-Jang
27861374	2016 Nov	Guo, Chun Guang	Chen, Yan Jia	Ren, Hu	Zhou, Hong	Shi, Ju Fang	Yuan, Xing Hua	Zhao, Ping	Zhao, Dong Bing	Wang, Gui Qi
27861373	2016 Nov	Genere, Natalia	Sargis, Robert M	Masi, Christopher M	Nathan, Aviva G	Quinn, Michael T	Huang, Elbert S	Laiteerapong, Neda
27861372	2016 Nov	Tseng, Yu-Hsin	Chiou, Shyh-Shin	Zeng, Yu-Sheng	Tsai, Shih-Pien	Chen, Chun-Shih	Liao, Yu-Mei	Lin, Pei-Chin
27861371	2016 Nov	Ma, Yue	Sun, Xiaolong	Li, Wen	Li, Yi	Kang, Tao	Yang, Xiai	Jiang, Wen
27861370	2016 Nov	Kaehler, Katharina C	Blome, Christine	Forschner, Andrea	Gutzmer, Ralf	Haalck, Thomas	Heinzerling, Lucie	Kornek, Thomas	Livingstone, Elisabeth	Loquai, Carmen	Maul, Lara Valeska	Lang, Berenice M	Schadendorf, Dirk	Stade, Barbara	Terheyden, Patrick	Utikal, Jochen	Wagner, Tobias	Hauschild, Axel	Garbe, Claus	Augustin, Matthias
27861369	2016 Nov	Xu, Tan	Zhan, Youqin	Xiong, Jianping	Lu, Nan	He, Zhuoqiao	Su, Xi	Tan, Xuerui
27861368	2016 Nov	Cai, Jingjing	Wu, Dan	Mo, Yongqian	Wang, Anxin	Hu, Shiyu	Ren, Lijie
27861367	2016 Nov	Huang, Meng-Jie	Wei, Ri-Bao	Su, Ting-Yu	Wang, Yang	Li, Qing-Ping	Yang, Xi	Lv, Xiao-Meng	Chen, Xiang-Mei
27861366	2016 Nov	Li, Chen	Xing, Jing-Jing	Shan, An-Qi	Leng, Ling	Liu, Jin-Chuan	Yue, Song	Yu, Hao	Chen, Xi	Tian, Feng-Shi	Tang, Nai-Jun
27861365	2016 Nov	Lee, Sun-Min	Lee, Jung-Hoon
27861364	2016 Nov	Vaidya, Anand	Cui, Liufu	Sun, Lixia	Lu, Bing	Chen, Shuohua	Liu, Xing	Zhou, Yong	Liu, Xiurong	Xie, Xiaobing	Hu, Frank B	Wu, Shouling	Gao, Xiang
27861363	2016 Nov	Esposito, Susanna	Bosis, Samantha	Tadolini, Marina	Bianchini, Sonia	Migliori, Giovanni Battista	Principi, Nicola
27861362	2016 Nov	Springborg, Anders D	Jensen, Elisabeth K	Taylor, Bradley K	Werner, Mads U
27861361	2016 Nov	Chang, Chang-Cheng	Chen, Men-Yen	Shen, Jen-Hsiang	Lin, Yen Bin	Hsu, Wen-Wei	Lin, Bor-Shyh
27861360	2016 Nov	Tak, Young Jin	Lee, Sang Yeoup	Park, Sun Ki	Kim, Yun Jin	Lee, Jeong Gyu	Jeong, Dong Wook	Kim, Seung Chul	Kim, In Joo	Yi, Yu Hyun
27861359	2016 Nov	Sun, Yapeng	Wang, Hui	Yang, Dalong	Zhang, Nan	Yang, Sidong	Zhang, Wei	Ding, Wenyuan
27861358	2016 Nov	Guo, Lanwei	Liu, Shuzheng	Zhang, Shaokai	Chen, Qiong	Zhang, Meng	Quan, Peiliang	Sun, Xi-Bin
27861357	2016 Nov	Ye, Ziliang	Lu, Haili	Guo, Wenqin	Dai, Weiran	Li, Hongqing	Yang, Huafeng	Li, Lang
27861356	2016 Nov	Singh, Sandeep K	Lupo, Philip J	Scheurer, Michael E	Saxena, Anshul	Kennedy, Amy E	Ibrahimou, Boubakari	Barbieri, Manuel Alejandro	Mills, Ken I	McCauley, Jacob L	Okcu, Mehmet Fatih	Dorak, Mehmet Tevfik
27861355	2016 Nov	Cao, Fang	Chen, Liping	Liu, Manhua	Lin, Weiwei	Ji, Jinlong	You, Jun	Qiao, Fenghai	Liu, Hongbin
27861354	2016 Nov	Zhang, Lei	Tu, Lei	Chen, Jie	Bai, Tao	Song, Jun	Xiang, Xuelian	Wang, Ruiyun	Hou, Xiaohua
27861353	2016 Nov	Zhu, Ji	Zhao, Hui	Wu, Kai	Lv, Chuan	Bi, Hong-da	Sun, Meng-Yan	Wang, Yu-Chong	Xing, Xin	Xue, Chun-Yu
27861352	2016 Nov	Jang, Sung Ho	Kwon, Hyeok Gyu
27861351	2016 Nov	Lu, Zipeng	Yin, Jie	Wei, Jishu	Dai, Cuncai	Wu, Junli	Gao, Wentao	Xu, Qing	Dai, Hao	Li, Qiang	Guo, Feng	Chen, Jianmin	Xi, Chunhua	Wu, Pengfei	Zhang, Kai	Jiang, Kuirong	Miao, Yi
27861350	2016 Nov	Mendes, Elisa Teixeira	Ranzani, Otavio T	Marchi, Ana Paula	Silva, Mariama Tomaz da	Filho, Jose Ulysses Amigo	Alves, Tania	Guimaraes, Thais	Levin, Anna S	Costa, Silvia Figueiredo
27861349	2016 Nov	Park, Pona	Jeon, Hyoung Won	Han, Doo Hee	Won, Tae-Bin	Kim, Dong-Young	Rhee, Chae-Seo	Kim, Hyun Jik
27861348	2016 Nov	Rafiei, Nastaran	Peri, Anna Maria	Righi, Elda	Harris, Patrick	Paterson, David L
27861347	2016 Nov	Lin, Huapeng	Li, Shengwei	Liu, Xi
27861346	2016 Nov	Mensikova, Katerina	Tuckova, Lucie	Ehrmann, Jiri	Kanovsky, Petr
27861345	2016 Nov	Azab, Seham F	Ali, Yasser F	Farghaly, Mohsen A A	Hamed, Mohammed E	Allah, Mayy A N	Emam, Ahmed A	Abdelsalam, Nasser I	Hashem, Mustafa I A	Gawish, Heba H	Nabil, Rehab M	Kamel, Lamiaa M	Fahmy, Dalia S	Alsayed, Salah F	Al Azizi, Nashwa M	Al-Akad, Ghada M	Noah, Maha A	Abdelrahman, Hind M	Ahmed, Ahmed R	Bendary, Eman A
27861344	2016 Nov	Chen, Ke	Gong, Yinya	Zhang, Qi	Shen, Yanping	Zhou, Taoqi
27861343	2016 Nov	Zhu, Wanqiu	Chen, Wenming
27861342	2016 Nov	Liu, Zhiwen	Zhou, Zhiguang	Huang, Gan	Xiao, Yang	Li, Zhen	Liu, Cong	Na, Risu
27861341	2016 Nov	Oh, Chaeyoun	Youn, Joong Kee	Han, Ji-Won	Kim, Hyun-Young	Jung, Sung-Eun
27861340	2016 Nov	Beatty, Jessica A	Majumdar, Sumit R	Tyrrell, Gregory J	Marrie, Thomas J	Eurich, Dean T
27861339	2016 Nov	Jin, Peng	Zhou, Qi	Song, Shujiang	Xu, Jinpeng	Zhang, Minli	Zhu, Ming	Kang, Meili	Shi, Xiangming	Shi, Junting	Lu, Di	Li, Jing
27861338	2016 Nov	Shi, Chenlei	Tian, Bo	Li, Shengze	Shi, Tiefeng	Qin, Huadong	Liu, Shaoyan
27861337	2016 Nov	Golabi, Pegah	Elsheikh, Elzafir	Karrar, Azza	Estep, James M	Younossi, Issah	Stepanova, Maria	Gerber, Lynn	Younossi, Zobair M
27861336	2016 Nov	Kwon, Jin-Woo	Choi, Jin A	La, Tae Yoon
27861335	2016 Nov	Humalda, Jelmer K	Seiler-Muler, Sarah	Kwakernaak, Arjan J	Vervloet, Marc G	Navis, Gerjan	Fliser, Danilo	Heine, Gunnar H	de Borst, Martin H
27861334	2016 Nov	Huang, Weiyi	Castelino, Ronald L	Peterson, Gregory M
27861333	2016 Nov	Wang, Kun	He, Xiaoying	Wang, Wei	Niu, Huanjiang	Wang, Yirong	Cai, Xiujun	Yang, Shuxu
27861332	2016 Nov	Mirouse, Adrien	Savey, Lea	Domont, Fanny	Comarmond, Cloe	Barete, Stephane	Plaisier, Emmanuelle	Rouvier, Philippe	Cacoub, Patrice	Saadoun, David
27861331	2016 Nov	Bao, Xin-Jie	Li, Xue-Yuan	Wang, Qi-Pu	Ren, Xin-Yu	Liang, Zhi-Yong	Ma, Wen-Bin	Wang, Ren-Zhi	Wei, Jun-Ji
27861330	2016 Nov	Evaristi, Maria Francesca	Caubere, Celine	Harmancey, Romain	Desmoulin, Franck	Peacock, William Frank	Berry, Matthieu	Turkieh, Annie	Barutaut, Manon	Galinier, Michel	Dambrin, Camille	Polidori, Carlo	Miceli, Cristina	Chamontin, Bernard	Koukoui, Francois	Roncalli, Jerome	Massabuau, Pierre	Smih, Fatima	Rouet, Philippe
27858923	2016 Nov	Zhang, Ziming	Zhang, Li	Xie, Feng	Wang, Bing	Sun, Zhengxing	Kong, Shuangshuang	Wang, Xinfang	Dong, Nianguo	Wang, Guohua	Lv, Qing	Li, Yuman	Li, Ling	Xie, Mingxing
27858922	2016 Nov	Chen, Ming-Yu	Lu, Chen	Wang, Yi-Fan	Cai, Xiu-Jun
27858921	2016 Nov	Ohkura, Yu	Haruta, Shusuke	Shindoh, Junichi	Tanaka, Tsuyoshi	Ueno, Masaki	Udagawa, Harushi
27858920	2016 Nov	Park, Yoo Mi	Kim, Jie-Hyun	Baik, Su Jung	Park, Jae Jun	Youn, Young Hoon	Park, Hyojin
27858919	2016 Nov	Pfeiffer, Hella	Herbst, Larissa	Schwarze, Bernd	Eckstein, Reinhold	Weisbach, Volker
27858918	2016 Nov	Olsen, Flemming Javier	Pedersen, Sune	Jensen, Jan Skov	Biering-Sorensen, Tor
27858917	2016 Nov	Mendes, Carlos J L	Silva, Rodrigo A	Neto, Daniel P A	Brianti, Isabela	Saleh, Kassem	Barros, Mirna D	Roll, Sergio	Pacheco, Adhemar M
27858916	2016 Nov	Li, Xiao-Ting	Zhang, Xiao-Yan	Sun, Ying-Shi	Tang, Lei	Cao, Kun
27858915	2016 Nov	Wang, Yuan	Li, Xiuling	Gao, Yaoyu	Li, Zhi	Yu, Lidong	Meng, Qingbo	Sun, Li	Wang, Jianzhong
27858914	2016 Nov	Zhou, Hong-Lian	Ding, Ling	Mi, Tao	Zheng, Kai	Wu, Xiao-Fen	Wang, Jing	Liu, Meng-Ying	Zhang, Le	Zhang, Cun-Tai	Quan, Xiao-Qing
27858913	2016 Nov	Kim, Myounghwan
27858912	2016 Nov	Karris, Maile Y	Umlauf, Anya	Vaida, Florin	Richman, Douglas	Little, Susan	Smith, Davey
27858911	2016 Nov	Hsu, Wei-Ting	Hsu, Chih-Chao	Wen, Ming-Hsun	Lin, Hong-Ching	Tsai, Hsun-Tien	Su, Peijen	Sun, Chi-Te	Lin, Cheng-Li	Hsu, Chung-Yi	Chang, Kuang-Hsi	Hsu, Yi-Chao
27858910	2016 Nov	Neubauer, Jakob	Spira, Eva Maria	Strube, Juliane	Langer, Mathias	Voss, Christian	Kotter, Elmar
27858909	2016 Nov	Chang, Rei-Yeuh	Tsai, Han-Lin	Hsiao, Ping-Gune	Tan, Chao-Wen	Lee, Chi-Pin	Chu, I-Tseng	Chen, Yung-Ping	Chen, Cheng-Yun
27858908	2016 Nov	Huang, Tian-Bao	Mao, Shi-Yu	Lu, Sheng-Ming	Yu, Jun-Jie	Luan, Yang	Gu, Xiao	Liu, Hao	Zhou, Guang-Chen	Ding, Xue-Fei
27858907	2016 Nov	Qian, Lin-Yan	Pang, Jie	Che, Xian-Da	Ding, Ya-Hui	Zou, Hai	Zhou, Bing
27858906	2016 Nov	Tan, Qixing	Qin, Qinghong	Yang, Weiping	Lian, Bin	Mo, Qinguo	Wei, Changyuan
27858905	2016 Nov	Chang, Ye	Guo, Xiaofan	Guo, Liang	Li, Zhao	Li, Yuan	Sun, Yingxian
27858904	2016 Nov	Dore, Maria Pina	Piras, Laura	Lorettu, Liliana	Pes, Giovanni Mario
27858903	2016 Nov	Hernandez-Diaz, Yazmin	Tovilla-Zarate, Carlos Alfonso	Juarez-Rojop, Isela Esther	Gonzalez-Castro, Thelma Beatriz	Rodriguez-Perez, Candelario	Lopez-Narvaez, Maria Lilia	Rodriguez-Perez, Jose Manuel	Camara-Alvarez, Jose Francisco
27858902	2016 Nov	Won, Ji-Hye	Choi, Seo-Youn	Lee, Hae Kyung	Yi, Boem Ha	Lee, Min Hee	Jung, Min Jung
27858901	2016 Nov	Lin, Chien-Heng	Chao, Yu-Hua	Wu, Kang-Hsi	Lin, Wei-Ching
27858900	2016 Nov	Kim, Seohyun	Lee, Byungmo	Park, Mingu	Oh, Sewon	Chin, Ho Jun	Koo, Hoseok
27858899	2016 Nov	Stefanski, Michael	Jamis-Dow, Carlos	Bayerl, Michael	Desai, Ruchi J	Claxton, David F	Van de Louw, Andry
27858898	2016 Nov	Hu, Hai-Jie	Zhou, Rong-Xing	Tan, Yong-Qiong	Jing, Qiu-Yang	Ma, Wen-Jie	Yang, Qin	Wang, Jun-Ke	Wang, Shu-Jin	Cheng, Nan-Sheng	Li, Fu-Yu
27858897	2016 Nov	Hudson, Marie	Luck, Yael	Stephenson, Mathew	Choi, May Y	Wang, Mianbo	Baron, Murray	Fritzler, Marvin J
27858896	2016 Nov	Kim, Soo-Yeon	Kim, Min Jung	Moon, Hee Jung	Yoon, Jung Hyun	Kim, Eun-Kyung
27858895	2016 Nov	Lin, Wei-Ming	Juan, Yu-Hsiang	Lin, Yu-Ching	Ueng, Shir-Hwa	Lo, Yung-Feng	Cheung, Yun-Chung
27858894	2016 Nov	Liu, Le	Liu, Yan-Bin	Sun, Jian-Min	Hou, Hai-Feng	Liang, Chen	Li, Tao	Qi, Heng-Tao
27858893	2016 Nov	Yang, Wen-Chieh	Kuo, Huang-Tsung	Lin, Ching-Hsiao	Wu, Kang-Hsi	Chang, Yu-Jun	Chen, Chun-Yu	Wu, Han-Ping
27858892	2016 Nov	Li, Ziyue	Shen, Chuan	Wang, Yadong	Wang, Wei	Zhao, Qian	Liu, Zhenzhong	Wang, Yang	Zhao, Caiyan
27858891	2016 Nov	Abdinia, Babak	Oliaei-Motlagh, Mohammad	Teimouri-Dereshki, Amir
27858890	2016 Nov	Dong, Kai	Zhang, Qian	Ding, Jianping	Ren, Liankun	Zhang, Zhen	Wu, Longfei	Feng, Wuwei	Song, Haiqing
27858889	2016 Nov	Sanarico, Nunzia	D'Amato, Stefania	Bruni, Roberto	Rovetto, Claudia	Salvi, Emanuela	Di Zeo, Patrizia	Chionne, Paola	Madonna, Elisabetta	Pisani, Giulio	Costantino, Angela	Equestre, Michele	Tosti, Maria E	Cenci, Alessandra	Maggiorella, Maria T	Sernicola, Leonardo	Pontali, Emanuele	Pansera, Alfredo	Quattrocchi, Rocco	Carbonara, Sergio	Signorile, Fabio	Surace, Lorenzo Antonio	Federzoni, Guido	Garlassi, Elisa	Starnini, Giulio	Monarca, Roberto	Babudieri, Sergio	Rapicetta, Maria	Pompa, Maria G	Caraglia, Anna	Ensoli, Barbara	Ciccaglione, Anna R	Butto, Stefano
27858888	2016 Nov	Cao, Hua	Chen, Qiang	Zhang, Gui-Can	Chen, Liang-Wan	Qiu, Zhi-Huang	Lu, Heng
27858887	2016 Nov	Dore, Maria P	Davoli, Agnese	Longo, Nunzio	Marras, Giuseppina	Pes, Giovanni M
27858886	2016 Nov	Tosun, Haci Bayram	Serbest, Sancar	Uludag, Abuzer	Gumustas, Seyitali	Celik, Suat
27858885	2016 Nov	Dong, Sheng	Wang, Zusen	Wu, Liqun	Qu, Zhiqiang
27858884	2016 Nov	Hung, Ming-Jui	Kao, Yu-Cheng	Chen, Wei-Siang	Mao, Chun-Tai	Chen, Tien-Hsing	Yang, Ning-I	Ko, Ta	Liang, Chung-Yu
27858883	2016 Nov	Chen, Yan-Bin	Jiang, Jun-Hong	Mao, Jing-Yu	Huang, Jian-An
27858882	2016 Nov	Du, Hexi	Zhou, Jun	Xu, Lingfan	Yang, Cheng	Zhang, Li	Liang, Chaozhao
27858881	2016 Nov	Yao, Peng	Hong, Tao	Zhu, Yong-Qiang	Li, Hong-Xi	Wang, Zhi-Bin	Ding, Yuan-Yuan	Ma, Jia-Ming	Pan, Shi-Nong
27858880	2016 Nov	Lim, Tae Won	Choi, Cheol Woong	Kang, Dae Hwan	Kim, Hyung Wook	Park, Su Bum	Kim, Su Jin
27858879	2016 Nov	Uygun, Vedat	Uygun, Dilara F K	Daloglu, Hayriye	Ozturkmen, Seda Irmak	Karasu, Gulsun	Hazar, Volkan	Yesilipek, Akif
27858878	2016 Nov	Xie, Zhong	He, Yanhong	Sun, Yongqiang	Lin, Zhanzhan	Yang, Mingzhi	Liu, Qian	Liu, Sihai
27858877	2016 Nov	Kozlov, Andrei P	Skochilov, Roman V	Toussova, Olga V	Verevochkin, Sergey V	Krasnoselskikh, Tatiana V	Malov, Sergey V	Shaboltas, Alla V
27858876	2016 Nov	Yeh, Pei-Han	Hung, Shih-Kai	Lee, Moon-Sing	Chiou, Wen-Yen	Lai, Chun-Liang	Tsai, Wei-Ta	Hsieh, Hui-Ling	Shih, Yi-Ting	Chen, Liang-Cheng	Huang, Li-Wen	Lin, Yi-An	Lin, Po-Hao	Lin, Yung-Hsiang	Liu, Dai-Wei	Hsu, Feng-Chun	Tsai, Shiang-Jiun	Liu, Jia-Chi	Chung, En-Seu	Lin, Hon-Yi
27858875	2016 Nov	Long, Di	Yu, Peng-Cheng	Huang, Wei	Luo, Yu-Long	Zhang, Sen
27858874	2016 Nov	Lindholm, Pauliina	Lamusuo, Salla	Taiminen, Tero	Virtanen, Arja	Pertovaara, Antti	Forssell, Heli	Hagelberg, Nora	Jaaskelainen, Satu
27858873	2016 Nov	Sun, Fangyi	Shi, Jing	Geng, Cuizhi
27858872	2016 Nov	De, Asha	Xu, Xiaohe	White, James	Sunil, Thankam S	Okulicz, Jason F
27858871	2016 Nov	Faure, Emmanuel	Galperine, Tatiana	Cannesson, Olivier	Alain, Sophie	Gnemmi, Viviane	Goeminne, Celine	Dewilde, Annie	Bene, Johana	Lasri, Mohamed	Lessore de Sainte Foy, Celia	Lionet, Arnaud
27858870	2016 Nov	Sowa, Mandy	Trezzi, Barbara	Hiemann, Rico	Schierack, Peter	Grossmann, Kai	Scholz, Juliane	Somma, Valentina	Sinico, Renato Alberto	Roggenbuck, Dirk	Radice, Antonella
27858869	2016 Nov	Castagna, Antonella	Monno, Laura	Carta, Stefania	Galli, Laura	Carrara, Stefania	Fedele, Valentina	Punzi, Grazia	Fanti, Iuri	Caramello, Pietro	Lepri, Alessandro Cozzi	De Luca, Andrea	Ceccherini-Silberstein, Francesca	Monforte, Antonella d'Arminio
27858868	2016 Nov	Zohrer, Evelyn	Resch, Bernhard	Scharnagl, Hubert	Schlagenhauf, Axel	Fauler, Gunter	Stojakovic, Tatjana	Hofer, Nora	Lang, Uwe	Jahnel, Jorg
27858867	2016 Nov	Chang, Yu-Ching	Huang, Jing-Long	Hsia, Shao-Hsuan	Lin, Kuang-Lin	Lee, En-Pei	Chou, I-Jun	Hsin, Yi-Chen	Lo, Fu-Song	Wu, Chang-Teng	Chiu, Cheng-Hsun	Wu, Han-Ping
27858866	2016 Nov	Li, Yanqiu	Ou, Chao	Shu, Hong	Zhao, Huiliu	Zhu, Bo
27858865	2016 Nov	Chang, Hsiao-Ting	Lin, Ming-Hwai	Chen, Chun-Ku	Chen, Tzeng-Ji	Tsai, Shu-Lin	Cheng, Shao-Yi	Chiu, Tai-Yuan	Tsai, Shih-Tzu	Hwang, Shinn-Jang
27858864	2016 Nov	Xiao, Zheng	Wang, Chengqiong	Sun, Yongping	Li, Nana	Li, Jing	Chen, Ling	Yao, Xingsheng	Ding, Jie	Ma, Hu
27858863	2016 Nov	Zeng, Ling-Feng	Liang, Wei-Xiong	Liu, Jia-Ci	Chen, Xiao-Yan	Du, Wen-Yi	Li, Zi-Ping	Wang, Qi	Cao, Ye	Wang, Lu	Meng, Chang-Rong	Wang, Ke-Zhu	Wang, Ning-Sheng
27858862	2016 Nov	Liu, Xiaoqing	Bian, Sainan	Cheng, Xinhe	Wang, Wenze	Tian, Qinjie	Zhang, Lifan	Zhang, Yueqiu	Shi, Xiaochun	Zhang, Yao	Liang, Zhiyong
27858861	2016 Nov	Xia, Zenan	Chen, Weijie	Yao, Ru	Lin, Guole	Qiu, Huizhong
27858860	2016 Nov	Cui, Zhen-Tian	Liu, Jian-Ping	Yao, Jian-Min
27858859	2016 Nov	Jawa, Zeeshan	Perez, Ruth M	Garlie, Lydia	Singh, Maharaj	Qamar, Rubina	Khandheria, Bijoy K	Jahangir, Arshad	Shi, Yang
27858858	2016 Nov	Sun, Jia-Yue	Liu, Zheng	Zhao, Peng	Liu, Tao
27858857	2016 Nov	Huang, He	Tian, Qinjie
27858856	2016 Nov	Zhou, Pingping	Meng, Zhaowei	Liu, Ming	Ren, Xiaojun	Zhu, Mei	He, Qing	Zhang, Qing	Liu, Li	Song, Kun	Jia, Qiang	Tan, Jian	Li, Xue	Liu, Na	Hu, Tianpeng	Upadhyaya, Arun
27858855	2016 Nov	Lan, Chen-Chia	Tseng, Chun-Hung	Chen, Jiunn-Horng	Lan, Joung-Liang	Wang, Yu-Chiao	Tsay, Gregory J	Hsu, Chung-Yi
27858854	2016 Nov	Shin, Yong Un	Cho, Heeyoon	Kim, Jong Min	Bae, Kunho	Kang, Min Ho	Shin, Jae Pil	Nam, Eunwoo	Kang, Se Woong
27858853	2016 Nov	Chang, Yi-Cheng	Chiu, Yen-Feng	He, Chih-Tsueng	Sheu, Wayne Huey-Herng	Lin, Ming-Wei	Seto, Todd B	Assimes, Themistocles	Jou, Yuh-Shan	Su, Lynn	Lee, Wei-Jei	Lee, Po-Chu	Tsai, Shu-Huei	Chuang, Lee-Ming
27858852	2016 Nov	Jang, Sung Ho	Kwon, Hyeok Gyu
27858851	2016 Nov	Truszewski, Zenon	Krajewski, Pawel	Fudalej, Marcin	Smereka, Jacek	Frass, Michael	Robak, Oliver	Nguyen, Bianka	Ruetzler, Kurt	Szarpak, Lukasz
27858850	2016 Nov	Mazidi, Mohsen	Rezaie, Peyman	Ferns, Gordon A	Gao, Hong-Kai
27858849	2016 Nov	Mo, Tingting	Sun, Si	Wang, Yongyi	Luo, Dong	Peng, Bin	Xia, Yinyin
27858848	2016 Nov	Han, Eugene	Park, Hye Sun	Kwon, Obin	Choe, Eun Yeong	Wang, Hye Jin	Lee, Yong-Ho	Lee, Sang-Hak	Kim, Chul Hoon	Kim, Lee-Kyung	Kwak, Soo Heon	Park, Kyong Soo	Kim, Chul Sik	Kang, Eun Seok
27858847	2016 Nov	Tsuji, Daiki	Ikeda, Midori	Yamamoto, Keisuke	Nakamori, Harumi	Kim, Yong-Il	Kawasaki, Yohei	Otake, Aki	Yokoi, Mari	Inoue, Kazuyuki	Hirai, Keita	Nakamichi, Hidenori	Tokou, Umi	Shiokawa, Mitsuru	Itoh, Kunihiko
27858846	2016 Nov	Zhou, Bing Rong	Lu, Yan	Permatasari, Felicia	Huang, He	Li, Jin	Liu, Juan	Zhang, Jia An	Luo, Dan	Xu, Yang
27858845	2016 Nov	Hu, Chin	Liu, Chun-Peng	Cheng, Jin-Shiung	Chiu, Yu-Li	Chan, Hung-Pin	Peng, Nan-Jing
27858844	2016 Nov	Li, Yinwei	Song, Xuefei	Li, Lunhao	Fan, Xianqun	Lin, Ming
27858843	2016 Nov	Zhang, Yiming	Huang, Hongliang	Ma, Yuliang	Sun, Yifeng	Wang, Guohua	Tang, Liming
27858842	2016 Nov	Wang, Lihong	Xu, Wenting	Wang, Xu
27858841	2016 Nov	Trandafir, Laura Mihaela	Chiriac, Madalina Ionela	Diaconescu, Smaranda	Ioniuc, Ileana	Miron, Ingrith	Rusu, Daniel
27858840	2016 Nov	Zhang, Xiangying	Song, Shuping	Luo, Huixin
27858839	2016 Nov	Wu, Qing-Bin	Wang, Meng	Hu, Tao	He, Wan-Bin	Wang, Zi-Qiang
27858838	2016 Nov	Wu, Yongtao	Jiang, Hai	Miao, Wusheng
27858837	2016 Nov	Zhang, Sijie	Wang, Zhiqian
27858836	2016 Nov	Liu, Ying	Pang, Hua	Xu, Lu	Liu, Qiong	Li, Wenbo
27828871	2016 Nov	Hahn, Andreas	Lang, Michael	Stuckart, Claudia
27828870	2016 Nov	Jerkic, Helena	Letilovic, Tomislav	Stipinovic, Mario	Pocanic, Darko	Catic, Jasmina	Knotek, Mladen
27828869	2016 Nov	Seif-Farshad, Mehran	Bazmi, Shabnam	Amiri, Farzad	Fattahi, Faeze	Kiani, Mehrzad
27828868	2016 Nov	Sun, Lijuan	Wu, Qingqing	Pei, Yan	Li, Jinghua	Ye, Jintang	Zhi, Wenxue	Liu, Yan	Zhang, Puqing
27828867	2016 Nov	Zong, Zhi Jun	Shen, Qi Ying	Lu, Yao	Li, Yuan Hai
27828866	2016 Nov	Tang, Rui	Zhao, Wen-Ping	Zhang, Yan-Ning	Tong, Xuan	Zeng, Jian-Ping
27828865	2016 Nov	Liu, Zhen	Liu, Shushang	Zheng, Gaozan	Yang, Jianjun	Hong, Liu	Sun, Li	Fan, Daiming	Zhang, Hongwei	Feng, Fan
27828864	2016 Nov	Wu, Yu-Peng	Lin, Ting-Ting	Chen, Shao-Hao	Xu, Ning	Wei, Yong	Huang, Jin-Bei	Sun, Xiong-Lin	Zheng, Qing-Shui	Xue, Xue-Yi	Li, Xiao-Dong
27828863	2016 Nov	Zhao, Wei	Lei, Hao	Zhu, Xiaodong	Li, Ling	Qu, Song	Liang, Xia	Wang, Xiao
27828862	2016 Nov	Song, Qiaofeng	Liu, Xiaoxue	Zhou, Wenhua	Wang, Xizhu	Wu, Shouling
27828861	2016 Nov	Takeoka, Atsushi	Tayama, Jun	Yamasaki, Hironori	Kobayashi, Masakazu	Ogawa, Sayaka	Saigo, Tatsuo	Kawano, Hiroaki	Abiru, Norio	Hayashida, Masaki	Maeda, Takahiro	Shirabe, Susumu
27828860	2016 Nov	Doo, Hyungie	Chun, Hyejin	Doo, Miae
27828859	2016 Nov	Tadayonnejad, Reza	Klumpp, Heide	Ajilore, Olusola	Leow, Alex	Phan, Kinh Luan
27828858	2016 Nov	Xu, Xiao-Min	Zou, De-Zhi	Shen, Liu-Yan	Liu, Yang	Zhou, Xin-Yu	Pu, Jun-Cai	Dong, Mei-Xue	Wei, You-Dong
27828857	2016 Nov	Liu, Liming	Huang, Qi	Wang, Jialiang	Chen, Quanning	Lin, Rui	Ge, Bujun
27828856	2016 Nov	Nizri, Eran	Greenman-Maaravi, Nofar	Bar-David, Shoshi	Ben-Yehuda, Amir	Weiner, Gilad	Lahat, Guy	Klausner, Joseph
27828855	2016 Nov	Wencel-Warot, Agnieszka	Michalak, Slawomir	Warot, Marcin	Kalinowska-Lyszczarz, Alicja	Kazmierski, Radoslaw
27828854	2016 Nov	Zhang, Yu-Zhi	Xu, Ting	Gong, Hai-Yan	Li, Cui-Ying	Ye, Xin-Hua	Lin, Hong-Jun	Shen, Mei-Ping	Duan, Yu	Yang, Tao	Wu, Xiao-Hong
27828853	2016 Nov	Pei, Yan	Wu, Qingqing	Liu, Yan	Sun, Lijuan	Zhi, Wenxue	Zhang, Puqing
27828852	2016 Nov	Li, Chen-Xi	Sun, Jia-Lin	Gong, Zhong-Cheng	Lin, Zhao-Quan	Liu, Hui
27828851	2016 Nov	Hu, Die	Peng, Dao-Quan	Li, Xiang-Ping	Yu, Bi-Lian
27828850	2016 Nov	Xu, Anyi	Shan, Renfei	Huang, Daochao	Zhou, Jiajia	Keenoo, Anaswasseem	Qin, Jie
27828849	2016 Nov	Yick, Doris W F	Lee, Jacky W Y	Tsang, Susanna	Yeung, Barry Y M	Yuen, Can Y F
27828848	2016 Nov	Li, Wen-Chao	Xu, Rui-Jiang
27828847	2016 Nov	Chen, Bin	Cheng, Guangqi	Wang, Hantao	Feng, Yu
27828846	2016 Nov	Lobo, Cesar Calvo	Marin, Alejandro Garrido	Sanz, David Rodriguez	Lopez, Daniel Lopez	Lopez, Patricia Palomo	Morales, Carlos Romero	Corbalan, Irene Sanz
27828845	2016 Nov	Negreva, Mariya	Georgiev, Svetoslav	Vitlianova, Katerina
27828844	2016 Nov	Luk, Andrea On Yan	Ho, Tony S T	Lau, Eric S H	Ko, Gary T C	Ozaki, Risa	Tsang, Chiu-Chi	Kong, Alice P S	Ma, Ronald C W	So, Wing-Yee	Chow, Francis C C	Chan, Juliana C N
27828843	2016 Nov	Chang, Wei-Pin	Kuo, Chun-Nan	Kuo, Li-Na	Wang, Yao-Tung	Perng, Wuu-Tsun	Kuo, Ho-Chang	Wei, James Cheng-Chung
27828842	2016 Nov	Xu, Lu	Pang, Hua	Zhu, Jin	Chen, Xi	Guan, Lili	Wang, Jie	Chen, Jing	Liu, Ying
27828841	2016 Nov	Li, Jia	Wang, Wenguang	Li, Jiuzhi	Rexiati, Mulati	An, Henqing	Wang, Feng	Wang, Yujie
27828840	2016 Nov	Liao, Chun-Hou	Kuo, Hann-Chorng
27828839	2016 Nov	Huang, Nai-Si	Liu, Meng-Ying	Chen, Jia-Jian	Yang, Ben-Long	Xue, Jing-Yan	Quan, Chen-Lian	Mo, Miao	Liu, Guang-Yu	Shen, Zhen-Zhou	Shao, Zhi-Min	Wu, Jiong
27787391	2016 Oct	Kim, Baek Jin	Kim, Bong Il	Byun, Sung Hye	Kim, Eugene	Sung, Shin Yeung	Jung, Jin Yong
27787390	2016 Oct	Gangcuangco, Louie Mar A	Kohorn, Lindsay B	Chow, Dominic C	Keating, Sheila M	Norris, Philip J	Nagamine, Lorna S	Ndhlovu, Lishomwa C	Souza, Scott A	Kallianpur, Kalpana J	Shikuma, Cecilia M
27787389	2016 Oct	Lee, I-Te	Wang, Jun-Sing	Fu, Chia-Po	Lin, Shih-Yi	Sheu, Wayne Huey-Herng
27787388	2016 Oct	Sarbu, Ioan	Socolov, Demetra	Socolov, Razvan	Miron, Ingrith	Trandafirescu, Mioara	Diaconescu, Smaranda	Ciongradi, Carmen Iulia
27787387	2016 Oct	Li, Feng-Fei	Jiang, Lan-Lan	Yan, Reng-Na	Zhu, Hong-Hong	Zhou, Pei-Hua	Zhang, Dan-Feng	Su, Xiao-Fei	Wu, Jin-Dan	Ye, Lei	Ma, Jian-Hua
27787386	2016 Oct	Salehi, Fariba	Pourasghar, Mehdi	Khalilian, Alireza	Shahhosseini, Zohreh
27787385	2016 Oct	Vishnevskia-Dai, Vicktoria	Chapman, Joav	Sheinfeld, Roee	Sharon, Tal	Huna-Baron, Ruth	Manor, Riri S	Shoenfeld, Yehuda	Zloto, Ofira
27787384	2016 Oct	Wang, Hongwei	Liu, Xinwei	Zhao, Yiwen	Ou, Lan	Zhou, Yue	Li, Changqing	Liu, Jun	Chen, Yu	Yu, Hailong	Wang, Qi	Han, Jianda	Xiang, Liangbi
27787383	2016 Oct	Huo, Shao-Chuan	Wang, Fan	Dong, Lu-Jue	Wei, Wei	Zeng, Jing-Qi	Huang, Hong-Xing	Han, Qing-Min	Duan, Rui-Qi
27787382	2016 Oct	Ho, Cheng-Maw	Lee, Chih-Hsin	Wang, Jann-Yuan	Lee, Po-Huang	Lai, Hong-Shiee	Hu, Rey-Heng	Chen, Jin-Shing
27787381	2016 Oct	Najm, Aurelie	Soltner-Neel, Elise	Le Goff, Benoit	Guillot, Pascale	Maugars, Yves	Berthelot, Jean-Marie
27787380	2016 Oct	Nguyen, Nam P	Godinez, Juan	Shen, Wei	Vinh-Hung, Vincent	Gorobets, Helena	Thariat, Juliette	Ampil, Fred	Vock, Jacqueline	Karlsson, Ulf	Chi, Alexander
27787379	2016 Oct	Zhou, Boda	Ren, Chuan	Zu, Lingyun	Zheng, Lemin	Guo, Lijun	Gao, Wei
27787378	2016 Oct	Park, Jun Young	Kim, Doo Hwan	Lee, Kunhee	Choi, Seong-Soo	Leem, Jeong-Gil
27787377	2016 Oct	Wang, Hongwei	Ou, Lan	Zhou, Yue	Li, Changqing	Liu, Jun	Chen, Yu	Yu, Hailong	Wang, Qi	Zhao, Yiwen	Han, Jianda	Xiang, Liangbi
27787376	2016 Oct	Lu, Ming-Shian	Chen, Miao-Fen	Huang, Yao-Kuang	Liu, Hui-Ping	Tsai, Ying-Huang
27787375	2016 Oct	Yuan, Ting	Wang, Wei	Li, Xue-Lan	Li, Chun-Fang	Li, Chao	Gou, Wen-Li	Han, Zhen
27787374	2016 Oct	Kang, Sung-Hwa	Kim, Ki-Hun	Shin, Min-Ho	Yoon, Young-In	Kim, Wan-Jun	Jung, Dong-Hwan	Park, Gil-Chun	Ha, Tae-Yong	Lee, Sung-Gyu
27787373	2016 Oct	Li, Qiangqiang	Song, Kai	Sun, Ye	Zhang, Haojun	Chen, Dongyang	Jiang, Qing
27787372	2016 Oct	Zhuo, Xianlu	Song, Jue	Liao, Jian	Zhou, Wei	Ye, Huiping	Li, Qi	Xiang, Zhaolan	Zhang, Xueyuan
27787371	2016 Oct	Kim, Byung-Gun	Lee, Young-Kyun	Park, Hee-Pyoung	Sohn, Hye-Min	Oh, Ah-Young	Jeon, Young-Tae	Koo, Kyung-Hoi
27787370	2016 Oct	Bozok Cetintas, Vildan	Acikgoz, Eda	Yigitturk, Gurkan	Demir, Kenan	Oktem, Gulperi	Tezcanli Kaymaz, Burcin	Oltulu, Fatih	Aktug, Huseyin
27787369	2016 Oct	Tomassini, Federico	Scuderi, Vincenzo	Colman, Roos	Vivarelli, Marco	Montalti, Roberto	Troisi, Roberto Ivan
27787368	2016 Oct	Ara, Cengiz	Akbulut, Sami	Ince, Volkan	Karakas, Serdar	Baskiran, Adil	Yilmaz, Sezai
27787367	2016 Oct	Zhou, Bing	Cen, Xue-Jiang	Qian, Lin-Yan	Pang, Jie	Zou, Hai	Ding, Ya-Hui
27787366	2016 Oct	Lin, Yifei	Yin, Senlin	Lai, Sike	Tang, Ji	Huang, Jin	Du, Liang
27787365	2016 Oct	Tominaga, Hiroyuki	Setoguchi, Takao	Kawamura, Hideki	Kawamura, Ichiro	Nagano, Satoshi	Abematsu, Masahiko	Tanabe, Fumito	Ishidou, Yasuhiro	Yamamoto, Takuya	Komiya, Setsuro
27787364	2016 Oct	Iwase, Takeshi	Yamamoto, Kentaro	Kobayashi, Misato	Ra, Eimei	Murotani, Kenta	Terasaki, Hiroko
27787363	2016 Oct	Hsieh, Chung-Hsing	Lin, Ting-Yu	Wang, Tsai-Yu	Kuo, Chih-Hsi	Lin, Shu-Min	Kuo, Han-Pin	Lo, Yu-Lun
27787362	2016 Oct	Huang, Kuo-Yuan	Lin, Ruey-Mo	Fang, Jing-Jing
27787361	2016 Oct	Shams, Ali	Raad, Mohamad	Chams, Nour	Chams, Sana	Bachir, Rana	El Sayed, Mazen J
27787360	2016 Oct	Ran, Bo	Fan, Yuxin	Yuan, Feng	Guo, Kaijin	Zhu, Xiaodong
27787359	2016 Oct	Jia, Wenzhuo	Yu, Tao	Cao, Xianglong	An, Qi	Yang, Hua
27787358	2016 Oct	Fraccaro, Paolo	Kontopantelis, Evangelos	Sperrin, Matthew	Peek, Niels	Mallen, Christian	Urban, Philip	Buchan, Iain E	Mamas, Mamas A
27787357	2016 Oct	Zoppini, Giacomo	Cacciatori, Vittorio	Negri, Carlo	Stoico, Vincenzo	Lippi, Giuseppe	Targher, Giovanni	Bonora, Enzo
27787356	2016 Oct	Wollina, Uwe	Langner, Dana	Hansel, Gesina	Haroske, Gunter
27787355	2016 Oct	Wang, Xi-Feng	Luo, Xiao-Ling	Liu, Wei-Cheng	Hou, Ben-Chao	Huang, Jian	Zhan, Yan-Ping	Chen, Shi-Biao
27787354	2016 Oct	Roviello, Giandomenico	Cappelletti, Maria Rosa	Zanotti, Laura	Gobbi, Angela	Senti, Chiara	Bottini, Alberto	Ravelli, Andrea	Bonetta, Alberto	Paganini, Giovanni	Generali, Daniele
27759658	2016 Oct	Kim, Hanseol	Ryu, Jihye	Lee, Chaeyoung
27759657	2016 Oct	Gao, Jingge	Zeng, Jihong	Guo, Bo	He, Weimin	Chen, Jun	Lu, Fang	Chen, Danian
27759656	2016 Oct	Iglesias-Deus, Alicia	Perez-Munuzuri, Alejandro	Urisarri, Adela	Bautista-Casasnovas, Adolfo	Couce, Maria-Luz
27759655	2016 Oct	Dou, Zhi	Zhang, Xueyi	Yang, Liqiang	Wang, Wanqian	Li, Na	Liu, Zhicheng	Ni, Jiaxiang
27759654	2016 Oct	Hiramitsu, Takahisa	Okada, Manabu	Futamura, Kenta	Yamamoto, Takayuki	Tsujita, Makoto	Goto, Norihiko	Narumi, Shunji	Watarai, Yoshihiko
27759653	2016 Oct	Nagae, Masateru	Mikami, Yasuo	Mizuno, Kentaro	Harada, Tomohisa	Ikeda, Takumi	Tonomura, Hitoshi	Takatori, Ryota	Fujiwara, Hiroyoshi	Kubo, Toshikazu
27759652	2016 Oct	Huh, Cheal Wung	Jang, Sung Ill	Lim, Beom Jin	Kim, Hee Wook	Kim, Jae Keun	Park, Jun Sung	Kim, Ja Kyung	Lee, Se Joon	Lee, Dong Ki
27759651	2016 Oct	Liu, Ou	Xie, Wuxiang	Qin, Yanwen	Jia, Lixin	Zhang, Jing	Xin, Yi	Guan, Xinliang	Li, Haiyang	Gong, Ming	Liu, Yuyong	Wang, Xiaolong	Li, Jianrong	Lan, Feng	Zhang, Hongjia
27759650	2016 Oct	Zadkowski, Tomasz	Nachulewicz, Pawel	Mazgaj, Maciej	Wozniak, Magdalena	Cielecki, Czeslaw	Wieczorek, Andrzej Pawel	Ben-Skowronek, Iwona
27759649	2016 Oct	Adawi, Mohammad	Bisharat, Bishara	Bowirrat, Abdalla
27759648	2016 Oct	Cheng, Yi	Jin, Mu	Dong, Xiuhua	Sun, Lizhong	Liu, Jing	Wang, Rong	Yang, Yanwei	Lin, Peirong	Hou, Siyu	Ma, Yuehua	Wang, Yuefeng	Pan, Xudong	Lu, Jiakai	Cheng, Weiping
27759647	2016 Oct	Lu, Li	Wu, Menglin	Sun, Longhao	Li, Weidong	Fu, Weihua	Zhang, Xuening	Liu, Tong
27759646	2016 Oct	Ni, Qingqiang	Zhang, Minfeng	Yang, Cheng	Cai, Wenchang	Zhao, Qian	Shen, Weifeng	Yang, Jiamei
27759645	2016 Oct	Billings, Joshua D	Joseph Davey, Dvora L	Konda, Kelika A	Bristow, Claire C	Chow, Jeremy	Klausner, Jeffrey D	Caceres, Carlos F
27759644	2016 Oct	Chen, Dong-Liang	Li, Yu-Hong	Wang, Zhi-Juan	Zhu, Ye-Ke
27759643	2016 Oct	Mancusi, Rossella Letizia	Andreoni, Massimo	d'Angela, Daniela	Sarrecchia, Cesare	Spandonaro, Federico
27759642	2016 Oct	Flores, Robles Bryan Josue	Brea, Alvarez Beatriz	Sanabria, Sanchinel Abel Alejandro	Andrus, Robert Francis	Espinosa, Malpartida Maria	Ramos, Giraldez Consuelo	Lerma, Verdejo Ana	Merino , Argumanez Carolina	Perez , Pimiento Jose Antonio	Bellas, Menendez Camen	Villa , Alcazar Luis Fernando	Andreu, Sanchez Jose Luis	Jimenez , Palop Mercedes	Godoy, Tundidor Hildegarda	Campos, Esteban Jose	Sanz, Sanz Jesus	Barbadillo, Mateos Carmen	Isasi , Zaragoza	Mulero, Mendoza Juan Bartolome
27759641	2016 Oct	Jedrzejewski, Grzegorz	Wozniak, Magdalena M	Pawelec, Agata	Matera, Albert	Kunach, Magdalena	Madej, Tomasz	Wieczorek, Andrzej P	Nowakowska, Katarzyna
27759640	2016 Oct	Wei, Ping	Yang, Jia-Wei	Lu, Hai-Wen	Mao, Bei	Yang, Wen-Lan	Xu, Jin-Fu
27759639	2016 Oct	Chen, Wen-Guo	Shan, Guo-Dong	Zhang, Hong	Yang, Ming	L, Lin	Yue, Min	Chen, Guang-Wu	Gu, Qing	Zhu, Hua-Tuo	Xu, Guo-Qiang	Chen, Li-Hua
27759638	2016 Oct	Sauter, Rafael	Huang, Ruizhu	Ledergerber, Bruno	Battegay, Manuel	Bernasconi, Enos	Cavassini, Matthias	Furrer, Hansjakob	Hoffmann, Matthias	Rougemont, Mathieu	Gunthard, Huldrych F	Held, Leonhard
27759637	2016 Oct	Guo, Rui	Ma, Lu	Shrestha, Bal Krishna	Yu, Zhiyuan	Li, Hao	You, Chao
27759636	2016 Oct	Phadke, Varun K	Friedman-Moraco, Rachel J	Quigley, Brian C	Farris, Alton B	Norvell, J P
27759635	2016 Oct	Zhao, Cailei	Li, Yongxin	Cao, Weiguo	Xiang, Kui	Zhang, Heye	Yang, Jian	Gan, Yungen
27759634	2016 Oct	Wang, Xiaojing	Ping, Fan	Qi, Cuijuan	Xiao, Xinhua
27759633	2016 Oct	Yu, Bin	He, Miao	Cai, Guang-Yu	Zou, Tian-Xiao	Zhang, Na
27759632	2016 Oct	Zhu, Liangsong	Wu, Guangyu	Wang, Jianfeng	Huang, Jiwei	Kong, Wen	Chen, Yonghui	Xue, Wei	Huang, Yiran	Zhang, Jin
27759631	2016 Oct	Zhu, Ru-Sen	Ren, Yi-Ming	Yuan, Jian-Jun	Cui, Zi-Jian	Wan, Jun	Fan, Bao-You	Lin, Wei	Zhou, Xian-Hu	Zhang, Xue-Li
27759630	2016 Oct	Kim, Hyun Min	Seong, Jong-Mi	Kim, Jaetaek
27759629	2016 Oct	Yu, Wenbin	Zhu, Lijun	Xu, Guohui	Song, Yuntao	Li, Guojun	Zhang, Naisong
27759628	2016 Oct	Ly, Kim Heang	Dalmay, Francois	Gondran, Guillaume	Palat, Sylvain	Bezanahary, Holy	Cypierre, Anne	Fauchais, Anne-Laure	Liozon, Eric
27759627	2016 Oct	He, Lingling	Liu, Xiaoli	Wang, Lijia	Yang, Zhiyun
27759626	2016 Oct	Tzeng, I-Shiang	Liu, Su-Hsun	Chen, Kuan-Fu	Wu, Chin-Chieh	Chen, Jih-Chang
27759625	2016 Oct	Mahmoudi, Laleh	Farshad, Shohreh	Seddigh, Mehrdad	Mahmoudi, Paria	Ejtehadi, Fardad	Niknam, Ramin
27755482	2016 Jul	Kim, Do Hee	Kwon, Hee Jin	Ji, Sang A	Jang, Hye Ryoun	Jung, Sin-Ho	Kim, Jung-Han	Kim, Jae Hyeon	Lee, Jung Eun	Huh, Wooseong	Kim, Yoon-Goo	Kim, Dae Joong	Oh, Ha Young
27755479	2016 Aug	Wong, Martin C S	Wang, Harry H X	Kwan, Mandy W M	Chan, Wai Man	Fan, Carmen K M	Liang, Miaoyin	Li, Shannon Ts	Fung, Franklin D H	Yeung, Ming Sze	Chan, David K L	Griffiths, Sian M
27749596	2016 Oct	Zhang, Jing	Shu, Chi	Song, Yanlin	Li, Qingfang	Huang, Jingwen	Ma, Xuelei
27749595	2016 Oct	Boo, Sunjoo	Froelicher, Erika S	Yun, Ju-Hui	Kim, Ye-Won	Jung, Ju-Yang	Suh, Chang-Hee
27749594	2016 Oct	Passos, Rogerio da Hora	Ramos, Joao Gabriel Rosa	Gobatto, Andre	Mendonca, Evandro Jose Bulhoes	Miranda, Eva Alves	Dutra, Fabio Ricardo Dantas	Coelho, Maria Fernanda R	Pedroza, Andrea C	Batista, Paulo Benigno Pena	Dutra, Margarida Maria Dantas
27749593	2016 Oct	Yang, Shuo	Yang, Hong	Ma, Si-Qi	Wang, Shuai-Shuai	He, Heng	Zhao, Min-Jian	Li, Bin
27749592	2016 Oct	Fan, Dazhi	Wu, Song	Wang, Wen	Xin, Lihong	Tian, Guo	Liu, Li	Feng, Jinping	Guo, Xiaoling	Liu, Zhengping
27749591	2016 Oct	Wu, Weifei	Liang, Jie	Chen, Ying	Chen, Aihua	Wu, Bin	Yang, Zong
27749590	2016 Oct	Sonoo, Tomohiro	Iwai, Satoshi	Inokuchi, Ryota	Gunshin, Masataka	Kitsuta, Yoichi	Nakajima, Susumu
27749589	2016 Oct	Chang, Jia-Ming	Kam, Kam-Hong	Yen, Yi-Ting	Huang, Wei-Li	Chen, Wei	Tseng, Yau-Lin	Wu, Ming-Ho	Lai, Wu-Wei	Gonzalez-Rivas, Diego
27749588	2016 Oct	Houben, Eline	Bax, Willem A	van Dam, Bastiaan	Slieker, Walentina A T	Verhave, Gideon	Frerichs, Fenneke C P	van Eijk, Izhar C	Boersma, Wim G	de Kuyper, Guido T M	Penne, Erik L
27749587	2016 Oct	Yu, Nan	Wei, Xia	Li, Yan	Deng, Lei	Jin, Chen-Wang	Guo, Youmin
27749586	2016 Oct	Tseng, Gow-Lieng	Chen, Cheng-Yu
27749585	2016 Oct	Wang, Lu	Lei, Qi-Song	Liu, Yu-Ying	Song, Guan-Jie	Song, Chun-Ling
27749584	2016 Oct	Rudnicka, Caroline	Mochizuki, Satsuki	Okada, Yasunori	McLaughlin, Claire	Leedman, Peter J	Stuart, Lisa	Epis, Michael	Hoyne, Gerard	Boulos, Sherif	Johnson, Liam	Schlaich, Markus	Matthews, Vance
27749583	2016 Oct	Hameed, Ahmer M	Pleass, Henry C	Wong, Germaine	Hawthorne, Wayne J
27749582	2016 Oct	Shi, Chuan	Wang, Fen	Tong, Anli	Zhang, Xiao-Qian	Song, Hong-Mei	Liu, Zheng-Yin	Lyu, Wei	Liu, Yue-Hua	Xia, Wei-Bo
27749581	2016 Oct	Jiang, Ke	Lei, Jianyong	Chen, Wenjie	Gong, Yanping	Luo, Han	Li, Zhihui	Gong, Rixiang	Zhu, Jingqiang
27749580	2016 Oct	Pi, Guoliang	He, Hanping	Bi, Jianping	Li, Ying	Li, Yanping	Zhang, Yong	Wang, Mingwei	Han, Guang	Lin, Chi
27749579	2016 Oct	Recoche, Isabelle	Rousseau, Vanessa	Bourrel, Robert	Lapeyre-Mestre, Maryse	Chebane, Leila	Despas, Fabien	Montastruc, Jean-Louis	Bondon-Guitton, Emmanuelle
27749578	2016 Oct	Chi, Ying-Chen	Sha, Feng	Yip, Paul S F	Chen, Jiunn-Liang	Chen, Ying-Yeh
27749577	2016 Oct	Liaw, Mei-Yun	Wang, Lin-Yi	Pong, Ya-Ping	Tsai, Yu-Chin	Huang, Yu-Chi	Yang, Tsung-Hsun	Lin, Meng-Chih
27749576	2016 Oct	Liao, Kuang-Ming	Liang, Fu-Wen	Li, Chung-Yi
27749575	2016 Oct	Sun, Ke	Xu, Shaoyan	Wei, Jianfeng	Wang, Bo	Owusu-Ansah, Kwabena Gyabaah	Wang, Weilin	Wu, Jian	Zheng, Shusen
27749574	2016 Oct	Gao, Xuemei	Zhang, Xiao	Zhang, Yajing	Hua, Wenjuan	Maimaiti, Yusufu	Gao, Zairong
27749573	2016 Oct	Kim, Min-Jeong	Kim, Eun Seok	Yeo, Seung-Gu
27749572	2016 Oct	Liu, Xiangtong	Fine, Jason Peter	Chen, Zhenghong	Liu, Long	Li, Xia	Wang, Anxin	Guo, Jin	Tao, Lixin	Mahara, Gehendra	Tang, Zhe	Guo, Xiuhua
27749571	2016 Oct	Seo, Yu Mi	Hwang-Bo, Seok	Kim, Seong Koo	Han, Seung Beom	Chung, Nack-Gyun	Kang, Jin Han
27749570	2016 Oct	Chang, Rei-Yeuh	Chen, Chien-Chang	Hsu, Wei-Pang	Hsiao, Pei-Ching	Tsai, Han-Lin	Hsiao, Ping-Gune	Wu, Jiann-Der	Guo, How-Ran
27749569	2016 Oct	Qian, Linfeng	Zheng, Junnan	Xu, Hongfei	Shi, Liping	Li, Lanjuan
27749568	2016 Oct	Zhao, Lei	Li, Long-Bo	Wang, Zhi-Hui	Shi, Yong-Feng	Wu, Jun-Duo	Zhang, Ji-Chang	Liu, Bin
27749567	2016 Oct	Ozbilgin, Sule	Hanci, Volkan	Omur, Dilek	Ozbilgin, Mucahit	Tosun, Mine	Yurtlu, Serhan	Kucukguclu, Semih	Arkan, Atalay
27749566	2016 Oct	Wu, Chao-Yi	Yang, Huang-Yu	Yao, Tsung-Chieh	Liu, Su-Hsun	Huang, Jing-Long
27749565	2016 Oct	Chen, Yen-Ting	Tseng, Fen-Yu	Chen, Pei-Lung	Chi, Yu-Chao	Han, Der-Sheng	Yang, Wei-Shiung
27749564	2016 Oct	Li, Chao	Li, Lin	Zhang, Ping	Zhang, Jin-Song	Gao, Ting	Xu, Yan	Li, Wen-Chan
27749563	2016 Oct	Song, Wenhao	Zhou, Dongsheng	He, Yu
27749562	2016 Oct	Xiao, Yuanyuan	Xie, Zhihui	Shao, Zhenyi	Chen, Wen	Xie, Hua	Qin, Guoyou	Zhao, Naiqing
27749561	2016 Oct	Llibre, Josep M	Cozzi-Lepri, Alessandro	Pedersen, Court	Ristola, Matti	Losso, Marcelo	Mocroft, Amanda	Mitsura, Viktar	Falconer, Karolin	Maltez, Fernando	Beniowski, Marek	Vullo, Vincenzo	Hassoun, Gamal	Kuzovatova, Elena	Szlavik, Janos	Kuznetsova, Anastasiia	Stellbrink, Hans-Jurgen	Duvivier, Claudine	Edwards, Simon	Laut, Kamilla	Paredes, Roger
27749560	2016 Oct	Yang, Ting-Hua	Hu, Chung-Hong	Tsai, Hsiou-Hsin
27749559	2016 Oct	Sene, Thomas	Lidove, Olivier	Sebbah, Joel	Darondel, Jean-Marc	Picard, Herve	Aaron, Laurent	Fain, Olivier	Zenone, Thierry	Joly, Dominique	Charron, Philippe	Ziza, Jean-Marc
27749558	2016 Oct	Zhang, Bin-Fei	Ge, Chao-Yuan	Zheng, Bo-Long	Hao, Ding-Jun
27749557	2016 Oct	Liu, Lin	Zheng, Ying-Hui	Han, Li	Qin, Shu-Kui
27749556	2016 Oct	Tan, Honglue	Dai, Pengyi	Yuan, Yanhao
27749555	2016 Oct	Cai, Xiao-Yan	Ni, Xiao-Chun	Yi, Yong	He, Hong-Wei	Wang, Jia-Xing	Fu, Yi-Peng	Sun, Jian	Zhou, Jian	Cheng, Yun-Feng	Jin, Jian-Jun	Fan, Jia	Qiu, Shuang-Jian
27749554	2016 Oct	Huang, Hongbin	Peng, Cong	Liu, Yong	Liu, Xu	Chen, Qicong	Huang, Zunnan
27749553	2016 Oct	Wang, Hai	Sun, Jiang-Li	Bai, Zheng-Hai	Wang, Xiao-Bo	Zhang, Zheng-Liang	Pei, Hong-Hong
27749552	2016 Oct	Baretta, Zora	Mocellin, Simone	Goldin, Elena	Olopade, Olufunmilayo I	Huo, Dezheng
27749551	2016 Oct	Ricci, Elena	Vigano, Paola	Cipriani, Sonia	Chiaffarino, Francesca	Bianchi, Stefano	Rebonato, Giorgia	Parazzini, Fabio
27749550	2016 Oct	Kong, Xiang	Kong, Yan	Zhang, Fangyuan	Wang, Tingting	Yan, Jin
27749549	2016 Oct	Ding, Weihua	Chen, Shuping	Wang, Rong	Cai, Jun	Cheng, Yuan	Yu, Liang	Li, Qinghua	Deng, Fang	Zhu, Shengmei	Yu, Wenhua
27749548	2016 Oct	Qvarnstrom, Miriam	Kahan, Thomas	Kieler, Helle	Brandt, Lena	Hasselstrom, Jan	Bostrom, Kristina Bengtsson	Manhem, Karin	Hjerpe, Per	Wettermark, Bjorn
27749547	2016 Oct	Li, Ji-Huang	Chen, Zi-Xian	Zhang, Xiao-Guang	Li, Yan	Yang, Wen-Ting	Zheng, Xia-Wei	Chen, Shuang	Lu, Lin	Gu, Yong	Zheng, Guo-Qing
27749546	2016 Oct	Colas-Ribas, Christophe	Signolet, Isabelle	Henni, Samir	Feuillloy, Mathieu	Gagnadoux, Frederic	Abraham, Pierre
27749545	2016 Oct	Cockerell, Clay J	Tschen, Jaime	Evans, Brent	Bess, Emily	Kidd, John	Kolquist, Kathryn A	Rock, Colleen	Clarke, Loren E
27749544	2016 Oct	Bohorquez, Mabel	Sahasrabudhe, Ruta	Criollo, Angel	Sanabria-Salas, Maria Carolina	Velez, Alejandro	Castro, Jorge Mario	Marquez, Juan Ricardo	Mateus, Gilbert	Bolanos, Fernando	Panqueva, Cesar	Restrepo, Jose Ignacio	Puerta, Juan Dario	Murillo, Raul	Bravo, Maria Mercedes	Hernandez, Gustavo	Rios, Angela	Prieto, Rodrigo	Tomlinson, Ian	Echeverry, Magdalena	Carvajal-Carmona, Luis G
27749543	2016 Oct	Shin, Jaeyong	Choi, Young	Lee, Sang Gyu	Kim, Tae Hyun	Park, Eun-Cheol
27749542	2016 Oct	Feng, Junfei	Wang, Xuehui	Li, Xing	Zhao, Dejun	Xu, Jinquan
27749541	2016 Oct	Wei, Li	Qiong, Zhang	Xiao-Ting, Shen	Yu-Jie, Liu	Jian-Hua, Mao	Qiang, Shu	Shi-Qiang, Shang
27749540	2016 Oct	Yang, Yue	Wu, Haitao	Zhou, Jian
27749539	2016 Oct	Park, Sang Min	Jeong, Haemin	Hong, Kyung-Soon	Kim, Christopher
27749538	2016 Oct	Ren, Yi-Ming	Wang, Xi-Shan	Wei, Zhi-Jian	Fan, Bao-You	Lin, Wei	Zhou, Xian-Hu	Feng, Shi-Qing
27749537	2016 Oct	Tan, Zhangmin	Yin, Yuzhu	Zhou, Jin	Wu, Lingling	Xu, Chengfang	Hou, Hongying
27749536	2016 Oct	Yuan, Ying	Wang, Jingbo	Wu, Yingwei	Li, Guojun	Tao, Xiaofeng
27749535	2016 Oct	Aljabri, Mohammad F	Kamal, Naglaa M	Arif, Moinuddin	AlQaedi, Asrar M	Santali, Enas Y M
27749534	2016 Oct	Bahar, Adele	Kashi, Zahra	Daneshpour, Ezzatossadat	Akha, Ozra	Ala, Shahram
27749533	2016 Oct	Meng, Fanbo	Wang, Wei	Ma, Jianghong	Lin, Baisong
27749532	2016 Oct	Marginean, Cristina Oana	Marginean, Maria Oana	Simu, Iunius	Horvath, Adrienne	Melit, Lorena Elena
27749531	2016 Oct	Xie, Guang-Lun	Guo, Da-Peng	Li, Zhi-Gang	Liu, Chang	Zhang, Wei
27749530	2016 Oct	Li, Hong-Bo	Tai, Xu-Hui	Sang, Yue-Hong	Jia, Jian-Ping	Xu, Zhen-Ming	Cui, Xiao-Feng	Dai, Song
27749529	2016 Oct	Yang, Qing	Fang, Ping
27749528	2016 Oct	Huang, Weiguo	Huang, Zheng	Xiao, Guofeng	Qin, Xiang
27749527	2016 Oct	Fassier, Philippine	Zelek, Laurent	Partula, Valentin	Srour, Bernard	Bachmann, Patrick	Touillaud, Marina	Druesne-Pecollo, Nathalie	Galan, Pilar	Cohen, Patrice	Hoarau, Helene	Latino-Martel, Paule	Menai, Mehdi	Oppert, Jean-Michel	Hercberg, Serge	Deschasaux, Melanie	Touvier, Mathilde
27749526	2016 Oct	Ren, Xiaojun	Meng, Zhaowei	Liu, Ming	Zhu, Mei	He, Qing	Zhang, Qing	Liu, Li	Song, Kun	Jia, Qiyu	Jia, Qiang	Li, Xue	Tan, Jian	Zheng, Wei	Wang, Renfei	Liu, Na	Hu, Tianpeng
27749525	2016 Oct	Bianchi, Roberto	Cozzi, Gabriele	Petralia, Giuseppe	Alessi, Sarah	Renne, Giuseppe	Bottero, Danilo	Brescia, Antonio	Cioffi, Antonio	Cordima, Giovanni	Ferro, Matteo	Matei, Deliu Victor	Mazzoleni, Federica	Musi, Gennaro	Mistretta, Francesco Alessandro	Serino, Alessandro	Tringali, Valeria Maria Lucia	Coman, Ioan	De Cobelli, Ottavio
27749524	2016 Oct	Zhang, Jie	Zhao, Taiqiang	Xu, Chengjie	Huang, Jiang	Yu, Hua
27741150	2016 Oct	Trifan, Anca	Stoica, Oana	Chihaia, Catalin-Alexandru	Danciu, Mihai	Stanciu, Carol	Singeap, Ana-Maria
27741149	2016 Oct	Zheng, Junnan	Chen, Liangwei	Qian, Linfeng	Jiang, Jianjie	Chen, Yinglian	Xie, Jue	Shi, Liping	Ni, Yiming	Zhao, Haige
27741148	2016 Oct	Pandey, Sagar	Fan, Miao	Xu, Zhe	Yan, Chaogui	Zhu, Junfeng	Li, Xiuhong
27741147	2016 Oct	Zhou, Weibin	Chen, Min
27741146	2016 Oct	Wang, Huilian	Lu, Xi	Yang, Xudong	Xu, Nan
27741145	2016 Oct	Lu, Hui	Yang, Hu	Shen, Hui	Ye, Ganmin	Lin, Xiang-Jin
27741144	2016 Oct	Bouzas, Maiara L	Oliveira, Juliana R	Fukutani, Kiyoshi F	Borges, Igor C	Barral, Aldina	Van der Gucht, Winke	Wollants, Elke	Van Ranst, Marc	de Oliveira, Camila I	Van Weyenbergh, Johan	Nascimento-Carvalho, Cristiana M
27741143	2016 Oct	Qian, Cong	Yu, Xiaobo	Chen, Jingyin	Gu, Chi	Wang, Lin	Chen, Gao	Dai, Yuying
27741142	2016 Oct	Lin, Wei-Ching	Chen, Jeon-Hor	Westphalen, Antonio Carlos	Liao, Chun-Han	Chen, Cheng-Hong	Chen, Chun-Ming	Lin, Chien-Heng
27741141	2016 Oct	Angelis, Maria Vittoria De	Giacomo, Roberta Di	Muzio, Antonio Di	Onofrj, Marco	Bonanni, Laura
27741140	2016 Oct	Kim, Min Kyoung	Yi, Myung Sub	Kang, Hyun	Choi, Geun-Joo
27741139	2016 Oct	Cain, Lauren E	Caniglia, Ellen C	Phillips, Andrew	Olson, Ashley	Muga, Roberto	Perez-Hoyos, Santiago	Abgrall, Sophie	Costagliola, Dominique	Rubio, Rafael	Jarrin, Inma	Bucher, Heiner	Fehr, Jan	van Sighem, Ard	Reiss, Peter	Dabis, Francois	Vandenhende, Marie-Anne	Logan, Roger	Robins, James	Sterne, Jonathan A C	Justice, Amy	Tate, Janet	Touloumi, Giota	Paparizos, Vasilis	Esteve, Anna	Casabona, Jordi	Seng, Remonie	Meyer, Laurence	Jose, Sophie	Sabin, Caroline	Hernan, Miguel A
27741138	2016 Oct	Fang, Hsiu-Yu	Lee, Wei-Chieh	Fang, Chih-Yuan	Wu, Chiung-Jen
27741137	2016 Oct	Wu, Yinlian	Wang, Mingfang	Zhu, Yueyong	Lin, Su
27741136	2016 Oct	Qi, Guijie	Yi, Jianping	Han, Baosheng	Liu, Heng	Guo, Wanru	Shi, Chong	Yin, Lirong
27741135	2016 Oct	Georgescu, Anca Meda	Azamfirei, Leonard	Szalman, Krisztina	Szekely, Edit
27741134	2016 Oct	Li, Wenbin	Zhang, Lili	Hao, Jianyu	Wu, Yongdong	Lu, Di	Zhao, Haiying	Wang, Zhenjie	Xu, Tianming	Yang, Hong	Qian, Jiaming	Li, Jingnan
27741133	2016 Oct	Zhang, Dagang	Chen, Long	Wang, Guanglin
27741132	2016 Oct	Huang, Hung-Yu	Chou, Pai-Chien	Joa, Wen-Ching	Chen, Li-Fei	Sheng, Te-Fang	Lin, Horng-Chyuan	Yang, Lan-Yan	Pan, Yu-Bin	Chung, Fu-Tsai	Wang, Chun-Hua	Kuo, Han-Pin
27741131	2016 Oct	Ma, Huifen	Jian, Weiyan	Xu, Tingting	He, Yasheng	Rizzo, John A	Fang, Hai
27741130	2016 Oct	Zheng, Jianlei	Lin, Jingyang	Shen, Naiji	Qu, Baiming
27741129	2016 Oct	Simkens, Geert A	Verwaal, Vic J	Lemmens, Valery E	Rutten, Harm J	de Hingh, Ignace H
27741128	2016 Oct	Lo, Pei-Chia	Tsai, Yueh-Ting	Lin, Shun-Ku	Lai, Jung-Nien
27741127	2016 Oct	Garrouste, Cyril	Anglicheau, Dany	Kamar, Nassim	Bachelier, Claire	Rivalan, Joseph	Pereira, Bruno	Caillard, Sophie	Aniort, Julien	Gatault, Philippe	Soubrier, Martin	Sayegh, Johnny	Colosio, Charlotte	Buisson, Anthony	Thervet, Eric	Bouvier, Nicolas	Heng, Anne Elisabeth
27741126	2016 Oct	Wang, Rongshuai	Zhuo, Luo	Wang, Yunyun	Ren, Liang	Liu, Qian	Liu, Liang
27741125	2016 Oct	Poizot-Martin, Isabelle	Allavena, Clotilde	Delpierre, Cyrille	Duvivier, Claudine	Obry-Roguet, Veronique	Cano, Carla E	Guillouet de Salvador, Francine	Rey, David	Dellamonica, Pierre	Cheret, Antoine	Cuzin, Lise	Katlama, Christine	Cabie, Andre	Hoen, Bruno
27741124	2016 Oct	Wang, Haitao	Fang, Fang	Sun, Ying	Wang, Songlan	Mao, Yonghui
27741123	2016 Oct	Han, Eun Young	Im, Sang Hee	Kim, Bo Ryun	Seo, Min Ji	Kim, Myeong Ok
27741122	2016 Oct	Yi, Xiao-Yan	Wang, Yao	Li, Qi-Fu	Li, Rong	Yang, Shu-Min	Zhou, Guo-Qing	Wang, Zhi-Hong
27741121	2016 Oct	Lee, Si Un	Jeon, Jin Pyeong	Lee, Hannah	Han, Jung Ho	Seo, Mingu	Byoun, Hyoung Soo	Cho, Won-Sang	Ryu, Ho Geol	Kang, Hyun-Seung	Kim, Jeong Eun	Kim, Heung Cheol	Jang, Kyung-Sool
27741120	2016 Oct	Hsieh, Yu-Chia	Lin, Yu-Chun	Huang, Yhu-Chering
27741119	2016 Oct	Lee, Jong Hoo	Kim, Yee Hyung
27741118	2016 Oct	Liu, Cheng	Huang, Chien-Cheng	Hsu, Chien-Chin	Lin, Hung-Jung	Guo, How-Ran	Su, Shih-Bin	Wang, Jhi-Joung	Weng, Shih-Feng
27741117	2016 Oct	Ming, Xin	Feng, Yuanming	Yang, Chengwen	Wang, Wei	Wang, Ping	Deng, Jun
27741116	2016 Oct	Younossi, Zobair M	Park, Haesuk	Dieterich, Douglas	Saab, Sammy	Ahmed, Aijaz	Gordon, Stuart C
27741115	2016 Oct	Flahault, Adrien	Vignon, Marguerite	Rabant, Marion	Hummel, Aurelie	Noel, Laure-Helene	Canioni, Danielle	Knebelmann, Bertrand	Suarez, Felipe	El Karoui, Khalil
27741114	2016 Oct	Zhao, Meng-Jie	Abdul-Fattah, Bilal	Qu, Xiao-Ying	Wang, Cui-Yan	Wang, Xia	Ran, Yi	Lai, Ting	Chen, Si-Yuan	Huang, Chang-Zheng
27741113	2016 Oct	Kim, Na Hyun	Lee, Ju-Mi	Kim, Hyeon Chang	Lee, Joo-Young	Yeom, Hyungseon	Lee, Jung Hyun	Suh, Il
27741112	2016 Oct	He, Lin-Yun	Wang, Wei-Wei	Ibrahima, Balde Alpha	Han, Shuai	Li, Zhou	Cai, Zhai	Chen, Miao-Liang	Chen, Bao-Zhu	Tan, Hui-Shi	Zeng, Hai-Shan	Dai, Xiao-Li	Zhou, Min-Wei	Zhang, Gang-Qing	Li, Guo-Xin
27741111	2016 Oct	Lin, Bon-Jour	Chung, Tzu-Tsao	Lin, Meng-Chi	Lin, Chin	Hueng, Dueng-Yuan	Chen, Yuan-Hao	Hsia, Chung-Ching	Ju, Da-Tong	Ma, Hsin-I	Liu, Ming-Ying	Tang, Chi-Tun
27741110	2016 Oct	Zhang, Jing	Liu, Chengyu	Pan, Chenliang	Bai, Ming	Zhang, Jin	Peng, Yu	Zheng, Dingchang	Zhang, Zheng
27741109	2016 Oct	Ferorelli, Davide	Zotti, Fiorenza	Tafuri, Silvio	Pezzolla, Angela	Dell'Erba, Alessandro
27741108	2016 Oct	Heflin, John A	Ford, Scott	Stevens, Peter
27741107	2016 Oct	Huang, Yu-Shu	Guilleminault, Christian	Hwang, Fang-Ming	Cheng, Chuan	Lin, Cheng-Hui	Li, Hsueh-Yu	Lee, Li-Ang
27741106	2016 Oct	Ho, Yi-Ju	Chen, Hung-Chi	Chang, Shirley H L	Yeh, Lung-Kung	Ma, David Hui-Kang
27741105	2016 Oct	Huang, Lanshan	Wang, Sa A	Konoplev, Sergej	Bueso-Ramos, Carlos E	Thakral, Beenu	Miranda, Roberto N	Jabbour, Elias	Medeiros, L Jeffrey	Kanagal-Shamanna, Rashmi
27741104	2016 Oct	Wylegala, Adam	Teper, Slawomir	Dobrowolski, Dariusz	Wylegala, Edward
27741103	2016 Oct	Lai, Chih-Cheng	Chen, Chin-Ming	Chiang, Shyh-Ren	Liu, Wei-Lun	Weng, Shih-Feng	Sung, Mei-I	Hsing, Shu-Chen	Cheng, Kuo-Chen
27741102	2016 Oct	Oh, Chaeyoun	Youn, Joong Kee	Han, Ji-Won	Kim, Gi Beom	Kim, Hyun-Young	Jung, Sung-Eun
27741101	2016 Oct	Park, Joo Hyun	Cho, SiHyun	Choi, Young Sik	Seo, Seok Kyo	Lee, Byung Seok
27741100	2016 Oct	Chen, Yongcai	Chen, Zhuo	Cui, Shuo	Li, Zhiyang	Yuan, Zhengjiang
27741099	2016 Oct	Kim, Tae Hee	Yoon, Joon-Kee	Kang, Doo Kyoung	Kang, Seok Yun	Jung, Yong Sik	Han, Sehwan	Kim, Ji Young	Yim, Hyunee	An, Young-Sil
27741098	2016 Oct	Zhao, Lianxing	Li, Chunsheng	Shao, Rui	Fang, Yingying
27684882	2016 Sep	Nuzzo, Alexandre	Zappa, Magaly	Cazals-Hatem, Dominique	Bouhnik, Yoram
27684881	2016 Sep	Wang, Zhi-Long	Zhang, Xiao-Peng	Tang, Lei	Li, Xiao-Ting	Wu, Ying	Sun, Ying-Shi
27684880	2016 Sep	Qin, Biyong	Li, Li	Wang, Shanshan	Wu, Jun	Huang, Yulan	Zhou, Ping	Bai, Jiao	Zheng, Yan
27684879	2016 Sep	Zhou, Hua	Liu, Zhong-Jun	Wang, Shao-Bo	Pan, Sheng-Fa	Yan, Ming	Zhang, Feng-Shan	Sun, Yu
27684878	2016 Sep	Joe, Han Bum	Kim, Jong Yeop	Kwak, Hyun Jeong	Oh, Sang Eon	Lee, Sook Young	Park, Sung Yong
27684877	2016 Sep	Sato, Ryota	Kuriyama, Akira	Takada, Tadaaki	Nasu, Michitaka	Luthe, Sarah Kyuragi
27684876	2016 Sep	Liang, Li	Ma, Guofeng	Chen, Kai	Liu, Yangxiang	Wu, Xiaohong	Ying, Kejing	Zhang, Ruifeng
27684875	2016 Sep	Lee, Chao-Wei	Tsai, Hsin-I	Sung, Chang-Mu	Chen, Chun-Wei	Huang, Shu-Wei	Jeng, Wen-Juei	Wu, Tsung-Han	Chan, Kun-Ming	Yu, Ming-Chin	Lee, Wei-Chen	Chen, Miin-Fu
27684874	2016 Sep	Lu, I-Cheng	Jean, Mei-Chu Yen	Lin, Chi-Wei	Chen, Wei-Hung	Perng, Daw-Shyong	Lin, Chih-Wen	Chuang, Hung-Yi
27684873	2016 Sep	Gardner, Aaron T	Napier, Rachaline	Brown, Brandon
27684872	2016 Sep	Zhou, Youlian	Chen, Huiting	He, Hanchang	Du, Yanlei	Hu, Jiaqi	Li, Yingfei	Li, Yuyuan	Zhou, Yongjian	Wang, Hong	Chen, Ye	Nie, Yuqiang
27684871	2016 Sep	Bang, Seunguk	Chung, Jihyun	Jeong, Jaejung	Bak, Hahyeon	Kim, Dongju
27684870	2016 Sep	Li, Xiaoshan	Zhu, Kexin	Li, Wei	Fang, Kun	Musa, Taha Hussein	Song, Yue	Du, Guoping	Gao, Rong	Guo, Yan	Yan, Wenjuan	Xuan, Yang	Zhong, Ping	Wei, Pingmin
27684869	2016 Sep	Hsu, Li-Sheng	Hsu, Jen-Te	Chen, Min-Lang	Liao, Chien-Lin
27684868	2016 Sep	Cheo, Timothy	Ng, Ivy	Ooi, Kiat Huat	Choo, Bok Ai
27684867	2016 Sep	Xu, Yakun	Dong, Chengyong	Ma, Kexin	Long, Fei	Jiang, Keqiu	Shao, Ping	Liang, Rui	Wang, Liming
27684866	2016 Sep	Cha, Young Deog	Yang, Chun Woo	Han, Jung Uk	Song, Jang Ho	Na, WonJu	Oh, Sora	Kim, Byung-Gun
27684865	2016 Sep	Jang, Sung Ho	Yi, Ji Hyun	Kwon, Hyeok Gyu
27684864	2016 Sep	Tsai, Jun-Li	Tsai, Shang-Feng
27684863	2016 Sep	Deville, Clemence	Garrouste, Cyril	Coppo, Paul	Evrard, Bertrand	Lautrette, Alexandre	Heng, Anne Elisabeth
27684862	2016 Sep	Moon, Young-Wan	Kim, Hyun-Jung	Ahn, Hyeong-Sik	Park, Chan-Deok	Lee, Dae-Hee
27684861	2016 Sep	Lee, Chih-Ying	Chen, Mu-Hong	Jeng, Mei-Jy	Hsu, Ju-Wei	Tsai, Shih-Jen	Bai, Ya-Mei	Hung, Giun-Yi	Yen, Hsiu-Ju	Chen, Tzeng-Ji	Su, Tung-Ping
27684860	2016 Sep	Liao, Po-Wu	Chen, Yen-Lin	Chen, Jeng-Wen
27684859	2016 Sep	Lai, Yaxin	Wang, Haoyu	Xia, Xinghai	Wang, Zhaojun	Fan, Chenling	Wang, Hong	Zhang, Hongmei	Ding, Shuangning	Teng, Weiping	Shan, Zhongyan
27684858	2016 Sep	Weng, Yi-Yun	Yang, De-Hao	Qian, Mei-Zi	Wei, Mao-Mao	Yin, Fang	Li, Jia	Li, Xiang	Chen, Ying	Ding, Zhang-Na	He, Yi-Bo	Zhang, Xu
27684857	2016 Sep	Lee, Byoung Chul	Lee, Hyun Gu	Park, In Ja	Kim, So Yeon	Kim, Ki-Hun	Lee, Jae Hoon	Kim, Chan Wook	Lee, Jong Lyul	Yoon, Yong Sik	Lim, Seok-Byung	Yu, Chang Sik	Kim, Jin Cheon
27684856	2016 Sep	Lee, Chaw-Ning	Pan, Shin-Chen	Lee, Julia Yu-Yun	Wong, Tak-Wah
27684855	2016 Sep	Shao, Hui	Brown, Lisanne	Diana, Mark L	Schmidt, Laura A	Mason, Karen	Oronce, Carlos Irwin	Shi, Lizheng
27684854	2016 Sep	Pan, Heng-Chih	Wu, Pei-Chen	Wu, Vin-Cent	Yang, Ya-Fei	Huang, Tao-Min	Shiao, Chih-Chung	Chen, Te-Chuan	Tarng, Der-Cherng	Lin, Jui-Hsiang	Yang, Wei-Shun	Sun, Chiao-Yin	Lin, Chan-Yu	Chu, Tzong-Shinn	Wu, Mai-Szu	Wu, Kwan-Dun	Chen, Yung-Chang	Huang, Chiu-Ching
27684853	2016 Sep	Zhu, Limin	Zhang, Ying	Zhang, Hua	Zhou, Wenlong	Shen, Zhoujun	Zheng, Fangfang	Tang, Xiaofeng	Tao, Bo	Zhang, Jin	Lu, Xiaohong	Xu, Jianzhong	Chu, Shaoli	Zhu, Dingliang	Gao, Pingjin	Wang, Ji-Guang
27684852	2016 Sep	Huang, Fang	Chen, Qiang	Lai, Qing-Quan	Huang, Wen-Han	Wu, Hong	Li, Wei-Cheng
27684851	2016 Sep	Han, Eun Ji	O, Joo Hyun	Yoon, Hyukjin	Jung, Seung Eun	Park, Gyeongsin	Choi, Byung Ock	Cho, Seok-Goo
27684850	2016 Sep	Kim, Jin Hwi	Byun, Seung Won	Song, Jae Yeon	Kim, Yeon Hee	Lee, Hee Joong	Park, Tae Chul	Lee, Keun Ho	Hur, Soo Young	Park, Jong Sup	Lee, Sung Jong
27684849	2016 Sep	Shen, Kaiying	Cai, Haiqing	Wang, Zhigang	Xu, Yunlan
27684848	2016 Sep	Takayama, Kei	Ito, Yasuki	Kaneko, Hiroki	Nagasaka, Yosuke	Tsunekawa, Taichi	Sugita, Tadasu	Terasaki, Hiroko
27684847	2016 Sep	Zhu, Yanfei	Li, Jiaying	Tang, Yanmei	Wang, Xiaoling	Xue, Xiaochen	Sun, Huijun	Nie, Ping	Qu, Xinhua	Zhu, Min
27684846	2016 Sep	Iossa, Domenico	Molaro, Rosa	Andini, Roberto	Parrella, Antonio	Ursi, Maria Paola	Mattucci, Irene	De Vincentiis, Lucia	Dialetto, Giovanni	Utili, Riccardo	Durante-Mangoni, Emanuele
27684845	2016 Sep	Won, Seong Jun	Kim, Rock Bum	Kim, Jin Pyeong	Park, Jung Je	Kwon, Min Su	Woo, Seung Hoon
27684844	2016 Sep	Ma, Qiang	Cai, Jiajing	Cai, Yan	Xu, Yuan	Chang, Fan	Xu, Lei	Zhang, Guoyuan	Guo, Xiaolan
27684843	2016 Sep	Yang, Kun	Tao, Lixin	Mahara, Gehendra	Yan, Yan	Cao, Kai	Liu, Xiangtong	Chen, Sipeng	Xu, Qin	Liu, Long	Wang, Chao	Huang, Fangfang	Zhang, Jie	Yan, Aoshuang	Ping, Zhao	Guo, Xiuhua
27684842	2016 Sep	He, Jian	Xu, Jie	Zhou, Hong-Yan
27684841	2016 Sep	Weng, Kedi	Zhang, Xingen	Bi, Qing	Zhao, Chen
27684840	2016 Sep	Wang, Duan	Yang, Yang	Xu, Jin	Zhou, Zong-Ke	Yu, Hai-Yang
27684839	2016 Sep	Yu, Bin-Feng	Liu, Liang-le	Yang, Guo-Jing	Zhang, Lei	Lin, Xi-Peng
27684838	2016 Sep	Wu, Chia-Hung	Chiu, Nai-Chi	Yeh, Yi-Chen	Kuo, Yu	Yu, Sz-Shian	Weng, Ching-Yao	Liu, Chien-An	Chou, Yi-Hong	Chiou, Yi-You
27684837	2016 Sep	Wang, Juan	Chen, Dan	Li, Da-Bing	Yu, Xin	Shi, Guo-Bing
27684836	2016 Sep	Yeh, Chun-Chieh	Liao, Chien-Chang	Shih, Chun-Chuan	Jeng, Long-Bin	Chen, Ta-Liang
27684835	2016 Sep	Ding, Zhen	Wang, Kaiguo	Wang, Baosheng	Zhou, Naibao	Li, Hao	Yan, Bo
27684834	2016 Sep	Tao, Lianyuan	Zhang, Lingfu	Peng, Ying	Tao, Ming	Li, Lei	Xiu, Dianrong	Yuan, Chunhui	Ma, Zhaolai	Jiang, Bin
27684833	2016 Sep	Byun, Sung Hye	Lee, So Young	Hong, Seong Yeon	Ryu, Taeha	Kim, Baek Jin	Jung, Jin Yong
27684832	2016 Sep	Son, Jung-Woo	Sung, Joong Kyung	Lee, Jun-Won	Youn, Young Jin	Ahn, Min-Soo	Ahn, Sung Gyun	Yoo, Byung-Su	Lee, Seung-Hwan	Yoon, Junghan	Koh, Sang Baek	Kim, Jang-Young
27684831	2016 Sep	Chiu, Wei-Hsiu	Lee, Shy-Ming	Tung, Tao-Hsin	Tang, Xiao-Mei	Liu, Ren-Shyan	Chen, Ran-Chou
27684830	2016 Sep	Wu, Xin	Huang, Jingwen	Liu, Lei	Li, Hongmei	Li, Ping	Zhang, Jing	Xie, Li
27684829	2016 Sep	Wang, Zhensong	Zhang, Aiying	Zhao, Bin	Gan, Jie	Wang, Guangbin	Gao, Fei	Liu, Bo	Gong, Tao	Liu, Wen	Edden, Richard A E
27684828	2016 Sep	Sanges, Sebastien	Yelnik, Cecile M	Sitbon, Olivier	Benveniste, Olivier	Mariampillai, Kuberaka	Phillips-Houlbracq, Mathilde	Pison, Christophe	Deligny, Christophe	Inamo, Jocelyn	Cottin, Vincent	Mouthon, Luc	Launay, David	Lambert, Marc	Hatron, Pierre-Yves	Rottat, Laurence	Humbert, Marc	Hachulla, Eric
27684827	2016 Sep	Bil, Janneke P	van der Veldt, Wendy M	Prins, Maria	Stolte, Ineke G	Davidovich, Udi
27684826	2016 Sep	Pressey, Joseph G	Adams, Julia	Harkins, Lualhati	Kelly, David	You, Zhiying	Lamb, Lawrence S Jr
27684825	2016 Sep	Sun, Hongxi	Li, Yu	Sun, Bei	Hou, Ningning	Yang, Juhong	Zheng, Miaoyan	Xu, Jie	Wang, Jingyu	Zhang, Yi	Zeng, Xianwei	Shan, Chunyan	Chang, Bai	Chen, Liming	Chang, Baocheng
27684824	2016 Sep	Yim, Sun Young	Park, Beom Jin	Um, Soon Ho	Han, Na Yeon	Sung, Deuk Jae	Cho, Sung Bum	Lee, Seung Hwa	Kim, Min Ju	Jung, Jin Yong	Kim, Jin Dong	Seo, Yeon Seok	Kim, Dong Sik	An, Hyonggin	Kim, Yun Hwan
27684823	2016 Sep	Liu, Xin	Zhou, Qi	Huang, Xinyu	Liu, Zhenxing	Bi, Yanlong
27684822	2016 Sep	Qavi, Abdul	Garg, Ravindra Kumar	Malhotra, Hardeep Singh	Jain, Amita	Kumar, Neeraj	Malhotra, Kiran Preet	Srivastava, Pradeep Kumar	Verma, Rajesh	Sharma, Praveen Kumar
27684821	2016 Sep	Chang, Shen-Shong	Huang, Nicole	Hu, Hsiao-Yun
27684820	2016 Sep	Chen, Ya-Ling	Chang, Cai	Zeng, Wei	Wang, Fen	Chen, Jia-Jian	Qu, Ning
27684819	2016 Sep	Yi, Sang-Wook	Hong, Jae-Seok	Yi, Jee-Jeon	Ohrr, Heechoul
27684818	2016 Sep	Li, Tingting	Zhang, Yonggao	Wang, Yadong	Gao, Jianbo	Jiang, Yan
27684817	2016 Sep	Luo, Meiling	Deng, Donghong	Xiang, Liqun	Cheng, Peng	Liao, Lin	Deng, Xuelian	Yan, Jie	Lin, Faquan
27684816	2016 Sep	Tu, Min-Chien	Lo, Chung-Ping	Chen, Ching-Yuan
27684815	2016 Sep	Hsu, Cherng-Ru	Tai, Ming-Cheng	Chang, Yun-Hsiang	Chien, Ke-Hung
27684814	2016 Sep	Cavagna, Lorenzo	Codullo, Veronica	Ghio, Stefano	Scire, Carlo Alberto	Guzzafame, Eleonora	Scelsi, Laura	Rossi, Silvia	Montecucco, Carlomaurizio	Caporali, Roberto
27684813	2016 Sep	Montanari, Eliana	Schwameis, Richard	Louridas, Marisa	Gobl, Christian	Kuessel, Lorenz	Polterauer, Stephan	Husslein, Heinrich
27684812	2016 Sep	Yan, Dah-Chin	Chung, Fen-Fang	Lin, Syh-Jae	Wan, Gwo-Hwa
27684811	2016 Sep	Gao, Shun-Yu	Zhang, Xiao-Yan	Wei, Wei	Li, Xiao-Ting	Li, Yan-Ling	Xu, Min	Sun, Ying-Shi	Zhang, Xiao-Peng
27684810	2016 Sep	Liu, Zhikai	Hu, Ke	Liu, An	Shen, Jie	Hou, Xiaorong	Lian, Xin	Sun, Shuai	Yan, Junfang	Zhang, Fuquan
27684809	2016 Sep	Bertanha, Matheus	Camargo, Paula Angeleli Bueno de	Moura, Regina	Yoshida, Winston Bonetti	Pimenta, Rafael Elias Farres	Mariuba, Jamil Victor de Oliveira	Alcantara, Giovana Piteri	de Paula, Denia Reis	Sobreira, Marcone Lima
27684808	2016 Sep	Ma, Chunming	Wang, Rui	Liu, Yue	Lu, Qiang	Lu, Na	Tian, Yiming	Liu, Xiaoli	Yin, Fuzai
27684807	2016 Sep	Yang, Jingzhi	Finke, Juliane C	Yang, Juncong	Percy, Andrew J	von Fritschen, Uwe	Borchers, Christoph H	Glocker, Michael O
27684806	2016 Sep	Qin, Zhiqiang	Li, Xiao	Zhang, Jianzhong	Tang, Jingyuan	Han, Peng	Xu, Zhen	Yu, Yajie	Yang, Chengdi	Wang, Chengming	Xu, Ting	Xu, Zicheng	Zou, Qing
27684805	2016 Sep	Li, Chunrong	Wu, Xiujuan	Qi, Hehe	Cheng, Yanwei	Zhang, Bing	Zhou, Hongwei	Lv, Xiaohong	Liu, Kangding	Zhang, Hong-Liang
27684804	2016 Sep	Makino, Yuki	Shigekawa, Minoru	Kegasawa, Tadashi	Suda, Takahiro	Yoshioka, Teppei	Iwahashi, Kiyoshi	Ikezawa, Kenji	Sakamori, Ryotaro	Yakushijin, Takayuki	Kajihara, Jun	Tomimaru, Yoshito	Eguchi, Hidetoshi	Imura, Yoshinori	Outani, Hidetatsu	Naka, Norifumi	Honma, Keiichiro	Morii, Eiichi	Tatsumi, Tomohide	Hiramatsu, Naoki	Takehara, Tetsuo
27684803	2016 Sep	He, Liangliang	Yue, Jianning	Yang, Liqiang	Wu, Baishan	Cao, Guoqing	Guo, Yuna	Lai, Guanghui	Tang, Yuanzhang	Ni, Jiaxiang
27684802	2016 Sep	Dong, Chun-Shan	Lu, Yao	Zhang, Jun	Sun, Peng	Yu, Jun-Ma	Wu, Chao	Lu, Qiang
27684801	2016 Sep	Liabeuf, Sophie	Masmoudi, Kamel	Scailteux, Lucie-Marie	Moragny, Julien	Masson, Henri	Brnet-Dufour, Valerie	Andrejak, Michel	Gras-Champel, Valerie
27684800	2016 Sep	Luijcks, Rosan	Vossen, Catherine J	Roggeveen, Suzanne	van Os, Jim	Hermens, Hermie J	Lousberg, Richel
27684799	2016 Sep	Han, Fei	Zhong, Ding-Rong	Hao, Hong-Lin	Kong, Wei-Ze	Zhu, Yi-Cheng	Guan, Hong-Zhi	Cui, Li-Ying
27684798	2016 Sep	Wang, Ling	Cai, Anping	Zhang, Jiawei	Zhong, Qi	Wang, Rui	Chen, Jiyan	Zhou, Yingling
27684797	2016 Sep	Cai, Zekun	Dai, Jianwei	Wu, Dan	Qiu, Jian	Ma, Jun	Li, Guoying	Zhu, Wei	Lei, Hongqiang	Huang, Wenhua	Zhang, Heye	Xu, Lin
27684796	2016 Sep	Kim, Tae Hyun	Ha, Yoon	Shin, Jun Jae	Cho, Yong Eun	Lee, Ji Hae	Cho, Woo Ho
27684795	2016 Sep	Ozgurhan, Gamze	Vehapoglu, Aysel	Vermezoglu, Oznur	Temiz, Rabia Nur	Guney, Asuman	Hacihamdioglu, Bulent
27684794	2016 Sep	Eisele, Philipp	Alonso, Angelika	Szabo, Kristina	Ebert, Anne	Ong, Melissa	Schoenberg, Stefan O	Gass, Achim
27684793	2016 Sep	Yu, Weihong	Yang, Jingyun	Sui, Wenda	Qu, Bin	Huang, Ping	Chen, Youxin
27684792	2016 Sep	Dou, Wenhuan	Li, Juan	Xu, Liming	Zhu, Jianhong	Hu, Kewei	Sui, Zhenyu	Wang, Jianzong	Xu, Lingling	Wang, Shaofeng	Yin, Guojian
27684791	2016 Sep	Zhou, Xin-Hui	Zhang, Dan	Shi, Jin	Wu, Yi-Jun
27661058	2016 Sep	Akaike, Sayaka	Kamoi, Koju	Tezuka, Mari	Tomizawa, Daisuke	Yoshimura, Ryoichi	Takagi, Masatoshi	Ohno-Matsui, Kyoko
27661057	2016 Sep	Lu, Hui	Chen, Qiang	Yang, Hu	Shen, Hui
27661056	2016 Sep	Li, Shaoli	Sun, Hongmei	Liu, Fei	Feng, Yanling	Zhao, Hanqing	Xue, Guanhua	Yan, Chao
27661055	2016 Sep	Scherb, Hagen Heinrich	Mori, Kuniyoshi	Hayashi, Keiji
27661054	2016 Sep	Chang, Kai	Jiang, Zhongyong	Liu, Chenxia	Ren, Junlong	Wang, Ting	Xiong, Jie
27661053	2016 Sep	Rassoulian, Anahita	Seidman, Charles	Loffler-Stastka, Henriette
27661052	2016 Sep	Kao, Yu-Hsiang	Wu, Shiao-Chi
27661051	2016 Sep	Shan, Jinlan	Zhang, Shizhen	Wang, Zhen	Fu, Yanbiao	Li, Ling	Wang, Xiaochen
27661050	2016 Sep	Awotar, Gavish K	Luo, Fuwen	Zhao, Zhengdong	Guan, Guoxin	Ning, Shili	Ren, Jinshuai	Liu, Yaqing	Wang, Guangzhi	Liu, Pixu
27661049	2016 Sep	Liu, Fei	Zhang, Jingyi	Lei, Chuanfen	Wei, Yonggang	Li, Bo
27661048	2016 Sep	Kan, Shun-Li	Yuan, Zhi-Fang	Ning, Guang-Zhi	Yang, Bo	Li, Hai-Liang	Sun, Jing-Cheng	Feng, Shi-Qing
27661047	2016 Sep	Cao, Hao	Zhang, Qi	He, Yanzhong	Feng, Xiaodong	Liu, Zhongmin
27661046	2016 Sep	Lim, Byung Gun	Lee, Il Ok	Ahn, Hyeongsik	Lee, Dong Kyu	Won, Young Ju	Kim, Hyun Jung	Kim, Heezoo
27661045	2016 Sep	Wang, Huanhuan	Zhang, Yin	Xie, Yanbo	Wang, Hongyue	Yuan, Jinqing
27661044	2016 Sep	Wang, Yiran	Wang, Qijin	Zhu, Rongbo	Yang, Changwei	Chen, Ziqiang	Bai, Yushu	Li, Ming	Zhai, Xiao
27661043	2016 Sep	Hsiao, Chih-Yang	Yang, Ching-Yao	Wu, Jin-Ming	Kuo, Ting-Chun	Tien, Yu-Wen
27661042	2016 Sep	Si, Biao	Luan, Zhao-Sheng	Wang, Tong-Jian	Ning, Yan-Song	Li, Na	Zhu, Meng	Liu, Zhong-Min	Ding, Guang-Hong	Qiao, Bin
27661041	2016 Sep	Seo, Gi Hyeon	Kim, Min Jae	Seo, Soyoung	Hwang, Boram	Lee, Eugene	Yun, Yujin	Choi, Minsun	Kim, Moonsuk	Kim, Jin Won	Kim, Eu Suk	Kim, Hong Bin	Song, Kyoung-Ho
27661040	2016 Sep	Marginean, Cristina Oana	Melit, Lorena Elena	Moldovan, Horatiu	Lupu, Vasile Valeriu	Marginean, Maria Oana
27661039	2016 Sep	Paiva, Bianca Sakamoto Ribeiro	de Camargos, Mayara Goulart	Demarzo, Marcelo Marcos Piva	Hervas, Gonzalo	Vazquez, Carmelo	Paiva, Carlos Eduardo
27661038	2016 Sep	Lee, Hye Won	Choi, Jiae	Lee, YoungJoo	Kil, Ki-Jung	Lee, Myeong Soo
27661037	2016 Sep	Hong-Jhe, Chen	Chin-Yuan, Kuo	Ming-Shium, Tu	Fu-Wei, Wang	Ru-Yih, Chen	Kuang-Chieh, Hsueh	Hsiang-Ju, Pan	Ming-Yueh, Chou	Pan-Ming, Chen	Chih-Chuan, Pan
27661036	2016 Sep	Esposito, Susanna	Tenconi, Rossana	Preti, Valentina	Groppali, Elena	Principi, Nicola
27661035	2016 Sep	Jang, Sung Ho	Kwon, Hyeok Gyu
27661034	2016 Sep	Wu, Heping	Shen, Tao	Chen, Jingchang	Yan, Jianhua
27661033	2016 Sep	Wang, Jing	Zhou, Min	Xu, Jing-Yan	Yang, Yong-Gong	Zhang, Qi-Guo	Zhou, Rong-Fu	Chen, Bing	Ouyang, Jian
27661032	2016 Sep	Han, Jeonghee	Noh, Gyoung Tae	Yeo, Shen Ann	Cheong, Chinock	Cho, Min Soo	Hur, Hyuk	Min, Byung Soh	Lee, Kang Young	Kim, Nam Kyu
27661031	2016 Sep	Bahce, Zeynep Sener	Akbulut, Sami	Aday, Ulas	Demircan, Firat	Senol, Ayhan
27661030	2016 Sep	Fan, Xiaoli	Wen, Maoyao	Shen, Yi	Wang, Wanqin	Yang, Xiaoxue	Yang, Li
27661029	2016 Sep	Esposito, Susanna	Pinzani, Raffaella	Raffaeli, Genny	Lucchi, Tiziano	Agostoni, Carlo	Principi, Nicola
27661028	2016 Sep	Chen, Yingtai	Che, Xu	Zhang, Jianwei	Huang, Huang	Zhao, Dongbing	Tian, Yantao	Li, Yexiong	Feng, Qinfu	Zhang, Zhihui	Jiang, Qinglong	Zhang, Shuisheng	Tang, Xiaolong	Huang, Xianghui	Chu, Yunmian	Zhang, Jianghu	Sun, Yuemin	Zhang, Yawei	Wang, Chengfeng
27661027	2016 Sep	Leibovitzh, Haim	Cohen, Eytan	Levi, Amos	Kramer, Michal	Shochat, Tzippy	Goldberg, Elad	Krause, Ilan
27661026	2016 Sep	Liu, Hao	Qian, Bang-Ping	Qiu, Yong	Wang, Yan	Wang, Bin	Yu, Yang	Zhu, Ze-Zhang
27661025	2016 Sep	Filomia, Roberto	Maimone, Sergio	Caccamo, Gaia	Saitta, Carlo	Visconti, Luca	Alibrandi, Angela	Caloggero, Simona	Bottari, Antonio	Franze, Maria Stella	Gambino, Carmine Gabriele	Lembo, Tindaro	Oliva, Giovanni	Cacciola, Irene	Raimondo, Giovanni	Squadrito, Giovanni
27661024	2016 Sep	Tsai, Tai-Hsin	Wu, Dong-Syuan	Su, Yu-Feng	Wu, Chieh-Hsin	Lin, Chih-Lung
27661023	2016 Sep	Zhang, Haijun	Wang, Xiangfei	Deng, Wei	Wang, Shenguo	Ge, Junbo	Toft, Egon
27661022	2016 Sep	Farhadi, Khosro	Choubsaz, Mansour	Setayeshi, Khosro	Kameli, Mohammad	Bazargan-Hejazi, Shahrzad	Heidari Zadie, Zahra	Ahmadi, Alireza
27661021	2016 Sep	Zhu, Guangfa	Huang, Yan	Wei, Dong	Shi, Yingxin
27661020	2016 Sep	Hall, Helen	Cramer, Holger	Sundberg, Tobias	Ward, Lesley	Adams, Jon	Moore, Craig	Sibbritt, David	Lauche, Romy
27661019	2016 Sep	Rodriquenz, Maria Grazia	Rossi, Sabrina	Ricci, Riccardo	Martini, Maurizio	Larocca, Mario	Dipasquale, Angelo	Quirino, Michela	Schinzari, Giovanni	Basso, Michele	D'Argento, Ettore	Strippoli, Antonia	Barone, Carlo	Cassano, Alessandra
27661018	2016 Sep	Dianatinasab, Mostafa	Fararouei, Mohammad	Mohammadianpanah, Mohammad	Zare-Bandamiri, Mohammad
27661017	2016 Sep	Jang, Sung Ho	Seo, Jeong Pyo
27661016	2016 Sep	Chen, Hua	Li, Huibo	Wang, Beiyu	Li, Tao	Gong, Quan	Song, Yueming	Liu, Hao
27661015	2016 Sep	Demir, Munevver	Grunewald, Friederike	Lang, Sonja	Schramm, Christoph	Bowe, Andrea	Muck, Vera	Kutting, Fabian	Goeser, Tobias	Steffen, Hans-Michael
27661014	2016 Sep	Igarashi, Risa	Fujihara, Kazuya	Heianza, Yoriko	Ishizawa, Masahiro	Kodama, Satoru	Saito, Kazumi	Hara, Shigeko	Hanyu, Osamu	Honda, Ritsuko	Tsuji, Hiroshi	Arase, Yasuji	Sone, Hirohito
27661013	2016 Sep	Guo, Lan	Deng, Jianxiong	He, Yuan	Deng, Xueqing	Huang, Jinghui	Huang, Guoliang	Gao, Xue	Zhang, Wei-Hong	Lu, Ciyong
27661012	2016 Sep	Dong, Yi	Zhang, Chang-Jie	Shi, Jie	Deng, Jinggui	Lan, Chun-Na
27661011	2016 Sep	Elnady, Basant M	Kamal, Naglaa M	Shaker, Raneyah H M	Soliman, Amal F	Hasan, Waleed A	Alghamdi, Hamed A	Algethami, Mohammed M	Jajah, Mohamed Bilal
27631272	2016 Sep	Fong, Shirley S M	Chung, Joanne W Y	Cheng, Yoyo T Y	Yam, Timothy T T	Chiu, Hsiu-Ching	Fong, Daniel Y T	Cheung, C Y	Yuen, Lily	Yu, Esther Y T	Hung, Yeung Sam	Macfarlane, Duncan J	Ng, Shamay S M
27631271	2016 Sep	Wang, Penglian	Wang, Yilong	Zhao, Xingquan	Du, Wanliang	Wang, Anxin	Liu, Gaifen	Liu, Liping	Ji, Ruijun	Wang, Chunxue	Dong, Kehui	Wang, Yongjun
27631270	2016 Sep	Shin, Hyun-Jung	Na, Hyo-Seok	Oh, Ah-Young	Hwang, Jung-Won	Kim, Byung-Gun	Park, Hee-Pyoung	Jeon, Young-Tae	Min, Seong-Won	Ryu, Jung-Hee
27631269	2016 Sep	Lin, Shun-Ku	Tsai, Yueh-Ting	Lo, Pei-Chia	Lai, Jung-Nien
27631268	2016 Sep	Li, Kunpeng	Zhang, Wen	Li, Bin	Xu, Hui	Li, Zhong	Luo, Dawei	Zhang, Jingtao	Ma, Jinzhu
27631267	2016 Sep	Zhang, Guisen	Li, Yan	Teng, Xuelong	Wu, Qiang	Gong, Hui	Ren, Fengmei	Guo, Yuxia	Liu, Lei	Zhang, Han
27631266	2016 Sep	Ma, Guotao	Miao, Qi	Liu, Xingrong	Zhang, Chaoji	Liu, Jianzhou	Zheng, Yuehong	Shao, Jiang	Cheng, Ninghai	Du, Shunda	Hu, Zhan	Ren, Zhinan	Sun, Luxi
27631265	2016 Sep	Chen, Yi-Chan	Cheng, Chih-Hsien	Wang, Yu-Chao	Wu, Ting-Jun	Chou, Hong-Shiue	Chan, Kun-Ming	Lee, Wei-Chen	Lee, Chen-Fang	Soong, Ruey Shyang
27631264	2016 Sep	Yu, Yajie	Li, Xiao	Liang, Chao	Tang, Jingyuan	Qin, Zhiqiang	Wang, Chengming	Xu, Weizhang	Hua, Yibo	Shao, Pengfei	Xu, Ting
27631263	2016 Sep	Xiao, Hai	Wen, Tingyu	Liu, Xinzheng
27631262	2016 Sep	Wu, Gang	Jin, Teng	Li, Ting	Morelli, John	Li, Xiaoming
27631261	2016 Sep	de Boissieu, Paul	Drame, Moustapha	Raffi, Francois	Cabie, Andre	Poizot-Martin, Isabelle	Cotte, Laurent	Garraffo, Rodolphe	Delobel, Pierre	Huleux, Thomas	Rey, David	Bani-Sadr, Firouze
27631260	2016 Sep	Karade, Santosh K	Ghate, Manisha V	Chaturbhuj, Devidas N	Kadam, Dileep B	Shankar, Subramanian	Gaikwad, Nitin	Gurav, Shraddha	Joshi, Rajneesh	Sane, Suvarna S	Kulkarni, Smita S	Kurle, Swarali N	Paranjape, Ramesh S	Rewari, Bharat B	Gangakhedkar, Raman R
27631259	2016 Sep	Gaszynski, Tomasz
27631258	2016 Sep	Li, YiQiang	Liu, YuanZhong	Zhou, QingHe	Chen, WeiDong	Li, JingChun	Yu, LingJia	Xu, HongWen	Xie, DengHui
27631257	2016 Sep	Zhao, Lin-Yong	Zhang, Wei-Han	Sun, Yan	Chen, Xin-Zu	Yang, Kun	Liu, Kai	Chen, Xiao-Long	Wang, Yi-Gao	Song, Xiao-Hai	Xue, Lian	Zhou, Zong-Guang	Hu, Jian-Kun
27631256	2016 Sep	Lee, Su Hyun	Kim, Young-Seon	Han, Wonshik	Ryu, Han Suk	Chang, Jung Min	Cho, Nariya	Moon, Woo Kyung
27631255	2016 Sep	Fukui, Shoichi	Iwamoto, Naoki	Umeda, Masataka	Nishino, Ayako	Nakashima, Yoshikazu	Koga, Tomohiro	Kawashiri, Shin-Ya	Ichinose, Kunihiro	Hirai, Yasuko	Tamai, Mami	Nakamura, Hideki	Origuchi, Tomoki	Sato, Shuntaro	Kawakami, Atsushi
27631254	2016 Sep	Kim, Im-Kyung	Kang, Jeonghyun	Baik, Seung Hyuk	Lee, Kang Young	Sohn, Seung-Kook
27631253	2016 Sep	Nomura, Osamu	Mishina, Hiroki	Kobayashi, Yoshinori	Ishiguro, Akira	Sakai, Hirokazu	Kato, Hiroyuki
27631252	2016 Sep	Kashif, Muhammad	Kumar, Hanesh	Khaja, Misbahuddin
27631251	2016 Sep	Chuang, Tzyy-Ling	Hsu, Bao-Bao	Chi, Chen-Lin	Wang, Yuh-Feng
27631250	2016 Sep	Jin, Eun-Sun	Park, Chang-Bum	Kim, Dong-Hee	Hwang, Hui-Jeong	Cho, Jin-Man	Sohn, Il Suk	Kim, Chong-Jin
27631249	2016 Sep	Hu, Baoji	Li, Chengbao	Pan, Mengzhi	Zhong, Ming	Cao, Yu	Zhang, Nannan	Yuan, Hongbin	Duan, Hongwei
27631248	2016 Sep	Chen, Po-Cheng	Liaw, Mei-Yun	Wang, Lin-Yi	Tsai, Yu-Chin	Hsin, Yi-Jung	Chen, Yung-Che	Chen, Shyh-Ming	Lin, Meng-Chih
27631247	2016 Sep	Kim, Han Wool	Lee, Soyoung	Kim, Kyung-Hyo
27631246	2016 Sep	Zhang, Yuan Zheng	Li, Ying Li	Yang, Chao	Fang, Shuo	Fan, Hao	Xing, Xin
27631245	2016 Sep	Godbole, Sheela V	Nandy, Karabi	Gauniyal, Mansi	Nalawade, Pallavi	Sane, Suvarna	Koyande, Shravani	Toyama, Joy	Hegde, Asha	Virgo, Phil	Bhatia, Kishor	Paranjape, Ramesh S	Risbud, Arun R	Mbulaiteye, Sam M	Mitsuyasu, Ronald T
27631244	2016 Sep	Gunning, William T 3rd	Karabin, Beverly L	Blomquist, Thomas M	Grubb, Blair P
27631243	2016 Sep	Benito-Leon, Julian	Louis, Elan D	Mato-Abad, Virginia	Dydak, Ulrike	Alvarez-Linera, Juan	Hernandez-Tamames, Juan Antonio	Molina-Arjona, Jose Antonio	Malpica, Norberto	Matarazzo, Michele	Romero, Juan Pablo	Sanchez-Ferro, Alvaro
27631242	2016 Sep	Yin, Guang	Cheng, Zhen	Zeng, Cai-Hong	Liu, Zhi-Hong
27631241	2016 Sep	Weng, Shu-Chao	Hsu, Chyong-Hsin	Wang, Nien-Lu	Lin, Shuan-Pei	Jiang, Chuen-Bin
27631240	2016 Sep	Lee, Jieun	Kim, In-Ho	Kim, Jin Su	Kim, Sang Woo	Kim, Jun Gi	Oh, Seung Tack	Kang, Won Kyung	Lee, Myung Ah
27631239	2016 Sep	Jang, Sung-In	Nam, Chung Mo	Lee, Sang Gyu	Kim, Tae Hyun	Park, Sohee	Park, Eun-Cheol
27631238	2016 Sep	Abdallah, Enas A A	Said, Reem N	Mosallam, Dalia S	Moawad, Eman M I	Kamal, Naglaa M	Fathallah, Mohammed G E-D
27631237	2016 Sep	Liao, Kuang-Ming	Lu, Hsueh-Yi
27631236	2016 Sep	Pan, Mei-Lien	Tsao, Hsiao-Mei	Hsu, Chien-Chi	Wu, Kun-Ming	Hsu, Tsan-Sheng	Wu, Yah-Ting	Hu, Gwo-Chi
27631235	2016 Sep	Yu, Zhi-Bo	Peng, Jing	Lv, Yan-Bing	Zhao, Ming	Xie, Bing	Liang, Ming-Long	Li, Hai-Tao	Zhou, Zhen-Hua
27631234	2016 Sep	Wang, Xiaoqin	Zhou, Kaiyu	Hua, Yimin	Li, Yifei
27631233	2016 Sep	Wen, Jiqiu	Xie, Kenan	Zhang, Mingchao	Chen, Jinsong	Zhang, Jiong	Cheng, Dongrui	Li, Xue	Ji, Shuming	Liu, Zhihong
27631232	2016 Sep	Du, Jieli	Jin, Tianbo	Cao, Yuju	Chen, Junyu	Guo, Yongchang	Sun, Mingqi	Li, Jian	Zhang, Xiyang	Wang, Guoqiang	Wang, Jianzhong
27631231	2016 Sep	Wu, Hai Wei	Wang, Xuan	Zheng, Jia Wei	Zhao, Hai Guang	Ge, Jing	Zhang, Ling	Wang, Yan An	Su, Li Xin	Fan, Xin Dong
27631230	2016 Sep	Li, Junfang	Wang, Zhibing	Li, Yong	Meng, Yuanyuan	Li, Rong	Wang, Wugang	Fu, Xiuxiu
27631229	2016 Sep	Liu, Xiang	Li, Ningxiu	Liu, Chaojie	Ren, Xiaohui	Liu, Danping	Gao, Bo	Liu, Yuanyuan
27631228	2016 Sep	Duan, Fujiao	Wang, Kaijuan	Dai, Liping	Zhao, Xia	Feng, Yajing	Song, Chunhua	Cui, Shuli	Wang, Chengzeng
27631227	2016 Sep	Zhang, Baihua	Xiao, Qin	Yang, Desong	Li, Xu	Hu, Jun	Wang, Yonggang	Wang, Wenxiang
27631226	2016 Sep	Asil, Mehmet	Dertli, Ramazan
27631225	2016 Sep	Hu, Tingyang	Liu, Qingquan	Xu, Qin	Liu, Hui	Feng, Yan	Qiu, Wenhui	Huang, Fei	Lv, Yongman
27631224	2016 Sep	Hung, Chung-Lin	Su, Po-Lan	Ou, Chih-Ying
27631223	2016 Sep	Zhang, Yushun	Wu, Wei	Dong, Liming	Yang, Chong	Fan, Ping	Wu, Heshui
27631222	2016 Sep	Rocca, Salvatore	Santilli, Veronica	Cotugno, Nicola	Concato, Carlo	Manno, Emma Concetta	Nocentini, Giulia	Macchiarulo, Giulia	Cancrini, Caterina	Finocchi, Andrea	Guzzo, Isabella	Dello Strologo, Luca	Palma, Paolo
27631221	2016 Sep	He, Feifang	Jiang, Yilei	Li, Li
27631220	2016 Sep	Liu, Peng	Ye, Ziliang	Lu, Jingjing	Lu, Haili	Guan, Liping	Teng, Zhihai	Gao, Shangzhi	Li, Mingyi
27631219	2016 Sep	Kristiansen, Mona Kjaerboel	Niemann, Isa	Lindegaard, Jacob Christian	Christiansen, Mette	Joergensen, Mette Warming	Vogel, Ida	Lildballe, Dorte Launholt	Sunde, Lone
27631218	2016 Sep	Novotny, Rachel	Li, Fenfang	Fialkowski, Marie Kainoa	Bersamin, Andrea	Tufa, Aifili	Deenik, Jonathan	Coleman, Patricia	Guerrero, Rachael Leon	Wilkens, Lynne R
27631217	2016 Sep	Park, Sang Jun	Lee, Rippy	Yoon, Duck Mi	Yoon, Kyung Bong	Kim, Kiwook	Kim, Shin Hyung
27631216	2016 Sep	Dai, Daopeng	Xiong, Weixin	Fan, Qin	Wang, Haibo	Chen, Qiujing	Shen, Weifeng	Zhang, Ruiyan	Ding, Fenghua	Lu, Lin	Tao, Rong
27631215	2016 Sep	Hong, Zhi-Jie	Chen, Cheng-Jueng	Yu, Jyh-Cherng	Chan, De-Chuan	Chou, Yu-Ching	Liang, Chia-Ming	Hsu, Sheng-Der
27631214	2016 Sep	Grosman-Rimon, Liza	Parkinson, William	Upadhye, Suneel	Clarke, Hance	Katz, Joel	Flannery, John	Peng, Philip	Kumbhare, Dinesh
27631213	2016 Sep	Moon, Sang Ho	Park, Jun Young	Cho, Seong-Sik	Cho, Hyun-Seok	Lee, Jae-Young	Kim, Yeon Ju	Choi, Seong-Soo
27631212	2016 Sep	Song, Jay	Kim, Sung Bum	Kim, Kook Hyun	Kim, Tae Nyeun	Lee, Kyung Hee
27631211	2016 Sep	Chen, Chien-Hsin	Wei, Po-Li	Hsieh, Mao-Chih	Lin, En-Kwang	Chiou, Jeng-Fong	Lu, Yen-Jung	Wu, Szu-Yuan
27631210	2016 Sep	Zhu, Xue-Ru	Zhu, Mei-Ling	Wang, Qing	Xue, Wen-Ji	Wang, Yi-Wei	Wang, Rui-Fen	Chen, Si-Yu	Zheng, Lei-Zhen
27631209	2016 Sep	Liang, Wenjun	Lv, Tangfeng	Shi, Xuefei	Liu, Hongbing	Zhu, Qingqing	Zeng, Junli	Yang, Wen	Yin, Jie	Song, Yong
27631208	2016 Sep	Koo, Hyeon-Kyoung	Jeong, Ina	Lee, Sei Won	Park, Jinkyeong	Kim, Joo-Hee	Park, So Young	Park, Hye Yun	Rhee, Chin Kook	Kim, Yee Hyung	Jung, Ji Ye	Kim, Sung-Kyoung	Kim, Yong Hyun	Choi, Eun Young	Moon, Ji-Yong	Shin, Jong-Wook	Kim, Jin Woo	Min, Kyung Hoon	Kim, Sei Won	Yoo, Kwang Ha	Kim, Je Hyeong	Jang, Seung Hun	Yoon, Hyoung Kyu	Kim, Hui Jung	Jung, Ki-Suck	Kim, Deog Kyeom
27631207	2016 Sep	Saad, Khaled	Abo-Elela, Mohamed Gamil M	El-Baseer, Khaled A Abd	Ahmed, Ahmed E	Ahmad, Faisal-Alkhateeb	Tawfeek, Mostafa S K	El-Houfey, Amira A	AboulKhair, Mohamed Diab	Abdel-Salam, Ahmad M	Abo-Elgheit, Amir	Qubaisy, Heba	Ali, Ahmed M	Abdel-Mawgoud, Eman
27631206	2016 Sep	Chen, Sichang	Ma, Yongjie	Liang, Peipeng	Wang, Xiaohui	Peng, Chao	Bian, Lisong	Liu, Jiang	Ding, Jianzhang	Zhang, Hongqi	Ling, Feng
27631205	2016 Sep	Hsiao, Yi-Han	Wei, Chin-Hung	Chang, Szu-Wen	Chang, Lung	Fu, Yu-Wei	Lee, Hung-Chang	Liu, Hsuan-Liang	Yeung, Chun-Yan
27631204	2016 Sep	Laborde-Casterot, Herve	Agrinier, Nelly	Zannad, Faiez	Mebazaa, Alexandre	Rossignol, Patrick	Girerd, Nicolas	Alla, Francois	Thilly, Nathalie
27631203	2016 Sep	Kim, Bun	Kim, Eun Hye	Park, Soo Jung	Cheon, Jae Hee	Kim, Tae Il	Kim, Won Ho	Kim, Hoguen	Hong, Sung Pil
27631202	2016 Sep	Duan, Bi-Chun	Weng, Wen-Chin	Lin, Kuang-Lin	Wong, Lee Chin	Li, Sung-Tse	Hsu, Mei-Hsin	Lin, Jainn-Jim	Fan, Pi-Chaun	Lin, Ming-I	Chiu, Nan-Chang	Lin, Yu-Ching	Wang, Huei-Shyong	Hung, Kun-Long	Lee, Wang-Tso
27631201	2016 Sep	Yang, Chengwu	Ford, Marvella E	Tilley, Barbara C	Greene, Ruth L
27631200	2016 Sep	Chiaravalloti, Agostino	Fiorentini, Alessandro	Ursini, Francesco	Martorana, Alessandro	Koch, Giacomo	Belli, Lorena	Toniolo, Sofia	Di Pietro, Barbara	Motta, Caterina	Schillaci, Orazio
27631199	2016 Sep	Zhang, Yabing	Zhang, Xiyang	Chi, Dongmei	Wang, Siyang	Wei, Hua	Yu, Hong	Li, Qian	Liu, Bin
27611937	2016 Sep	Matsui, William H
27611936	2016 Sep	Rich, Jeremy N	Matsui, William H	Chang, Jenny C
27611935	2016 Sep	Chang, Jenny C
27611934	2016 Sep	Rich, Jeremy N
27603405	2016 Sep	Chiang, Yi-Lun	Chen, Pei-Chi	Lee, Chin-Cheng	Chua, Su-Kiat
27603404	2016 Sep	Jin, Su-Han	Guan, Xiao-Yan	Liang, Wen-Hong	Bai, Guo-Hui	Liu, Jian-Guo
27603403	2016 Sep	Yoon, Chang-Yun	Park, Jung Tak	Jhee, Jong Hyun	Kee, Youn Kyung	Seo, Changhwan	Lee, Misol	Cha, Min-Uk	Jung, Su-Young	Park, Seohyun	Yun, Hae-Ryong	Kwon, Young Eun	Oh, Hyung Jung	Han, Seung Hyeok	Yoo, Tae-Hyun	Kang, Shin-Wook
27603402	2016 Sep	Kuo, Chin-Lung	Shiao, An-Suey	Wang, Shuu-Jiun	Chang, Wei-Pin	Lin, Yung-Yang
27603401	2016 Sep	Joung, Kyoung-Woon	Kong, Yu-Gyeong	Yoon, Syn-Hae	Kim, Yeon Ju	Hwang, Jai-Hyun	Hong, Bumsik	Kim, Young-Kug
27603400	2016 Sep	Nishikawa, Hiroki	Nishijima, Norihiro	Enomoto, Hirayuki	Sakamoto, Azusa	Nasu, Akihiro	Komekado, Hideyuki	Nishimura, Takashi	Kita, Ryuichi	Kimura, Toru	Iijima, Hiroko	Nishiguchi, Shuhei	Osaki, Yukio
27603399	2016 Sep	Chen, Xue	Cao, Hailong	Wang, Sinan	Wang, Dan	Xu, Mengque	Piao, Meiyu	Wang, Bangmao
27603398	2016 Sep	Park, MiHye	Jeon, Younghoon
27603397	2016 Sep	Li, Kuibao	Yang, Xiyan	Wang, Lefeng	Chen, Mulei	Zhao, Wenshu	Xu, Li	Yang, Xinchun
27603396	2016 Sep	Mathis, Stephane	Godeneche, Gaelle	Haroche, Julien	Milin, Serge	Julian, Adrien	Berthomet, Aline	Baron, Clement	Palazzo, Paola	Neau, Jean-Philippe
27603395	2016 Sep	Mathis, Stephane	Franques, Jerome	Richard, Laurence	Vallat, Jean-Michel
27603394	2016 Sep	Dragsbaek, Katrine	Neergaard, Jesper S	Laursen, Janne M	Hansen, Henrik B	Christiansen, Claus	Beck-Nielsen, Henning	Karsdal, Morten A	Brix, Susanne	Henriksen, Kim
27603393	2016 Sep	Moawad, Eman Mohamed Ibraheim	Abdallah, Enas Abdallah Ali	Ali, Yahia Zakaria Abdelalim
27603392	2016 Sep	van Bussel, Frank C G	Backes, Walter H	Hofman, Paul A M	Puts, Nicolaas A J	Edden, Richard A E	van Boxtel, Martin P J	Schram, Miranda T	Stehouwer, Coen D A	Wildberger, Joachim E	Jansen, Jacobus F A
27603391	2016 Sep	Wright, Brad	O'Shea, Amy M J	Glasgow, Justin M	Ayyagari, Padmaja	Vaughan-Sarrazin, Mary
27603390	2016 Sep	Patrice-Coy, Celestine	Johnson, Emmanuel Janagan	Boodram, Cheryl Ann Sarita
27603389	2016 Sep	Hu, Huiqin	Wang, Xinying	Liu, Side
27603388	2016 Sep	Luo, Yanlin	Lee, Maria	Kim, Hee Seung	Chung, Hyun Hoon	Song, Yong Sang
27603387	2016 Sep	Liang, Chih-Ming	Hsu, Chien-Ning	Tai, Wei-Chen	Yang, Shih-Cheng	Wu, Cheng-Kun	Shih, Chih-Wei	Ku, Ming-Kun	Yuan, Lan-Ting	Wang, Jiunn-Wei	Tseng, Kuo-Lun	Sun, Wei-Chih	Hung, Tsung-Hsing	Nguang, Seng-Howe	Hsu, Pin-I	Wu, Deng-Chyang	Chuah, Seng-Kee
27603386	2016 Sep	Liu, Jie	Jia, Xin	Li, Haifeng	Jia, Senhao	Zhang, Minhong	Xu, Yongle	Du, Xin	Zhang, Nianrong	Lu, Weihang	Guo, Wei
27603385	2016 Sep	Wu, Li-Chih	Leong, Pui-Ying	Yeo, Kai-Jieh	Li, Ting-Yu	Wang, Yu-Hsun	Chiou, Jeng-Yuan	Wei, James Cheng-Chung
27603384	2016 Sep	Tsai, Chia-Kuang	Kao, Tung-Wei	Lee, Jiunn-Tay	Wu, Chen-Jung	Hueng, Dueng-Yuan	Liang, Chih-Sung	Wang, Gia-Chi	Yang, Fu-Chi	Chen, Wei-Liang
27603383	2016 Sep	Xiao, Meizhu	Gao, Huiqiao	Bai, Huimin	Zhang, Zhenyu
27603382	2016 Sep	Fry, Donald E	Pine, Michael	Nedza, Susan M	Locke, David G	Reband, Agnes M	Pine, Gregory
27603381	2016 Sep	Yetkin, Mehmet Fatih	Mirza, Meral	Donmez, Halil
27603380	2016 Sep	Ma, Zhenjiang	Liu, Liangshuai	Zhang, Bing	Chen, Wei	Yang, Jianyong	Li, Heping
27603379	2016 Sep	Wang, Zhenjie	Li, Ning	Guo, Chao	Zhang, Lei	Chen, Gong	Zheng, Xiaoying
27603378	2016 Sep	Chen, Qian	Huang, Chun	Zhang, Ya-Jun
27603377	2016 Sep	Man, Wanrong	Hu, Jianqiang	Zhao, Zhijing	Zhang, Mingming	Wang, Tingting	Lin, Jie	Duan, Yu	Wang, Ling	Wang, Haichang	Sun, Dongdong	Li, Yan
27603376	2016 Sep	Heo, Bong Ha	Lee, Hyeon Jung	Lee, Hyung Gon	Kim, Man Young	Park, Keun Suk	Choi, Jeong Il	Yoon, Myung Ha	Kim, Woong Mo
27603375	2016 Sep	Lee, Joon Hyung	Jeong, Jae Seok	Kim, So Ri	Lee, Yong Chul
27603374	2016 Sep	Ruiz-Castell, Maria	Kandala, Ngianga-Bakwin	Kuemmerle, Andrea	Schritz, Anna	Barre, Jessica	Delagardelle, Charles	Krippler, Serge	Schmit, Jean-Claude	Stranges, Saverio
27603373	2016 Sep	El Ghorayeb, Nada	Grunenwald, Solange	Nolet, Serge	Primeau, Vanessa	Cote, Stephanie	Maugard, Christine M	Lacroix, Andre	Gaboury, Louis	Bourdeau, Isabelle
27603372	2016 Sep	Lee, Jae Min	Keum, Bora	Yoo, In Kyung	Kim, Seung Han	Choi, Hyuk Soon	Kim, Eun Sun	Seo, Yeon Seok	Jeen, Yoon Tae	Chun, Hoon Jai	Lee, Hong Sik	Um, Soon Ho	Kim, Chang Duck	Kim, Myung Gyu	Jo, Sang Kyung
27603371	2016 Sep	Choi, Byung Wook	Kim, Hae Won	Won, Kyoung Sook	Song, Bong-Il	Cho, Kwang Bum	Bae, Sung Uk
27603370	2016 Sep	Spector, Stephen A	Brummel, Sean S	Nievergelt, Caroline M	Maihofer, Adam X	Singh, Kumud K	Purswani, Murli U	Williams, Paige L	Hazra, Rohan	Van Dyke, Russell	Seage, George R 3rd
27603369	2016 Sep	Al-Najami, Issam	Rancinger, Carl Philip	Larsen, Morten Kobaek	Thomassen, Niels	Buch, Niels	Baatrup, Gunnar
27603368	2016 Sep	Alejos, Belen	Hernando, Victoria	Iribarren, Jose	Gonzalez-Garcia, Juan	Hernando, Asuncion	Santos, Jesus	Asensi, Victor	Gomez-Berrocal, Ana	Del Amo, Julia	Jarrin, Inma
27603367	2016 Sep	Cho, Hee Young	Jung, Inkyung	Kim, So Jung
27603366	2016 Sep	Guan, Xinliang	Li, Jiachen	Gong, Ming	Lan, Feng	Zhang, Hongjia
27603365	2016 Sep	Su, Zhao-Jie	Li, Wen-Gang	Huang, Jun-Li	Xiao, Lin-Feng	Chen, Fu-Zhen	Wang, Bo-Liang
27603364	2016 Sep	Li, Jian	Zhang, Zhijie	Chen, Jie
27603363	2016 Sep	Nwagbara, Vitalis Chukwudi	Rasiah, Rajah	Aslam, Md Mia
27603362	2016 Sep	Ding, Qiang	Lu, Panpan	Ding, Shuping	Fan, Yuhui	Yan, Wei	Wang, Ying	Tian, Dean	Xia, Yujia	Liu, Mei
27603361	2016 Sep	Tsui, Wai Kin	Yang, Yanqi	Cheung, Lim Kwong	Leung, Yiu Yan
27603360	2016 Sep	De Vries, Fleur E E	Wallert, Elon D	Solomkin, Joseph S	Allegranzi, Benedetta	Egger, Matthias	Dellinger, E Patchen	Boermeester, Marja A
27603359	2016 Sep	Kim, Jae Heon	Sun, Hwa Yeon	Kim, Tae Hyong	Shim, Sung Ryul	Doo, Seung Whan	Yang, Won Jae	Lee, Eun Jung	Song, Yun Seob
27603358	2016 Sep	Cheng, Bi-Hua	Chen, Pau-Chung	Yang, Yao-Hsu	Lee, Chuan-Pin	Huang, Ko-En	Chen, Vincent C
27603357	2016 Sep	Wu, Lingmin	Lu, Yanlai	Yao, Yan	Zheng, Lihui	Chen, Gang	Ding, Ligang	Hou, Bingbo	Qiao, Yu	Sun, Wei	Zhang, Shu
27603356	2016 Sep	Cao, Xinfang	Wu, Weiliang	Wang, Yang	Xie, Chen	Tong, Jianping	Shen, Ye
27603355	2016 Sep	Wu, Li-Li	Hsieh, Mao-Chih	Chow, Jyh-Ming	Liu, Shing-Hwa	Chang, Chia-Lun	Wu, Szu-Yuan
27603354	2016 Sep	Li, Lian-Hua	Guo, Yong-Zhi	Wang, Hao	Sang, Qing-Hua	Zhang, Jian-Zheng	Liu, Zhi	Sun, Tian-Sheng
27603353	2016 Sep	Ding, Ju-Rong	Ding, Xin	Hua, Bo	Xiong, Xingzhong	Wang, Qingsong	Chen, Huafu
27603352	2016 Sep	Liu, Bing	Guo, Da-Dong	Du, Xiu-Juan	Cong, Chen-Yang	Ma, Xiao-Hua
27603351	2016 Sep	Dai, Li-Na	Chen, Ying-Wei	Yan, Wei-Hui	Lu, Li-Na	Tao, Yi-Jing	Cai, Wei
27603350	2016 Sep	Wu, Xia	Feng, Jun	Cao, Xinxin	Zhang, Lu	Zhou, Daobin	Li, Jian
27603349	2016 Sep	Chen, Weijie	Chen, Xin	Lin, Guole	Qiu, Huizhong
27603348	2016 Sep	Conforti, Renata	Capasso, Raffaella	Galasso, Rosario	Cirillo, Mario	Taglialatela, Gemma	Galasso, Luigi
27603347	2016 Sep	Han, Chaoqun	Lin, Rong	Shi, Huiying	Liu, Jun	Qian, Wei	Ding, Zhen	Hou, Xiaohua
27603346	2016 Sep	Feng, Junfei	Xu, Jinquan	Wang, Xuehui	Zhao, Dejun
27603345	2016 Sep	Lee, Yung-Sung	Wu, Shiu-Chen	Tseng, Hsiao-Jung	Wu, Wei-Chi	Chang, Shirley H L
27603344	2016 Sep	Jung, Su-Young	Kim, Hyunwook	Park, Seohyun	Jhee, Jong Hyun	Yun, Hae-Ryong	Kim, Hyoungnae	Kee, Youn Kyung	Yoon, Chang-Yun	Oh, Hyung Jung	Chang, Tae Ik	Park, Jung Tak	Yoo, Tae-Hyun	Kang, Shin-Wook	Lee, Hajeong	Kim, Dong Ki	Han, Seung Hyeok
27603343	2016 Sep	Zeng, Xian-Ling	Zhang, Ya-Fei	Tian, Quan	Xue, Yan	An, Rui-Fang
27603342	2016 Sep	Koch, Caroline	Chauve, Emmanuel	Chaudru, Segolene	Le Faucheur, Alexis	Jaquinandi, Vincent	Mahe, Guillaume
27603341	2016 Sep	Ruan, Maomei	Liu, Min	Cheng, Lingxiao	Xie, Wenhui	Chen, Libo
27603340	2016 Sep	Chen, Bingchen	Zhang, Yuanchuan	Zhao, Shuang	Yang, Tinghan	Wu, Qingbin	Jin, Chengwu	He, Yazhou	Wang, Ziqiang
27603339	2016 Sep	Mertens, Alexander	Brandl, Christopher	Miron-Shatz, Talya	Schlick, Christopher	Neumann, Till	Kribben, Andreas	Meister, Sven	Diamantidis, Clarissa Jonas	Albrecht, Urs-Vito	Horn, Peter	Becker, Stefan
27603338	2016 Sep	Squillace, Nicola	Galli, Laura	Bandera, Alessandra	Castagna, Antonella	Madeddu, Giordano	Caramello, Pietro	Antinori, Andrea	Cattelan, Annamaria	Maggiolo, Franco	Cingolani, Antonella	Gori, Andrea	Monforte, Antonella d'Arminio
27603337	2016 Sep	Chen, Chien Hua	Wen, Chi Pang	Tsai, Min Kuang
27603336	2016 Sep	Han, Min Jeong	Kim, Soon Chul	Joo, Chan Uhng	Kim, Sun Jun
27603335	2016 Sep	Lococo, Filippo	Bajocchi, Gianluigi	Caruso, Andrea	Valli, Riccardo	Ricchetti, Tommaso	Sgarbi, Giorgio	Salvarani, Carlo
27603334	2016 Sep	Chawki, Sylvain	Aouizerate, Jessie	Trad, Selim	Prinseau, Jacques	Hanslik, Thomas
27603333	2016 Sep	Gu, Ronghe	Liu, Ning	Luo, Simin	Huang, Weiguo	Zha, Zhengang	Yang, Jie
27583932	2016 Aug	Huang, Qi-Tao	Hang, Li-Lin	Zhong, Mei	Gao, Yun-Fei	Luo, Man-Ling	Yu, Yan-Hong
27583931	2016 Aug	Chen, Ying	Jiang, Shan	Wu, Yong
27583930	2016 Aug	Lu, Zhen-Hai	Peng, Jian-Hong	Wang, Fu-Long	Yuan, Yun-Fei	Jiang, Wu	Li, Yu-Hong	Wu, Xiao-Jun	Chen, Gong	Ding, Pei-Rong	Li, Li-Ren	Kong, Ling-Heng	Lin, Jun-Zhong	Zhang, Rong-Xin	Wan, De-Sen	Pan, Zhi-Zhong
27583929	2016 Aug	Freeman, Ellen E	Lesk, Mark R	Harasymowycz, Paul	Desjardins, Daniel	Flores, Veronica	Kamga, Hortence	Li, Gisele
27583928	2016 Aug	Chen, Jonathan H	Hom, Jason	Richman, Ilana	Asch, Steven M	Podchiyska, Tanya	Johansen, Nawal Atwan
27583927	2016 Aug	Lee, Ya-Ping	Chang, Chin-Hao	Liu, Heng-Hsiu	Chen, Chin-Ying	Chen, Ching-Yu	Hsu, Chih-Cheng	Chang, Ching-I	Lin, Yen-Ting	Lee, Chung-Sheng	Tsai, Jaw-Shiun
27583926	2016 Aug	Park, Shin Hae	Kang, Nam Yeo	Kim, Jihyun	Baek, Jiwon	Hong, Seung Woo
27583925	2016 Aug	Zhang, Zhendong	Zhuo, Qi	Chai, Wei	Ni, Ming	Li, Heng	Chen, Jiying
27583924	2016 Aug	Goto, Eita
27583923	2016 Aug	Tan, Ngiap Chuan	Tan, Mui Suan	Hwang, Siew Wai	Teo, Chia Chia	Lee, Zhi Kang Niccol	Soh, Jing Yao Jonathan	Koh, Yi Ling Eileen	How, Choon How
27583922	2016 Aug	Cheng, Chun-An	Chien, Wu-Chien	Hsu, Chien-Yeh	Lin, Hui-Chen	Chiu, Hung-Wen
27583921	2016 Aug	Wang, Christina	Chen, Vincent	Vu, Vinh	Le, An	Nguyen, Linda	Zhao, Changqing	Wong, Carrie R	Nguyen, Nghia	Li, Jiayi	Zhang, Jian	Trinh, Huy	Nguyen, Mindie H
27583920	2016 Aug	Won, Young Ju	Lim, Byung Gun	Lee, So Hyun	Park, Sangwoo	Kim, Heezoo	Lee, Il Ok	Kong, Myoung Hoon
27583919	2016 Aug	Zheng, Jiaqiang	Yan, Huacheng	Shi, Lei	Kong, Yanying	Zhao, Yongpan	Xie, Li	Li, Jian	Huang, Mukun	Li, Jin	Zhao, Shujin
27583918	2016 Aug	Bernabeu-Mora, Roberto	Medina-Mirapeix, Francesc	Llamazares-Herran, Eduardo	Oliveira-Sousa, Silvana Loana de	Sanchez-Martinez, M Piedad	Escolar-Reina, Pilar
27583917	2016 Aug	Chen, Sheng-Hung	Peng, Cheng-Yuan	Chiang, I-Ping	Lai, Hsueh-Chou	Lee, Chiung-Ju	Su, Wen-Pang	Kao, Jung-Ta	Chuang, Po-Heng
27583916	2016 Aug	Kim, Jung Hee	Sinn, Dong Hyun	Gwak, Geum-Youn	Choi, Gyu-Seong	Kim, Jong Man	Kwon, Choon Hyuck David	Joh, Jae-Won	Kim, Ki Yeon	Kim, Kyunga	Paik, Yong-Han	Choi, Moon Seok	Lee, Joon Hyeok	Koh, Kwang Cheol	Paik, Seung Woon
27583915	2016 Aug	Peng, Wei	Tang, Yi	Jiang, Zheng	Li, Zi	Mi, Xuhua	Qin, Wei
27583914	2016 Aug	Huang, Ya-Kai	Kang, Wei-Ming	Ma, Zhi-Qiang	Liu, Yu-Qin	Zhou, Li	Yu, Jian-Chun
27583913	2016 Aug	Cerritelli, Francesco	Verzella, Marco	Cicchitti, Luca	D'Alessandro, Giandomenico	Vanacore, Nicola
27583912	2016 Aug	Liu, Tieli	Han, Yunpeng	Tang, Lemei	Wu, Jianlin	Miao, Yanwei	Gao, Bingbing	Shang, Jin
27583911	2016 Aug	Zhang, Guorui	Yu, Xin	Lang, Jinghe
27583910	2016 Aug	Hsu, Nin-Chieh	Huang, Chun-Che	Jerng, Jih-Shuin	Hsu, Chia-Hao	Yang, Ming-Chin	Chang, Ray-E	Ko, Wen-Je	Yu, Chong-Jen
27583909	2016 Aug	Hu, Ying-Kai	Yang, Chi	Cai, Xie-Yi	Xie, Qian-Yang
27583908	2016 Aug	Hoa, S	Hudson, M	Troyanov, Y	Proudman, S	Walker, J	Stevens, W	Nikpour, M	Assassi, S	Mayes, M D	Wang, M	Baron, M	Fritzler, M J
27583907	2016 Aug	Guillamet, Cristina Vazquez	Vazquez, Rodrigo	Noe, Jonas	Micek, Scott T	Kollef, Marin H
27583906	2016 Aug	Yang, Sung-Eun	Park, Yong-Gyu	Han, Kyungdo	Kim, Sin-Young
27583905	2016 Aug	Park, Kyoung-Min	Hwang, Jin Kyung	Chun, Kwang Jin	Park, Seung-Jung	On, Young Keun	Kim, June Soo	Park, Seung Woo	Kang, I-Seok	Song, Jinyoung	Huh, June
27583904	2016 Aug	Han, Moon-Soo	Kim, Yeong-Jin	Moon, Kyung-Sub	Lee, Kyung-Hwa	Yang, Jung-In	Kang, Woo Dae	Lim, Sa-Hoe	Jang, Woo-Youl	Jung, Tae-Young	Kim, In-Young	Jung, Shin
27583903	2016 Aug	Shin, Hyun-Jung	Na, Hyo-Seok	Lee, Soowon	Lee, Gwan-Woo	Do, Sang-Hwan
27583902	2016 Aug	Han, Miran	Choi, Jin Wook	Rim, Nae-Jung	Kim, Sun Yong	Suh, Hong-Il	Lee, Kyu Sun	Hong, Ji Man	Lee, Jin Soo
27583901	2016 Aug	Hsu, Li-Sheng	Yen, Ju-Bei	Wang, Shie-Shan	Liao, Chien-Lin
27583900	2016 Aug	Hsu, Che-Hao	Hsu, Yung-Chi	Huang, Go-Shine	Lu, Chih-Cherng	Ho, Shung-Tai	Liaw, Wen-Jinn	Tsai, Yi-Ting	Lin, Chih-Yuan	Tsai, Chien-Sung	Lin, Tso-Chou
27583899	2016 Aug	Cai, Liang-Liang	Liu, Guo-Yan	Tzeng, Chi-Meng
27583898	2016 Aug	Maeda, Toshiki	Babazono, Akira	Nishi, Takumi	Yasui, Midori	Harano, Yumi
27583897	2016 Aug	Pu, Jiali	Xu, Lingjia	Yin, Xinzhen	Zhang, Baorong
27583896	2016 Aug	Long, Xiao	Zhang, Mingzi	Wang, Yang	Zhao, Ru	Wang, Youbin	Wang, Xiaojun
27583895	2016 Aug	Nishikawa, Hiroki	Hasegawa, Kunihiro	Ishii, Akio	Takata, Ryo	Enomoto, Hirayuki	Yoh, Kazunori	Kishino, Kyohei	Shimono, Yoshihiro	Iwata, Yoshinori	Nakano, Chikage	Nishimura, Takashi	Aizawa, Nobuhiro	Sakai, Yoshiyuki	Ikeda, Naoto	Takashima, Tomoyuki	Iijima, Hiroko	Nishiguchi, Shuhei
27583894	2016 Aug	Liu, Jia-Ming	Chen, Xuan-Yin	Zhou, Yang	Long, Xin-Hua	Chen, Wen-Zhao	Liu, Zhi-Li	Huang, Shan-Hu	Yao, Hao-Qun
27583893	2016 Aug	Sheng, Sun-Ren	Chen, Jiao-Xiang	Chen, Wei	Xue, En-Xing	Wang, Xiang-Yang	Zhu, Qing-An
27583892	2016 Aug	Basaran, Ozcan	Dogan, Volkan	Beton, Osman	Tekinalp, Mehmet	Aykan, Ahmet Cagri	Kalaycioglu, Ezgi	Bolat, Ismail	Tasar, Onur	Safak, Ozgen	Kalcik, Macit	Yaman, Mehmet	Inci, Sinan	Altintas, Bernas	Kalkan, Sedat	Kirma, Cevat	Biteker, Murat
27583891	2016 Aug	Zhu, Tingting	Zhang, Li	Qu, Yi	Mu, Dezhi
27583890	2016 Aug	Jia-Zi, Shi	Xiao, Zhai	Jun-Hui, Li	Chun-Yu, Xue	Hong-da, Bi
27583889	2016 Aug	Liao, Jo-Nan	Chao, Tze-Fan	Tuan, Ta-Chuan	Kong, Chi-Woon	Chen, Shih-Ann
27583888	2016 Aug	Tonuk, Sukru Burak	Serin, Erdinc	Ayhan, Fikriye Figen	Yorgancioglu, Zeynep Rezan
27583887	2016 Aug	Gao, Su-Jun	Wei, Wei	Chen, Jiang-Tao	Tan, Ye-Hui	Yu, Cheng-Bao	Litzow, Mark Robert	Liu, Qiu-Ju
27583886	2016 Aug	Fitrolaki, Michaela-Diana	Dimitriou, Helen	Venihaki, Maria	Katrinaki, Marianna	Ilia, Stavroula	Briassoulis, George
27583885	2016 Aug	Yan, Jin	Ma, Shijie	Zhang, Yifeng	Yin, Chengqiang	Zhou, Xiaoying	Zhang, Guoxin
27583884	2016 Aug	Shi, Ning	Xing, Cheng	Chang, Xiaoyan	Dai, Menghua	Zhao, Yupei
27583883	2016 Aug	Shang, Jing	Ruan, Li-Tao	Dang, Ying	Wang, Yun-Yue	Song, Yan	Lian, Jie
27583882	2016 Aug	Pan, Ru-Yu	Hsu, Yung-Chi	Wong, Chih-Shung	Lin, Shinn-Long	Li, Tsung-Ying	Cherng, Chen-Hwan	Ko, Shan-Chi	Yeh, Chun-Chang
27583881	2016 Aug	Chen, Siming	Ruan, Yimeng	Jin, Xiuming
27583880	2016 Aug	Tang, Haowen	Lu, Wenping	Li, Bingmin	Meng, Xuan	Dong, Jiahong
27583879	2016 Aug	Xia, Yue	Li, Juanjuan	Shan, Guang	Qian, Huijun	Wang, Tao	Wu, Wei	Chen, Jun	Liu, Luhao
27583878	2016 Aug	Plasilova, Magdalena L	Hayse, Brandon	Killelea, Brigid K	Horowitz, Nina R	Chagpar, Anees B	Lannin, Donald R
27583877	2016 Aug	Zhao, Xiang-Rong	Gao, Chao	Zhang, Yong	Kong, Lei	Qu, Wei	Li, Jia	Gao, Yong-Sheng	Yu, Yong-Hua
27583876	2016 Aug	Zhou, Guo-Wu	Xiong, Ye	Chen, Si	Xia, Fan	Li, Qiang	Hu, Jia
27583875	2016 Aug	Won, Jae Yon	Shin, Hye Young	Kim, Su Young	Lee, Young Chun
27583874	2016 Aug	Ok, Kyeong Sam	Jeong, Sook-Hyang	Jang, Eun Sun	Kim, Young Seok	Lee, Youn Jae	Kim, In Hee	Cho, Sung Bum	Bae, Si Hyun	Lee, Han Chu
27583873	2016 Aug	Chen, Fasheng	Chen, Chen	Qu, Yangang	Xiang, Hua	Ai, Qingxiu	Yang, Fei	Tan, Xueping	Zhou, Yi	Jiang, Guang	Zhang, Zixiong
27583872	2016 Aug	Kwon, Eun Jin	Lee, Hye Ah	You, Young-Ah	Park, Hyesook	Cho, Su Jin	Ha, Eun Hee	Kim, Young Ju
27583871	2016 Aug	Leonhard, Sonja E	Fritz, Daan	van de Beek, Diederik	Brouwer, Matthijs C
27583870	2016 Aug	Osculati, Antonio	Visona, Silvia Damiana	Ventura, Francesco	Castelli, Francesca	Andrello, Luisa
27583869	2016 Aug	Shi, Liang	Mao, Chaoming	Wang, Xuefeng	Liu, Rencong	Li, Lin	Mou, Xiao	Xu, Ping	Li, Hongli	Xu, Chengcheng	Yuan, Guoyue	Wan, Bing	Zhang, Hao
27583868	2016 Aug	Cho, Nam H	Ahn, Chang Ho	Moon, Joon Ho	Kwak, Soo Heon	Choi, Sung Hee	Lim, Soo	Park, Kyong Soo	Metzger, Boyd E	Jang, Hak C
27583867	2016 Aug	Tsujimoto, Tetsuro	Kajio, Hiroshi	Sugiyama, Takehiro
27583866	2016 Aug	Nachulewicz, Pawel	Golonka, Anna	Zadkowski, Tomasz	Osemlak, Pawel	Nuzynska-Flak, Joanna	Brodzisz, Agnieszka	Pac-Kozuchowska, Elzbieta
27583865	2016 Aug	Yu, Su Jong	Yoon, Jung-Hwan	Lee, Jeong Min	Lee, Jae Young	Kim, Se Hyung	Cho, Young Youn	Yoo, Jeong-Ju	Lee, Minjong	Lee, Dong Hyeon	Cho, Yuri	Cho, Eun Ju	Lee, Jeong-Hoon	Kim, Yoon Jun	Kim, Chung Yong
27583864	2016 Aug	Hsu, Wen-Chuin	Chu, Yi-Chuan	Fung, Hon-Chung	Wai, Yau-Yau	Wang, Jiun-Jie	Lee, Jiann-Der	Chen, Yi-Chun
27583863	2016 Aug	Lee, Jin Young	Lee, Seung Hwan	Jung, Myung Jae	Lee, Jae Gil
27583862	2016 Aug	Evensen, Christian T	Treadwell, Marsha J	Keller, San	Levine, Roger	Hassell, Kathryn L	Werner, Ellen M	Smith, Wally R
27583861	2016 Aug	Xiao, Zheng	Liang, Rui	Wang, Cheng-Qiong	Xu, Shaofeng	Li, Nana	He, Yuejuan	Tang, Fushan	Chen, Ling	Ma, Hu
27583860	2016 Aug	Yu, Jihion	Choi, Jae Moon	Lee, Joonho	Kwon, Koo	Kong, Yu-Gyeong	Seo, Hyungseok	Hwang, Jai-Hyun	Park, Hyung Keun	Kim, Young-Kug
27583859	2016 Aug	Zhang, Mingwei	Wei, Shushan	Su, Li	Lv, Wenlong	Hong, Jinsheng
27583858	2016 Aug	Zhang, Xuan	Liu, Xiaoli	Yang, Meifang	Dong, Huihui	Xv, Lichen	Li, Lanjuan
27583857	2016 Aug	Lai, Edward Chia-Cheng	Hsieh, Cheng-Yang	Su, Chien-Chou	Yang, Yea-Huei Kao	Huang, Chin-Wei	Lin, Swu-Jane	Setoguchi, Soko
27583856	2016 Aug	Lin, Te-Yu	Yang, Fu-Chi	Lin, Cheng-Li	Kao, Chia-Hung	Lo, Hsin-Yi	Yang, Tse-Yen
27583855	2016 Aug	Ohira, Tetsuya	Takahashi, Hideto	Yasumura, Seiji	Ohtsuru, Akira	Midorikawa, Sanae	Suzuki, Satoru	Fukushima, Toshihiko	Shimura, Hiroki	Ishikawa, Tetsuo	Sakai, Akira	Yamashita, Shunichi	Tanigawa, Koichi	Ohto, Hitoshi	Abe, Masafumi	Suzuki, Shinichi
27583854	2016 Aug	Di, Xiao	Ji, Dong-Hua	Chen, Yu	Liu, Chang-Wei	Liu, Bao	Yang, Juan
27583853	2016 Aug	Hu, Tianpeng	Meng, Zhaowei	Zhang, Guizhi	Jia, Qiang	Tan, Jian	Zheng, Wei	Wang, Renfei	Li, Xue	Liu, Na	Zhou, Pingping	Upadhyaya, Arun
27583852	2016 Aug	Kim, Hongbeom	Jang, Jin-Young	Son, Donghee	Lee, Seungyeoun	Han, Youngmin	Shin, Yong Chan	Kim, Jae Ri	Kwon, Wooil	Kim, Sun-Whe
27583851	2016 Aug	Watanabe, Kunitaro	Mitsuda, Shingo	Tokumine, Joho	Lefor, Alan Kawarai	Moriyama, Kumi	Yorozu, Tomoko
27583850	2016 Aug	Mo, Yuan-Yuan	Zeng, Xian-Tao	Weng, Hong	Cen, Ying	Zhao, Qian	Wen, Xiujie
27583849	2016 Aug	Gao, Li	Hao, Jian	Niu, Yang-Yang	Tian, Miao	Yang, Xue	Zhu, Cui-Hong	Ding, Xiu-Li	Liu, Xiao-Hui	Zhang, Hao-Ran	Liu, Chang	Qin, Xue-Mei	Wu, Xiong-Zhi
27583848	2016 Aug	Shen, Cheng	Wang, Xin	Che, Guowei
27583847	2016 Aug	Hou, Jing	Yu, Xiaoping	Hu, Yin	Li, Feiping	Xiang, Wang	Wang, Lanlan	Wang, Hui	Lu, Qiang	Zhang, Zhongping	Zeng, Wenbin
27583846	2016 Aug	Lin, Hsuan-Chieh	Tew, Teck Boon	Hsieh, Yi-Ting	Lin, Szu-Yuan	Chang, Huai-Wen	Hu, Fung-Rong	Chen, Wei-Li
27583845	2016 Aug	Ramezankhani, Azra	Kabir, Ali	Pournik, Omid	Azizi, Fereidoun	Hadaegh, Farzad
27583844	2016 Aug	Sandini, Marta	Mattavelli, Ilaria	Nespoli, Luca	Uggeri, Fabio	Gianotti, Luca
27583843	2016 Aug	Huang, Wen-Qing	Ye, Hui-Ming	Li, Fang-Fang	Yi, Ke-Hui	Zhang, Ya	Cai, Liang-Liang	Lin, Hui-Nuan	Lin, Qing	Tzeng, Chi-Meng
27583842	2016 Aug	Hu, Bei	Han, Qianpeng	Mengke, Nashun	He, Kairan	Zhang, Yiqin	Nie, Zhiqiang	Zeng, Hongke
27583841	2016 Aug	Best, Corliss A E	Dhaliwal, Sandeep	Tam, Samantha	Low, T Hubert	Hughes, Brian	Fung, Kevin	MacNeil, S Danielle
27559984	2016 Aug	Kim, Sung-Hoon	Jin, Seok-Joon	Karm, Myong-Hwan	Moon, Young-Jin	Jeong, Hye-Won	Kim, Jae-Won	Ha, Seung-Il	Kim, Joung-Uk
27559983	2016 Aug	Dong, Caixia	Jiang, Mengjie	Tan, Yinuo	Kong, Yiyao	Yang, Ziru	Zhong, Chenhan	Li, Dan	Yuan, Ying
27559982	2016 Aug	Lin, Young-Hsiang	Hung, Shih-Kai	Chiou, Wen-Yen	Lee, Moon-Sing	Shen, Bing-Jie	Chen, Liang-Cheng	Liu, Dai-Wei	Tsai, Wei-Ta	Lin, Po-Hao	Shih, Yi-Ting	Hsu, Feng-Chun	Tsai, Shiang-Jiun	Chan, Michael W Y	Lin, Hon-Yi
27559981	2016 Aug	Hung, Yu-Chiang	Hung, I-Ling	Hu, Wen-Long	Tseng, Ying-Jung	Kuo, Chun-En	Liao, Yen-Nung	Wu, Bei-Yu	Tsai, Ching-Chang	Tsai, Pei-Yuan	Chen, Hsin-Ping	Huang, Meng-Hsuan	Su, Fang-Yen
27559980	2016 Aug	Hu, Meiqin	Wan, Yi	Yu, Lifen	Yuan, Jing	Ma, Yonghong	Hou, Bin	Jiang, Xun	Shang, Lei
27559979	2016 Aug	Luo, Yue	Xu, Yun	Li, Mingming	Xie, Ya	Gong, Guozhong
27559978	2016 Aug	Grave, Marie-Sophie	Sterz, Fritz	Nurnberger, Alexander	Fykatas, Stergios	Gatterbauer, Mathias	Stattermayer, Albert Friedrich	Zajicek, Andreas	Malzer, Reinhard	Sebald, Dieter	van Tulder, Raphael
27559977	2016 Aug	Li, Weidong	Zheng, Junnan	Zhao, Hengchi	Xu, Hongfei	Ni, Yiming
27559976	2016 Aug	Chen, Sheng-Sen	Yu, Kang-Kang	Huang, Chong	Li, Ning	Zheng, Jian-Ming	Bao, Su-Xia	Chen, Ming-Quan	Zhang, Wen-Hong
27559975	2016 Aug	Hu, Zongshan	Zhang, Zhen	Zhao, Zhihui	Zhu, Zezhang	Liu, Zhen	Qiu, Yong
27559974	2016 Aug	Choi, Hye Min	Han, Kyungdo	Park, Yong Gyu	Park, Jun-Beom
27559973	2016 Aug	Srettabunjong, Supawon	Limgitisupasin, Wiratchaya
27559972	2016 Aug	Won, Young Ju	Lim, Byung Gun	Lee, Dong Kyu	Kim, Heezoo	Kong, Myoung Hoon	Lee, Il Ok
27559971	2016 Aug	Xing, Lu	Chen, Ruiqi	Diao, Yongshu	Qian, Jiahui	You, Chao	Jiang, Xiaolian
27559970	2016 Aug	Tzeng, Huey-En	Lin, Che-Chen	Wang, I-Kuan	Huang, Po-Hao	Tsai, Chun-Hao
27559969	2016 Aug	Lee, Wei-Ju	Chen, Liang-Kung	Peng, Li-Ning	Chiou, Shu-Ti	Chou, Pesus
27559968	2016 Aug	Chen, Fen	Tian, Guo	Kong, Dexing	Zhong, Liyun	Jiang, Tian'an
27559967	2016 Aug	Lai, Chien-Han	Wu, Yu-Te	Chen, Cheng-Yu	Hou, Yi-Cheng
27559966	2016 Aug	Bang, Seung Uk	Kim, Dong Ju	Bae, Jin Ho	Chung, Kyudon	Kim, Yeesuk
27559965	2016 Aug	Koyama, Masamichi	Terauchi, Takashi	Koizumi, Mitsuru	Tanaka, Hiroko	Takeuchi, Kengo
27559964	2016 Aug	Tian, Simiao	Zhang, Xiuzhi	Xu, Yang	Dong, Huimin
27559963	2016 Aug	Hou, Xiaohe	Wang, Xiaoke	Xie, Bo	Lin, Weihong	Liu, Jun	Ma, Dihui	Zhang, Hong-Liang
27559962	2016 Aug	Della-Torre, Emanuel	Lanzillotta, Marco	Campochiaro, Corrado	Bozzalla, Emanuele	Bozzolo, Enrica	Bandiera, Alessandro	Bazzigaluppi, Elena	Canevari, Carla	Modorati, Giulio	Stone, John H	Manfredi, Angelo	Doglioni, Claudio
27559961	2016 Aug	Nylen, Hanna	Habtewold, Abiy	Makonnen, Eyasu	Yimer, Getnet	Bertilsson, Leif	Burhenne, Jurgen	Diczfalusy, Ulf	Aklillu, Eleni
27559960	2016 Aug	Lee, Sang Hyung	Lee, Seung Mi	Lim, Nam Gu	Kim, Hyun Joo	Bae, Sung-Hee	Ock, Minsu	Kim, Un-Na	Lee, Jin Yong	Jo, Min-Woo
27559959	2016 Aug	Yan, Chengrui	Kong, Xiangyi	Yang, Lanshu	Ma, Wenbin
27559958	2016 Aug	Sachpekidis, Christos	Langer, Rupert	Kollar, Atilla	Wartenberg, Jan
27559957	2016 Aug	Wang, Anxin	Wu, Lingyun	Liu, Xiaoxue	Su, Zhaoping	Luo, Yanxia	Chen, Shuohua	Li, Haibin	Liu, Xiangtong	Tao, Lixin	Guo, Jin	Zhang, Feng	Cao, Yibin	Zhao, Xingquan	Wu, Shouling	Guo, Xiuhua
27559956	2016 Aug	Yu, Jing	Hu, Tao	Chen, Yeshan
27559955	2016 Aug	Liu, Xiaoxue	Shi, Jihong	Wang, Anxin	Song, Qiaofeng	Huang, Zhe	Zhu, Chenrui	Du, Xin	Zhang, Ying	Chen, Shuohua	Wang, Xizhu	Wu, Shouling
27559954	2016 Aug	Yang, Yaqin	Wang, Yongjun	Zhou, Yanan	Chen, Chen	Xing, Deli
27559953	2016 Aug	Wang, Hongwei	Yang, Xiao	Shi, Ying	Zhou, Yue	Li, Changqing	Chen, Yu	Yu, Hailong	Wang, Qi	Liu, Jun	Cheng, Jiwei	Zhao, Yiwen	Han, Jianda	Xiang, Liangbi
27559952	2016 Aug	Wang, Yan	Chen, Guangzhi	Bai, Yang	Li, Sheng	Natale, Andrea	Dong, Jianzeng	Wang, Hong	Sang, Caihua	Yu, Ronghui	Long, Deyong	Tang, Ribo	Liu, Xingpeng	Zhao, Xiaopeng	Jiang, Yuanwen	Ma, Changsheng	Wang, Dao Wen
27559951	2016 Aug	Feng, Hsin-Pei	Chien, Wu-Chien	Cheng, Wei-Tung	Chung, Chi-Hsiang	Cheng, Shu-Meng	Tzeng, Wen-Chii
27559950	2016 Aug	Overmeer, Thomas	Peterson, Gunnel	Landen Ludvigsson, Maria	Peolsson, Anneli
27559949	2016 Aug	Li, Min-Ran	Lu, Jian-Hua	Ye, Li-Hong	Sun, Xing-Li	Zheng, Yan-Hua	Liu, Zhi-Quan	Zhang, Hai-Cong	Liu, Yun-Yan	Lv, Ying	Huang, Yan	Dai, Er-Hei
27559948	2016 Aug	Moon, Young-Jin	Park, Ji Hyun	Oh, JongEun	Lee, Sooho	Hwang, Gyu-Sam
27559947	2016 Aug	Wang, Chong	Wang, Chuan	Jia, Zhi-Fang	Wu, Xing	Wen, Si-Min	Kong, Fei	Hu, Ke-Qin	Li, Jie	Jiang, Jing	Niu, Jun-Qi
27559946	2016 Aug	Marconi, Letizia	Carrozzi, Laura	Aquilini, Ferruccio	Celi, Alessandro	Pistelli, Francesco	Palla, Antonio
27559945	2016 Aug	Choi, Sang Hyun	Chae, Eun Jin	Shin, So Youn	Kim, Eun Young	Kim, Ji-Eun	Lee, Hyun Joo	Oh, Sang Young	Lee, Sang Min
27559944	2016 Aug	Eldin, Carole	Melenotte, Clea	Million, Matthieu	Cammilleri, Serge	Sotto, Albert	Elsendoorn, Antoine	Thuny, Franck	Lepidi, Hubert	Roblot, France	Weitten, Thierry	Assaad, Souad	Bouaziz, Anissa	Chapuzet, Claire	Gras, Guillaume	Labussiere, Anne-Sophie	Landais, Cecile	Longuet, Pascale	Masseau, Agathe	Mundler, Olivier	Raoult, Didier
27559943	2016 Aug	Zhu, Xiaoqiang	Tian, Xianglong	Yu, Chenyang	Hong, Jie	Fang, Jingyuan	Chen, Haoyan
27559942	2016 Aug	Li, Yatong	Dai, Menghua	Chang, Xiaoyan	Hu, Wendi	Chen, Jie	Guo, Junchao	Wu, Wenming	Zhang, Taiping	Liao, Quan	Liu, Ziwen	Hu, Ya	Zhao, Yupei
27559941	2016 Aug	Li, Hui-Fang	Meng, Wen-Tong	Jia, Yong-Qian	Jiang, Neng-Gang	Zeng, Ting-Ting	Jin, Yong-Mei	Huang, Qiao-Rong	Li, Xue	Xu, Hong	Mo, Xian-Ming
27559940	2016 Aug	Huang, Yi-Wen	Yang, Shun-Fa	Yeh, Yen-Po	Tsao, Thomas Chang-Yao	Tsao, Shih-Ming
27559939	2016 Aug	Jay, Kenneth	Brandt, Mikkel	Jakobsen, Markus Due	Sundstrup, Emil	Berthelsen, Kasper Gymoese	Schraefel, Mc	Sjogaard, Gisela	Andersen, Lars L
27537601	2016 Aug	Borrell, Helena	Narvaez, Javier	Alegre, Juan Jose	Castellvi, Ivan	Mitjavila, Francesca	Aparicio, Maria	Armengol, Eulalia	Molina-Molina, Maria	Nolla, Joan M
27537600	2016 Aug	Tong, Yongqing	Liu, Bei	Liu, Hui	Zheng, Hongyun	Gu, Jian	Liu, Hang	Lin, Min	Ding, Yali	Song, Chunhua	Li, Yan
27537599	2016 Aug	Tseng, Ping-Tao	Zeng, Bing-Syuan	Chen, Yen-Wen	Wu, Ming-Kung	Wu, Ching-Kuan	Lin, Pao-Yen
27537598	2016 Aug	Min, Seong-Won	Kim, Yung Suk	Nahm, Francis Sahngun	Yoo, Da Hye	Choi, Eunjoo	Lee, Pyung-Bok	Choo, Hyunjung	Park, Zee-Yong	Yang, Catherine Seonghee
27537597	2016 Aug	Benito-Leon, Julian	Contador, Israel	Louis, Elan D	Cosentino, Stephanie	Bermejo-Pareja, Felix
27537596	2016 Aug	Chen, Haiying	Fu, Sengwang	Feng, Nan	Chen, Huimin	Gao, Yunjie	Zhao, Yunjia	Xue, Hanbing	Zhang, Yao	Li, Xiaobo	Dai, Jun	Fang, Jingyuan	Ge, Zhizheng
27537595	2016 Aug	Xu, Hui-Fa	Yan, Ya-Bo	Xu, Chao	Li, Tian-Qing	Zhao, Tian-Feng	Liu, Ning	Huang, Lu-Yu	Zhang, Chun-Li	Lei, Wei
27537594	2016 Aug	Rahmqvist, Mikael	Gjessing, Kristian	Faresjo, Tomas
27537593	2016 Aug	Park, Sun Kyung	Ko, Geum	Choi, Geun Joo	Ahn, Eun Jin	Kang, Hyun
27537592	2016 Aug	Xie, Jing	Zhang, Xue-Bin	Wang, Wen-Ze	Li, Han-Zhong
27537591	2016 Aug	Oh, Dongryul	Noh, Jae Myoung	Nam, Heerim	Lee, Hyebin	Kim, Tae Gyu	Ahn, Yong Chan
27537590	2016 Aug	Tian, Rui	Gao, Jun	Chen, Alof	Bao, Xinjie	Guan, Jian	Feng, Ming	Li, Yongning	Ma, Wenbin	Ren, Zuyuan	Wang, Renzhi	Wei, Junji
27537589	2016 Aug	Chen, Lawrence	Chen, Chiehfeng	Yen, Yun	Tam, Ka-Wai
27537588	2016 Aug	Hosokawa, Takahiro	Yamada, Yoshitake	Sato, Yumiko	Tanami, Yutaka	Kurihara, Jun	Oguma, Eiji
27537587	2016 Aug	Zhao, Jin-Ning	Kong, Min	Qi, Bin	Ge, Dong-Jian
27537586	2016 Aug	Li, Kunpeng	Zhang, Wen	Liu, Dan	Xu, Hui	Geng, Wei	Luo, Dawei	Ma, Jinzhu
27537585	2016 Aug	Zhao, Liang	Zhou, Kaiyu	Hua, Yimin	Li, Yifei	Mu, Dezhi
27537584	2016 Aug	Song, Guohe	Xiao, Chao	Wang, Kai	Wang, Yupeng	Chen, Jian	Yu, Yang	Wang, Zhaowen	Deng, Guilong	Sun, Xing	Zhong, Lin	Zhou, Chongzhi	Qi, Xiaosheng	Wang, Shuyun	Peng, Zhihai	Wang, Xiaoliang
27537583	2016 Aug	Shen, Szu-Ching	Hung, Yao-Ching	Kung, Pei-Tseng	Yang, Wen-Hui	Wang, Yueh-Hsin	Tsai, Wen-Chen
27537582	2016 Aug	Chai, Yuek Ling	Hilal, Saima	Chong, Jenny P C	Ng, Yan Xia	Liew, Oi Wah	Xu, Xin	Ikram, Mohammad Kamran	Venketasubramanian, Narayanaswamy	Richards, A Mark	Lai, Mitchell K P	Chen, Christopher P
27537581	2016 Aug	Wu, Ching-Kuan	Tseng, Ping-Tao	Chen, Yen-Wen	Tu, Kun-Yu	Lin, Pao-Yen
27537580	2016 Aug	Zappella, Nathalie	Perier, Francois	Pico, Fernando	Palette, Catherine	Muret, Alexandre	Merceron, Sybille	Girbovan, Andrei	Marquion, Fabien	Legriel, Stephane
27537579	2016 Aug	Yang, Si-Dong	Ning, Sheng-Hua	Zhang, Li-Hong	Zhang, Ying-Ze	Ding, Wen-Yuan	Yang, Da-Long
27537578	2016 Aug	Chen, Shaw-Ji	Chang, Chun-Hung	Chen, Kuang-Chi	Liu, Chieh-Yu
27537577	2016 Aug	Tai, He	Wang, Ming-Yue	Zhao, Yue-Ping	Li, Ling-Bing	Dong, Qian-Yan	Liu, Xin-Guang	Kuang, Jin-Song
27537576	2016 Aug	Li, Xing	Liao, Li-Min	Chen, Guo-Qing	Wang, Zhao-Xia	Lu, Tian-Ji	Deng, Han	Loeb, Gerald-E
27537575	2016 Aug	Qin, Qing	Qian, Juying	Ma, Jianying	Ge, Lei	Ge, Junbo
27537574	2016 Aug	Morse, Helena	Elfving, Maria	Turkiewicz, Aleksandra	Andersen, Claus Yding	Ora, Ingrid
27537573	2016 Aug	Binkowska-Bury, Monika	Wiech, Pawel	Bazalinski, Dariusz	Marc, Malgorzata	Bartosiewicz, Anna	Januszewicz, Pawel
27537572	2016 Aug	Zhou, Huijun	Su, Minggang	Li, Lin
27537571	2016 Aug	Xu, Qian	Lu, Cailuan	Li, Linlin	Xu, Kai
27537570	2016 Aug	Beyaz, Serbulent Gokhan	Ozocak, Hande	Ergonenc, Tolga	Palabyk, Onur	Tuna, Ayca Tas	Kaya, Burak	Erkorkmaz, Unal	Akdemir, Nermin
27537569	2016 Aug	Desai, Seema N	Dodge, Jennifer L	Landay, Alan L	Glesby, Marshall J	Latham, Patricia S	Villacres, Maria C	French, Audrey L	Gange, Stephen J	Greenblatt, Ruth M	Peters, Marion G
27537568	2016 Aug	Zhang, Huairong	Hu, Xiaowen	Wu, Qian	Shi, Bingyin
27537567	2016 Aug	Chen, Bairong	Luo, Liyun	Zhu, Weiping	Wei, Xiaoliang	Li, Songbiao	Huang, Yin	Liu, Mao	Lin, Xiufang
27537566	2016 Aug	Guo, Qing-Hua	Wang, Bao-An	Wang, Chen-Zhi	Wang, Min	Lu, Ju-Ming	Lv, Zhao-Hui	Mu, Yi-Ming
27537565	2016 Aug	Xu, Shao-Yan	Guo, Hua	Shen, Yan	Sun, Ke	Xie, Hai-Yang	Zhou, Lin	Zheng, Shu-Sen	Wang, Wei-Lin
27537564	2016 Aug	Gobert, Delphine	Paule, Romain	Ponard, Denise	Levy, Pierre	Fremeaux-Bacchi, Veronique	Bouillet, Laurence	Boccon-Gibod, Isabelle	Drouet, Christian	Gayet, Stephane	Launay, David	Martin, Ludovic	Mekinian, Arsene	Leblond, Veronique	Fain, Olivier
27537563	2016 Aug	Cormier, David J	Frantz, Megan A	Rand, Ethan	Stein, Joel
27537562	2016 Aug	Yoo, Kyung Don	Kim, Clara Tammy	Kim, Myoung-Hee	Noh, Junhyug	Kim, Gunhee	Kim, Ho	An, Jung Nam	Park, Jae Yoon	Cho, Hyunjeong	Kim, Kyoung Hoon	Kim, Hyunwook	Ryu, Dong-Ryeol	Kim, Dong Ki	Lim, Chun Soo	Kim, Yon Su	Lee, Jung Pyo
27537561	2016 Aug	Jiang, Liuqin	Ye, Bixing	Lin, Lin	Wang, Ying	Wang, Meifeng
27537560	2016 Aug	George, Michael D	McGill, Neilia-Kay	Baker, Joshua F
27537559	2016 Aug	Xu, Huan	Yu, Jian	Kong, Xiangmei	Sun, Xinghuai	Jiang, Chunhui
27537558	2016 Aug	Liu, Yaqun	Wang, Lei	Wei, Yibo	Wang, Xiaolin	Xu, Tianming	Sun, Jinhai
27537557	2016 Aug	Sasajima, Junpei	Uehara, Jiro	Goto, Takuma	Fujibayashi, Shugo	Koizumi, Kazuya	Mizukami, Yusuke	Ishida-Yamamoto, Akemi	Fujiya, Mikihiro	Okumura, Toshikatsu
27537556	2016 Aug	Tsujimoto, Tetsuro	Sugiyama, Takehiro	Yamamoto-Honda, Ritsuko	Kishimoto, Miyako	Noto, Hiroshi	Morooka, Miyako	Kubota, Kazuo	Kamimura, Munehiro	Hara, Hisao	Kajio, Hiroshi	Kakei, Masafumi	Noda, Mitsuhiko
27537555	2016 Aug	Ingrand, Isabelle	Defossez, Gautier	Richer, Jean-Pierre	Tougeron, David	Palierne, Nicolas	Letard, Jean-Christophe	Beauchant, Michel	Ingrand, Pierre
27537554	2016 Aug	Zhang, Haili	Liu, Shuang	Li, Lan	Liu, Shisong	Liu, Shuqi	Mi, Jia	Tian, Geng
27537553	2016 Aug	Younossi, Zobair M	Stepanova, Maria	Omata, Masao	Mizokami, Masashi	Walters, Mercedes	Hunt, Sharon
27537552	2016 Aug	Li, Bailing	Zhang, Guanxin	Tan, Mengwei	Zhao, Libo	Jin, Lei	Tang, Xiaojun	Jiang, Gengxi	Zhong, Keng
27537551	2016 Aug	Tong, Ling	Pan, Huaxiong	He, Jun	Weng, Mixia	Zheng, Liduan
27537550	2016 Aug	Yen, Che-Hung	Shih, Mei-Chen	Cheng, Cheng-Yi	Ma, Kuo-Hsing	Lu, Ru-Band	Huang, San-Yuan
27512890	2016 Aug	Wu, Chia-Liang	Wen, Shu-Hui
27512889	2016 Aug	Emilsson, Louise	Murray, Joseph A	Leffler, Daniel A	Ludvigsson, Jonas F
27512888	2016 Aug	Wang, Wei	Xiong, Wenjun	Liu, Zhiwei	Luo, Lijie	Zheng, Yansheng	Tan, Ping	Diao, Dechang	Zou, Liaonan	Wan, Jin
27512887	2016 Aug	Kim, Yoo Na	Kim, Dae Woo	Kim, Eung Don
27512886	2016 Aug	Cho, Yoon Soo	Joo, So Young	Cui, Huisong	Cho, Sung-Rae	Yim, Haejun	Seo, Cheong Hoon
27512885	2016 Aug	Ku, Nam Su	Jiamsakul, Awachana	Ng, Oon Tek	Yunihastuti, Evy	Cuong, Do Duy	Lee, Man Po	Sim, Benedict Lim Heng	Phanuphak, Praphan	Wong, Wing-Wai	Kamarulzaman, Adeeba	Zhang, Fujie	Pujari, Sanjay	Chaiwarith, Romanee	Oka, Shinichi	Mustafa, Mahiran	Kumarasamy, Nagalingeswaran	Van Nguyen, Kinh	Ditangco, Rossana	Kiertiburanakul, Sasisopin	Merati, Tuti Parwati	Durier, Nicolas	Choi, Jun Yong
27512884	2016 Aug	Ntutumu, Redondo	Liu, Hao	Zhen, Li	Hu, Yan-Feng	Mou, Ting-Yu	Lin, Tian	I, Balde A	Yu, Jiang	Li, Guo-Xin
27512883	2016 Aug	Xu, Huan	Fu, Shi	Chen, Yanbo	Chen, Qi	Gu, Meng	Wang, Zhong
27512882	2016 Aug	Kaissi, Ali Al	Hofstaetter, Jochen	Weigel, Gerlinde	Grill, Franz	Ganger, Rudolf	Kircher, Susanne Gerit
27512881	2016 Aug	Youngson, Erik	Welsh, Robert C	Kaul, Padma	McAlister, Finlay	Quan, Hude	Bakal, Jeffrey
27512880	2016 Aug	Gueho, Florian	Beaune, Sebastien	Devillier, Philippe	Urien, Saik	Faisy, Christophe
27512879	2016 Aug	Park, Jae Hun	Woo, Jong Shin	Ju, Shin	Jung, Su Woong	Lee, Insoo	Kim, Jin Bae	Kim, Soo Joong	Kim, Weon	Kim, Woo-Shik	Kim, Kwon Sam
27512878	2016 Aug	Chen, Xia-Fang	Wang, Wei-Fan	Zhang, Yi-Dan	Zhao, Wei	Wu, Jing	Chen, Tong-Xin
27512877	2016 Aug	Park, Se Hee	Nam, Joo Young	Han, Eugene	Lee, Yong-Ho	Lee, Byung-Wan	Kim, Beom Seok	Cha, Bong-Soo	Kim, Chul Sik	Kang, Eun Seok
27512876	2016 Aug	Wu, Hongjun	Wang, Bingjian	Zhu, Xinpu	Chu, Guang	Zhang, Zhi
27512875	2016 Aug	Kwon, Hyunwook	Ko, Gi-Young	Kim, Min-Ju	Han, Youngjin	Noh, Minsu	Kwon, Tae-Won	Cho, Yong-Pil
27512874	2016 Aug	Sawangjit, Ratree	Chongmelaxme, Bunchai	Phisalprapa, Pochamana	Saokaew, Surasak	Thakkinstian, Ammarin	Kowdley, Kris V	Chaiyakunapruk, Nathorn
27512873	2016 Aug	Jang, Sung Ho	Yi, Ji Hyun	Chang, Chul Hoon	Jung, Young Jin	Kim, Seong Ho	Lee, Jun	Seo, Jeong Pyo
27512872	2016 Aug	Song, Seung Hwan	Park, Borae G	Lee, Juhan	Kim, Myoung Soo	Kim, Yu Seun	Kim, Hyon-Suk
27512871	2016 Aug	Martusewicz-Boros, Magdalena M	Boros, Piotr W	Wiatr, Elzbieta	Zych, Jacek	Piotrowska-Kownacka, Dorota	Roszkowski-Sliz, Kazimierz
27512870	2016 Aug	Wang, Feng	Dai, Juncheng	Li, Mengjie	Chan, Wing-Cheong	Kwok, Carol Chi-Hei	Leung, Siu-Lan	Wu, Cherry	Li, Wentao	Yu, Wai-Cho	Tsang, Koon-Ho	Law, Sze-Hong	Lee, Priscilla Ming-Yi	Wong, Carmen Ka-Man	Shen, Hongbing	Wong, Samuel Yeung-Shan	Yang, Xiaohong R	Tse, Lap Ah
27512869	2016 Aug	Hakre, Shilpa	Blaylock, Jason M	Dawson, Peter	Beckett, Charmagne	Garges, Eric C	Michael, Nelson L	Danaher, Patrick J	Scott, Paul T	Okulicz, Jason F
27512868	2016 Aug	Bonjoch, Anna	Puig, Jordi	Perez-Alvarez, Nuria	Juega, Javier	Echeverria, Patricia	Clotet, Bonaventura	Romero, Ramon	Bonet, J	Negredo, E
27512867	2016 Aug	Sun, Cheng-Lin	Zhou, Li-Xiao	Dang, Yalong	Huo, Yin-Ping	Shi, Lei	Chang, Yong-Jie
27512866	2016 Aug	Mi, Yuhong	Yan, Shufeng	Lu, Yanhui	Liang, Ying	Li, Chunsheng
27512865	2016 Aug	Zhou, Leng	Lan, Haidan	Zhou, Qinghua	Yue, Jianming	Liu, Bin
27512864	2016 Aug	Chen, Guangzhi	Sun, Ge	Xu, Renfan	Chen, Xiaomei	Yang, Li	Bai, Yang	Yang, Shanshan	Guo, Ping	Zhang, Yan	Zhao, Chunxia	Wang, Dao Wen	Wang, Yan
27512863	2016 Aug	Li, Rui-Xia	Ma, Min	Xiao, Xi-Rong	Xu, Yan	Chen, Xiu-Ying	Li, Bin
27512862	2016 Aug	Kim, Nam Hee	Park, Jung Ho	Park, Dong Il	Sohn, Chong Il	Choi, Kyuyong	Jung, Yoon Suk
27512861	2016 Aug	Dos Anjos, Renata Fockink	Dos Anjos, Dalton Alexandre	Vieira, Danielle Leal	Leite, Andre Ferreira	Figueiredo, Paulo Tadeu de Souza	de Melo, Nilce Santos
27512860	2016 Aug	Wang, Hui	Ma, Lei	Yang, Dalong	Wang, Tao	Yang, Sidong	Wang, Yanhong	Wang, Qian	Zhang, Feng	Ding, Wenyuan
27512859	2016 Aug	Zhou, Jiayu	Zhou, Yucheng	Mou, Yiping	Xia, Tao	Xu, Xiaowu	Jin, Weiwei	Zhang, Renchao	Lu, Chao	Chen, Ronggao
27512858	2016 Aug	Heng, Lei	Wang, Ming-Yu	Sun, Hou-Liang	Zhu, Shan-Shan
27512857	2016 Aug	Park, Hyojun	Lee, Sanghoon	Kim, BoKyong	Lim, Do Hoon	Choi, Yoon-La	Choi, Gyu Seong	Kim, Jong Man	Park, Jae Berm	Kwon, Choon Hyuck David	Joh, Jae-Won	Kim, Sung Joo
27512856	2016 Aug	Li, Chu-Shiu	Lee, June Han	Chang, Ly-Yun	Liu, Chwen-Chi	Chan, Yan-Lan	Wen, Christopher	Chiu, Mu-Lin	Tsai, Min Kuang	Tsai, Shan Pou	Wai, Jackson Pui Man	Tsao, Chwen Keng	Wu, Xifeng	Wen, Chi Pang
27512855	2016 Aug	Li, Aijun	Ma, Senlin	Pawlik, Timothy	Wu, Bin	Yang, Xiaoyu	Cui, Longjiu	Wu, Mengchao
27512854	2016 Aug	Wang, Zhenjie	Cao, Chengfu	Guo, Chao	Chen, Gong	Chen, Hong	Zheng, Xiaoying
27512853	2016 Aug	Liao, Jen-Chieh	Ho, Chung-Han	Chiu, Haw-Yen	Wang, Yu-Lin	Kuo, Li-Chieh	Liu, Cheng	Wang, Jhi-Joung	Lim, Sher-Wei	Kuo, Jinn-Rung
27512852	2016 Aug	He, Guangzhao	Xiao, Xiaoguang	Zou, Man	Zhang, Chengliang	Xia, Shu
27512851	2016 Aug	Magdalena, Wrzesinska	Urzedowicz, Beata	Motylewski, Slawomir	Zeman, Krzysztof	Pawlicki, Lucjan
27512850	2016 Aug	Kim, Jin Joo	Kim, Nayoung	Choi, Yoon Jin	Kim, Joo Sung	Jung, Hyun Chae
27512849	2016 Aug	Chen, Liang	Zhang, Fang	Sheng, Xiu-Gui	Zhang, Shi-Qian	Chen, Yue-Ting	Liu, Bo-Wen
27512848	2016 Aug	Lu, Jing	Wang, Bo	Che, Xiangming	Li, Xuqi	Qiu, Guanglin	He, Shicai	Fan, Lin
27512847	2016 Aug	Wang, Song	Yang, Wei	Fu, Jing-Jing	Sun, Yu	Zhang, Hui	Bai, Jing	Chen, Min-Hua	Yan, Kun
27512846	2016 Aug	Zhang, Qiang	Zhang, Zhiqiang	Yang, Jiakang	Sun, Qi	Luo, Yongchun	Shan, Tonghui	Zhang, Hao	Han, Jingfeng	Liang, Chunyang	Pan, Wenlong	Gu, Chuanqi	Mao, Gengsheng	Xu, Ruxiang
27512845	2016 Aug	Heipertz, Richard A Jr	Ayemoba, Ojor	Sanders-Buell, Eric	Poltavee, Kultida	Pham, Phuc	Kijak, Gustavo H	Lei, Esther	Bose, Meera	Howell, Shana	O'Sullivan, Anne Marie	Bates, Adam	Cervenka, Taylor	Kuroiwa, Janelle	Akintunde, Akindiran	Ibezim, Onyekachukwu	Alabi, Abraham	Okoye, Obumneke	Manak, Mark	Malia, Jennifer	Peel, Sheila	Maisaka, Mohammed	Singer, Darrell	O'Connell, Robert J	Robb, Merlin L	Kim, Jerome H	Michael, Nelson L	Njoku, Ogbonnaya	Tovanabutra, Sodsai
27512844	2016 Aug	Sun, Hao	Ren, Xiaoxia	Chen, Zhichao	Li, Chunsheng	Chen, Shuohua	Wu, Shouling	Chen, Youren	Yang, Xinchun
27512843	2016 Aug	Iwase, Takeshi	Yamamoto, Kentaro	Yanagida, Kosei	Kobayashi, Misato	Ra, Eimei	Murotani, Kenta	Terasaki, Hiroko
27512842	2016 Aug	Qian, Yufeng	Li, Peiwei	Zhang, Jinjie	Shi, Yu	Chen, Kun	Yang, Jun	Wu, Yihua	Ye, Xianhua
27512841	2016 Aug	Jin, Guan Qiao	Yang, Jun	Liu, Li Dong	Su, Dan Ke	Wang, Duo Ping	Zhao, Sheng Fa	Liao, Zhi Ling
27512840	2016 Aug	Lim, Chae Hong	Moon, Seung Hwan	Cho, Young Seok	Im, Young-Hyuck	Choe, Yearn Seong	Kim, Byung-Tae	Lee, Kyung-Han
27512839	2016 Aug	Kwon, Hyunwook	Kim, Young Hoon	Choi, Ji Yoon	Sung, Shin	Jung, Joo Hee	Park, Su-Kil	Han, Duck Jong
27512838	2016 Aug	Cao, Lu	Cai, Gang	Xu, Fei	Yang, Zhao-Zhi	Yu, Xiao-Li	Ma, Jin-Li	Zhang, Qian	Wu, Jiong	Guo, Xiao-Mao	Chen, Jia-Yi
27512837	2016 Aug	Liu, Hui	Zhang, Lu-Yi	Li, Xiao-Xia	Wu, Miao-Qin
27512836	2016 Aug	Estrada-Florez, Ana P	Bohorquez, Mabel E	Sahasrabudhe, Ruta	Prieto, Rodrigo	Lott, Paul	Duque, Carlos S	Donado, Jorge	Mateus, Gilbert	Bolanos, Fernando	Velez, Alejandro	Echeverry, Magdalena	Carvajal-Carmona, Luis G
27495111	2016 Aug	Kang, Hyung Koo	Jeong, Byeong-Ho	Lee, Hyun	Park, Hye Yun	Jeon, Kyeongman	Huh, Hee Jae	Ki, Chang-Seok	Lee, Nam Yong	Koh, Won-Jung
27495110	2016 Aug	Qian, Jiahui	Ren, Xiaohui
27495109	2016 Aug	Zhang, Yong	Li, Kuang-Shi	Ning, Yan-Zhe	Fu, Cai-Hong	Liu, Hong-Wei	Han, Xiao	Cui, Fang-Yuan	Ren, Yi	Zou, Yi-Huai
27495108	2016 Aug	Lin, Chao	Wu, Wen-Chuan	Zhao, Guo-Chao	Wang, Dan-Song	Lou, Wen-Hui	Jin, Da-Yong
27495107	2016 Aug	Lin, Li-Rong	Tong, Man-Li	Gao, Kun	Zhu, Xiao-Zhen	Fan, Jin-Yi	Zheng, Wei-Hong	Li, Shu-Lian	Lin, Hui-Ling	Liu, Li-Li	Yang, Tian-Ci
27495106	2016 Aug	Koami, Hiroyuki	Sakamoto, Yuichiro	Sakurai, Ryota	Ohta, Miho	Imahase, Hisashi	Yahata, Mayuko	Umeka, Mitsuru	Miike, Toru	Nagashima, Futoshi	Iwamura, Takashi	Yamada, Kosuke Chris	Inoue, Satoshi
27495105	2016 Aug	Wada, Masaoki	Takeshima, Taro	Nakamura, Yosikazu	Nagasaka, Shoichiro	Kamesaki, Toyomi	Kajii, Eiji
27495104	2016 Aug	Wang, Yizhong	Li, Xiaolu	Ge, Ting	Xiao, Yongmei	Liao, Yang	Cui, Yun	Zhang, Yucai	Ho, Wenzhe	Yu, Guangjun	Zhang, Ting
27495103	2016 Aug	Huang, Chien-Yu	Lin, Gong-Hong	Huang, Yi-Jing	Song, Chen-Yi	Lee, Ya-Chen	How, Mon-Jane	Chen, Yi-Miau	Hsueh, I-Ping	Chen, Mei-Hsiang	Hsieh, Ching-Lin
27495102	2016 Aug	Persiani, Pietro	Ranaldi, Filippo Maria	Martini, Lorena	Zambrano, Anna	Celli, Mauro	D'Eufemia, Patrizia	Villani, Ciro
27495101	2016 Aug	Qi, Lei	Li, Mu	Si, Haipeng	Wang, Liang	Jiang, Yunpeng	Zhang, Shuai	Li, Le
27495100	2016 Aug	Huang, Ching-Hui	Kuo, Chen-Ling	Huang, Ching-Shan	Tseng, Wan-Min	Lian, Ie Bin	Chang, Chia-Chu	Liu, Chin-San
27495099	2016 Aug	Oshiro, Hisashi	Czerniak, Bogdan A	Sakamaki, Kentaro	Tsuta, Koji	Bondaruk, Jolanta	Keyhani, Afsaneh	Dinney, Colin P	Nagai, Takeshi	Kamat, Ashish M
27495098	2016 Aug	Rasmussen, Kirsten C	Secher, Niels H	Pedersen, Tom
27495097	2016 Aug	Bankole, Landry-Cyrille	Millet, Guillaume Y	Temesi, John	Bachasson, Damien	Ravelojaona, Marion	Wuyam, Bernard	Verges, Samuel	Ponsot, Elodie	Antoine, Jean-Christophe	Kadi, Fawzi	Feasson, Leonard
27495096	2016 Aug	Yuan, Wei-Hsin	Hsu, Hui-Chen	Lai, Kaun-Lin
27495095	2016 Aug	Meybohm, Patrick	Choorapoikayil, Suma	Wessels, Anke	Herrmann, Eva	Zacharowski, Kai	Spahn, Donat R
27495094	2016 Aug	Kim, Ha-Jung	Koh, Won-Uk	Kim, Sae-Gyeol	Park, Hyeok-Seong	Song, Jun-Gol	Ro, Young-Jin	Yang, Hong-Seuk
27495093	2016 Aug	Byun, Sung Hye	Kang, Su Hwang	Kim, Jong Hae	Ryu, Taeha	Kim, Baek Jin	Jung, Jin Yong
27495092	2016 Aug	Bruno, Andreina	Uasuf, Carina Gabriela	Insalaco, Giuseppe	Barazzoni, Rocco	Ballacchino, Antonella	Gjomarkaj, Mark	Pace, Elisabetta
27495091	2016 Aug	Zhou, Xudong	Tian, Long	Fan, Jun	Lai, Yutian	Li, Shuangjiang	Che, Guowei	Huang, Jian
27495090	2016 Aug	Yong, Yean K	Shankar, Esaki M	Westhorpe, Clare L V	Maisa, Anna	Spelman, Tim	Kamarulzaman, Adeeba	Crowe, Suzanne M	Lewin, Sharon R
27495089	2016 Aug	Oh, Hong Sang	Kim, Moonsuk	Lee, Jeong-Ok	Kim, Haeryoung	Kim, Eu Suk	Park, Kyoung Un	Kim, Hong Bin	Song, Kyoung-Ho
27495088	2016 Aug	Liu, Jui-Ming	Lin, Po-Hung	Hsu, Ren-Jun	Chang, Ying-Hsu	Cheng, Kuan-Chen	Pang, See-Tong	Lin, Shun-Ku
27495087	2016 Aug	Ceccarelli, Giancarlo	Ghezzi, Maria Cristina	Raponi, Giammarco	Brunetti, Grazia	Marsiglia, Carolina	Fallani, Stefania	Novelli, Andrea	Venditti, Mario
27495086	2016 Aug	Chen, Shaw-Ji	Liao, Ding-Lieh	Shen, Tsu-Wang	Yang, Hsin-Chou	Chen, Kuang-Chi	Chen, Chia-Hsiang
27495085	2016 Aug	Zhang, Ka	Cao, Hong	Liang, Jiayi	Shu, Xin	Sun, Haixia	Li, Gang	Xu, Qihuan
27495084	2016 Aug	Pan, Er	Nie, Yun-Fei	Wang, Zhen-Jun	Peng, Li-Xia	Wu, Yan-Hong	Li, Qin
27495083	2016 Aug	Morino, Tadao	Ogata, Tadanori	Horiuchi, Hideki	Yamaoka, Shintaro	Fukuda, Mitsumasa	Miura, Hiromasa
27495082	2016 Aug	Chang, Ming-Che	Wu, Jin-Yi	Liao, Hui-Fen	Chen, Yu-Jen	Kuo, Cheng-Deng
27495081	2016 Aug	Wang, Ye	Jiang, Faming	Tan, Xiaobo	Tian, Panwen
27495080	2016 Aug	Lin, Chien-Lin	Wu, Wei-Ting	Chang, Ke-Vin	Lin, Hong-Yi	Chou, Li-Wei
27495079	2016 Aug	Lu, Yuan-Qiang	Yao, Feng	Shang, An-Dong	Pan, Jian
27495078	2016 Aug	Kuo, Yu	Lin, Yi-Yang	Lee, Rheun-Chuan	Lin, Chung-Jung	Chiou, Yi-You	Guo, Wan-Yuo
27495077	2016 Aug	Lai, Shih-Wei	Lin, Hsien-Feng	Lin, Cheng-Li	Liao, Kuan-Fu
27495076	2016 Aug	Cheng, Jingyi	Xiao, Ming	Xu, Huan	Fang, Shaobin	Chen, Xu	Kong, Xiangmei	Sun, Xinghuai
27495075	2016 Aug	Zhang, Shu	Tomata, Yasutake	Sugiyama, Kemmyo	Kaiho, Yu	Honkura, Kenji	Watanabe, Takashi	Tanji, Fumiya	Sugawara, Yumi	Tsuji, Ichiro
27495074	2016 Aug	Iacob, Alina	Zazgyva, Ancuta	Ormenisan, Alina	Mezei, Tibor	Sin, Anca	Tilinca, Mariana
27495073	2016 Aug	Yadav, Dhananjay	Choi, Eunhee	Ahn, Song Vogue	Koh, Sang Baek	Sung, Ki-Chul	Kim, Jang-Young	Huh, Ji Hye
27495072	2016 Aug	Kim, Jin Soo	Choi, Jong Bum	Lee, Sook Young	Kim, Wook Hwan	Baek, Nam Hyun	Kim, Jayoun	Park, Chu Kyung	Lee, Yeon Ju	Park, Sung Yong
27495071	2016 Aug	Onyechi, Kay Chinonyelum Nwamaka	Eseadi, Chiedu	Okere, Anthony U	Onuigbo, Liziana N	Umoke, Prince C I	Anyaegbunam, Ngozi Joannes	Otu, Mkpoikanke Sunday	Ugorji, Ngozi Juliet
27495070	2016 Aug	Wu, Cheng-Pin	Liang, Wen-Miin	Wang, Chen-Chi	Chang, Chi-Sen	Yeh, Hong-Zen	Hsu, Jeng-Yuan	Ko, Chung-Wang	Lee, Shou-Wu	Chang, Shu-Chuan	Sung, Fung-Chang	Lien, Han-Chung
27495069	2016 Aug	Lai, Shih-Wei	Lin, Hsien-Feng	Lin, Cheng-Li	Liao, Kuan-Fu
27495068	2016 Aug	Yu, Jinyu	Han, Junqing	Zhang, Jian	Li, Guanzhen	Liu, Hui	Cui, Xianping	Xu, Yantian	Li, Tao	Liu, Juan	Wang, Chuanxi
27495067	2016 Aug	Hoang, Joseph K	Yang, Hwai-I	Le, An	Nguyen, Nghia H	Lin, Derek	Vu, Vinh D	Chaung, Kevin	Nguyen, Vincent	Trinh, Huy N	Li, Jiayi	Zhang, Jian Q	Chen, Chien-Jen	Nguyen, Mindie H
27495066	2016 Aug	Bindawas, Saad M	Mawajdeh, Hussam	Vennu, Vishal	Alhaidary, Hisham
27495065	2016 Aug	Tsai, Tsung-Yu	Lin, Che-Chen	Peng, Cheng-Yuan	Huang, Wen-Hsin	Su, Wen-Pang	Lai, Shih-Wei	Chen, Hsuan-Ju	Lai, Hsueh-Chou
27495064	2016 Aug	Li, Yuman	Wang, Xinfang	Lv, Qing	Wang, Jing	Yang, YaLi	He, Lin	Yuan, Li	Zhang, Li	Xie, Mingxing
27495063	2016 Aug	Li, Zhi-Jun	Wang, Yao	Zhang, Hua-Feng	Ma, Xin-Long	Tian, Peng	Huang, Yuting
27495062	2016 Aug	Zhao, Jiuda	Du, Feng	Zhang, Yu	Kan, Jie	Dong, Li	Shen, Guoshuang	Zheng, Fangchao	Chen, Hui	Zhao, Junhui	Ji, Faxiang	Luo, Yang	Ma, Fei	Wang, Ziyi	Xu, Binghe
27495061	2016 Aug	Hsu, Wen-Yu	Tsai, Hui-Ju	Yu, Shu-Han	Hsu, Chih-Cheng	Tsai, Yu-Ting	Tzeng, Han-Yun	Lin, I-Ching	Liu, Kiang	Lee, Marion M	Chiu, Nan-Ying	Hsiung, Chao A
27495060	2016 Aug	Ma, Chong	Gu, Liyan	Yang, Mingyuan	Zhang, Zhensheng	Zeng, Shuxiong	Song, Ruixiang	Xu, Chuanliang	Sun, Yinghao
27495059	2016 Aug	Gong, Yu-Nong	Yang, Shu-Li	Shih, Shin-Ru	Huang, Yhu-Chering	Chang, Pi-Yueh	Huang, Chung-Guei	Kao, Kuo-Chin	Hu, Han-Chung	Liu, Yi-Chun	Tsao, Kuo-Chien
27495058	2016 Aug	Vaajanen, Anu	Tuulonen, Anja
27495057	2016 Aug	Ohnuma, Tetsu	Shinjo, Daisuke	Fushimi, Kiyohide
27495056	2016 Aug	Zhang, Jing	Wu, Tao	Chu, Hongling	Feng, Xiangxian	Shi, Jingpu	Zhang, Ruijuan	Zhang, Yuhong	Zhang, Jianxin	Li, Nicole	Yan, Lijing	Niu, Wenyi	Wu, Yangfeng
27495055	2016 Aug	Xavier, Marcus H S B	Drummond-Lage, Ana P	Baeta, Cyntia	Rocha, Lorena	Almeida, Alessandra M	Wainstein, Alberto J A
27495054	2016 Aug	Morrad, Baktash	Yazici, Huseyin Ugur	Aydar, Yuksel	Ovali, Cengiz	Nadir, Aydin
27495053	2016 Aug	Yen, Tina W F	Li, Jianing	Sparapani, Rodney A	Laud, Purushuttom W	Nattinger, Ann B
27495052	2016 Aug	Attias, Philippe	Moktefi, Anissa	Matignon, Marie	Dupuis, Jehan	Debiais-Delpech, Celine	Grimbert, Philippe	Lang, Philippe	Audard, Vincent
27495051	2016 Aug	Kim, Yong Wook	Kim, Yoon	Kim, Jong Moon	Hong, Ji Seong	Lim, Hyun Sun	Kim, Hyoung Seop
27495050	2016 Aug	Jiang, Shu	Li, Xiao	Cao, Jian	Wu, Di	Kong, Lingyan	Lin, Lu	Jin, Zhengyu	An, Jing	Wang, Yining
27495049	2016 Aug	Dong, Jian	Zhu, Ying	Ma, Feng	Ren, Yifang	Lu, Jianwen	Wang, Zhengxin	Qin, Lunxiu	Wu, Rongqian	Lv, Yi
27495048	2016 Aug	Wei, Zhonghai	Zhang, Xinlin	Wu, Han	Xie, Jun	Dai, Qing	Wang, Lian	Xu, Biao
27495047	2016 Aug	Chen, Chin-Ming	Chan, Khee-Siang	Yu, Wen-Liang	Cheng, Kuo-Chen	Chao, Hui-Chun	Yeh, Chiu-Yin	Lai, Chih-Cheng
27495046	2016 Aug	Jeon, Yong Duk	Jeong, Woo Yong	Kim, Moo Hyun	Jung, In Young	Ahn, Mi Young	Ann, Hea Won	Ahn, Jin Young	Han, Sang Hoon	Choi, Jun Yong	Song, Young Goo	Kim, June Myung	Ku, Nam Su
27495045	2016 Aug	Zhang, Guannan	Cao, Zhe	Yang, Gang	Wu, Wenming	Zhang, Taiping	Zhao, Yupei
27495044	2016 Aug	Feleke, Berhanu Elfu
27495043	2016 Aug	Ladermann, Alexandre	Denard, Patrick J	Tirefort, Jerome	Kolo, Frank C	Chague, Sylvain	Cunningham, Gregory	Charbonnier, Caecilia
27495042	2016 Aug	Dong, Min	Bi, Jingwang	Liu, Xiaohong	Wang, Baocheng	Wang, Jun
27495041	2016 Aug	Hong, Ji Seong	Kim, Jong Moon	Kim, Hyoung Seop
27495040	2016 Aug	Hassanian-Moghaddam, Hossein	Zamani, Nasim
27495039	2016 Aug	He, Qiong	Li, Jian-Dong	Huang, Wei	Zhu, Wen-Chang	Yang, Jian-Quan
27495038	2016 Aug	Ripping, Theodora M	van der Waal, Danielle	Verbeek, Andre L M	Broeders, Mireille J M
27495037	2016 Aug	Habibi, Mohsen	Namimoghadam, Amir	Korouni, Roghaye	Fashiri, Paria	Borzoueisileh, Sajad	Elahimanesh, Farideh	Amiri, Fatemeh	Moradi, Ghobad
27495036	2016 Aug	Sahutoglu, Tuncay	Basturk, Taner	Sakaci, Tamer	Koc, Yener	Ahbap, Elbis	Sevinc, Mustafa	Kara, Ekrem	Akgol, Cuneyt	Caglayan, Feyza Bayraktar	Unsal, Abdulkadir	Daha, Mohamed R
27495035	2016 Aug	Chen, Chang-Hua	Chang, Chih-Yen	Lin, Li-Jhen	Chen, Wei Liang	Chang, Yu-Jun	Wang, Shu-Hui	Cheng, Chun-Yuan	Yen, Hua-Cheng
27495034	2016 Aug	Farnebo, Jacob	Wadelius, Agnes	Sandstrom, Per	Nilsson, Sten	Jacobsson, Hans	Blomqvist, Lennart	Ullen, Anders
27495033	2016 Aug	Shen, Jun-Yi	Li, Chuan	Wen, Tian-Fu	Yan, Lv-Nan	Li, Bo	Wang, Wen-Tao	Yang, Jia-Yin	Xu, Ming-Qing
27495032	2016 Aug	Huang, Chien-Chia	Wang, Chun-Hua	Fu, Chia-Hsiang	Huang, Chi-Che	Chang, Po-Hung	Chen, I-Wei	Lee, Ta-Jen
27495031	2016 Aug	Wang, Zhenhua	Yuan, Jianjun	Chu, Wen	Kou, Yuhong	Zhang, Xijun
27495030	2016 Aug	Jin, Xiuming	Lin, Zhenyun	Liu, Yufang	Lin, Lin	Zhu, Binbin
27495029	2016 Aug	Wang, Yi-Gao	Zhao, Lin-Yong	Liu, Chuan-Qi	Pan, Si-Cheng	Chen, Xiao-Long	Liu, Kai	Zhang, Wei-Han	Yang, Kun	Chen, Xin-Zu	Zhang, Bo	Chen, Zhi-Xin	Chen, Jia-Ping	Zhou, Zong-Guang	Hu, Jian-Kun
27495028	2016 Aug	Zhu, Chenjing	Ma, Xuelei	Xue, Luqi	Xu, Jing	Li, Qingfang	Wang, Yun	Zhang, Jing
27495027	2016 Aug	Jin, Tian Bo	Du, Shuli	Zhu, Xi Kai	Li, Gang	Ouyang, Yongri	He, Na	Zhang, Zhiying	Zhang, Yuan	Kang, Longli	Yuan, Dongya
27495026	2016 Aug	Li, Zhonghu	Zhao, Xin	Jiang, Peng	Xiao, Senlin	Wu, Guo	Chen, Kai	Zhang, Xi	Liu, Hui	Han, Xiuguo	Wang, Shuguang	Li, Xiaowu
27495025	2016 Aug	Hsieh, Ru-Lan	Hsieh, Wen-Huei	Lee, Wen-Chung
27495024	2016 Aug	Choi, Jung Pil	Park, In Ja	Lee, Byung Cheol	Hong, Seung Mo	Lee, Jong Lyul	Yoon, Yong Sik	Kim, Chan Wook	Lim, Seok-Byung	Lee, Jung Bok	Yu, Chang Sik	Kim, Jin Cheon
27495023	2016 Aug	Ye, Junna	Zuo, Yanhai	Xie, Ting	Wu, Minjie	Ni, Pengwen	Kang, Yutian	Yu, Xiaoping	Sun, Xiaofang	Huang, Yao	Lu, Shuliang
27495022	2016 Aug	Ziakas, Panayiotis D	Joyce, Nina	Zacharioudakis, Ioannis M	Zervou, Fainareti N	Besdine, Richard W	Mor, Vincent	Mylonakis, Eleftherios
27495021	2016 Aug	He, Xiaobo	Zhang, Yang	Ma, Yuxiang	Zhou, Ting	Zhang, Jianwei	Hong, Shaodong	Sheng, Jin	Zhang, Zhonghan	Yang, Yunpeng	Huang, Yan	Zhang, Li	Zhao, Hongyun
27495020	2016 Aug	Li, Chao	Zhu, Ni	Zeng, Lingxia	Dang, Shaonong	Zhou, Jing	Yan, Hong
27495019	2016 Aug	Wilkie, Ross	Blagojevic-Bucknall, Milisa	Belcher, John	Chew-Graham, Carolyn	Lacey, Rosie J	McBeth, John
27495018	2016 Aug	Wong, Martin C S	Wang, Harry H X	Kwan, Mandy W M	Chan, Wai Man	Fan, Carmen K M	Liang, Miaoyin	Li, Shannon Ts	Fung, Franklin D H	Yeung, Ming Sze	Chan, David K L	Griffiths, Sian M
27495017	2016 Aug	Wang, Lan	Pudasaini, Bigyan	Wang, Xue-Fen
27495016	2016 Aug	Ji, Wei	Zheng, Minghui	Qu, Dongbin	Zou, Lin	Chen, Yongquan	Chen, Jianting	Zhu, Qingan
27495015	2016 Aug	Zhang, Sui-Liang	Chen, Ting-Song	Ma, Chen-Yun	Meng, Yong-Bin	Zhang, Yu-Fei	Chen, Yi-Wei	Zhou, Yu-Hao
27472742	2016 Jul	Devresse, Arnaud	Aydin, Selda	Le Quintrec, Moglie	Demoulin, Nathalie	Stordeur, Patrick	Lambert, Catherine	Gastoldi, Sara	Pirson, Yves	Jadoul, Michel	Morelle, Johann
27472741	2016 Jul	Sun, Jianping	Zhao, Yan	Peng, Yanchun	Han, Zhen	Liu, Guihai	Qin, Ling	Liu, Sai	Sun, Huanhuan	Wu, Hao	Dong, Tao	Zhang, Yonghong
27472740	2016 Jul	Yang, Yi-Fan	Dong, Rui	Zheng, Chao	Jin, Zhu	Chen, Gong	Huang, Yan-Lei	Zheng, Shan
27472739	2016 Jul	Guan, Jian	Xiao, Nan J	Chen, Min	Zhou, Wen L	Zhang, Yao W	Wang, Shuang	Dai, Yong M	Li, Lu	Zhang, Yue	Li, Qin Y	Li, Xiang Z	Yang, Mi	Wu, Hu B	Chen, Long H	Liu, Lai Y
27472738	2016 Jul	Lin, Li-Te	Wang, Peng-Hui	Tsui, Kuan-Hao	Cheng, Jiin-Tsuey	Cheng, Jin-Shiung	Huang, Wei-Chun	Tang, Pei-Ling	Hu, Li-Yu
27472737	2016 Jul	Tsai, I-Ning	Lin, Jin-Jia	Lu, Ming-Kun	Tan, Hung-Pin	Jang, Fong-Lin	Gan, Shu-Ting	Lin, Sheng-Hsiang
27472736	2016 Jul	Kim, Nam Hoon	Kim, Tae Joon	Kim, Nan Hee	Choi, Kyung Mook	Baik, Sei Hyun	Choi, Dong Seop	Park, Yousung	Kim, Sin Gon
27472735	2016 Jul	Kim, Ho Jun	Baek, Sang Oon	Rha, Eun Young	Lee, Jun Yong	Han, Hyun Ho
27472734	2016 Jul	Abdulghani, Hamza Mohammad	Haque, Shafiul	Irshad, Mohammad	Al-Zahrani, Noor	Al-Bedaie, Eman	Al-Fahad, Latifah	Al-Eid, Manar	Al-Mohaimeed, Abdulrahman
27472733	2016 Jul	Del Romero, Jorge	Baza, Maria Begona	Rio, Isabel	Jeronimo, Adrian	Vera, Mar	Hernando, Victoria	Rodriguez, Carmen	Castilla, Jesus
27472732	2016 Jul	Koyanagi, Kazuo	Ozawa, Soji	Oguma, Junya	Kazuno, Akihito	Yamazaki, Yasushi	Ninomiya, Yamato	Ochiai, Hiroki	Tachimori, Yuji
27472731	2016 Jul	Yen, Ching-Heng	Liu, Chin-Yu	Cha, Tai-Lung	Wu, Sheng-Tang	Meng, En	Sun, Guang-Huan	Yu, Dah-Shyong	Chen, Hong-I	Chang, Sun-Yran	Tsao, Chih-Wei
27472730	2016 Jul	Cheng, Yu-Ting	Wu, Meng-Yu	Chang, Yu-Sheng	Huang, Chung-Chi	Lin, Pyng-Jing
27472729	2016 Jul	Sheng, Qingfeng	Lv, Zhibao	Xu, Weijue	Liu, Jiangbin	Wu, Yibo	Shi, Jingyi	Xi, Zhengjun
27472728	2016 Jul	Zhu, Min	Zhou, Xinbin	Cai, Hongwen	Wang, Zhijun	Xu, Huimin	Chen, Shenjie	Chen, Jie	Xu, Xiaoming	Xu, Haibin	Mao, Wei
27472727	2016 Jul	Lin, Tso-Chou	Lu, Chih-Cherng	Hsu, Che-Hao	Pergolizz, Joseph V Jr	Chang, Cheng-Chang	Lee, Meei-Shyuan	Ho, Shung-Tai
27472726	2016 Jul	Noh, Gyoung Tae	Ann, Yeo Shen	Cheong, Chinock	Han, Jeonghee	Cho, Min Soo	Hur, Hyuk	Min, Byung Soh	Lee, Kang Young	Kim, Nam Kyu
27472725	2016 Jul	Asti, Emanuele	Bonitta, Gianluca	Lovece, Andrea	Lazzari, Veronica	Bonavina, Luigi
27472724	2016 Jul	Yang, Chunsong	Zhang, Lingli	Zhu, Ping	Zhu, Cairong	Guo, Qin
27472723	2016 Jul	Lu, Chao	Lv, Xueyou	Lin, Yiming	Li, Dejian	Chen, Lihua	Ji, Feng	Li, Youming	Yu, Chaohui
27472722	2016 Jul	Hong, Jiaxu	Qian, Tingting	Wei, Anji	Sun, Zhongmou	Wu, Dan	Chen, Yihe	Marmalidou, Anna	Lu, Yi	Sun, Xinghuai	Liu, Zuguo	Amparo, Francisco	Xu, Jianjiang
27472721	2016 Jul	Woo, Jung Han	Kim, Tae Jung	Lee, Kyung Soo	Kim, Tae Sung	Kim, Byung-Tae
27472720	2016 Jul	Yang, Yong	Wang, Bing-Qiang	Wu, Zhi-Hong	Zhang, Hai-Yan	Qiu, Gui-Xing	Shen, Jian-Xiong	Zhang, Jian-Guo	Zhao, Yu	Wang, Yi-Peng	Fei, Qi
27472719	2016 Jul	Muller, Sebastian A	Barg, Alexej	Vavken, Patrick	Valderrabano, Victor	Muller, Andreas M
27472718	2016 Jul	Wang, Xiaojian	Zhu, Ling	Wu, Yan	Sun, Kai	Su, Ming	Yu, Liping	Chen, Jingzhou	Li, Weiju	Yang, Jing	Yuan, Zuyi	Hui, Rutai
27472717	2016 Jul	Hsu, Wei-Ching	Hsu, Jin-Yi	Chen, Michael Yu-Chih	Liang, Chung-Chao
27472716	2016 Jul	Yang, Fei	Johansson, Anna L V	Pedersen, Nancy L	Fang, Fang	Gatz, Margaret	Wirdefeldt, Karin
27472715	2016 Jul	Qiao, Yu	Wu, Lingmin	Hou, Bingbo	Sun, Wei	Zheng, Lihui	Ding, Ligang	Chen, Gang	Zhang, Shu	Yao, Yan
27472714	2016 Jul	Walewska-Zielecka, Bozena	Religioni, Urszula	Juszczyk, Grzegorz	Czerw, Aleksandra	Wawrzyniak, Zbigniew	Soszynski, Piotr
27472713	2016 Jul	Lian, Shuijin	Zhai, Xiaolu	Wang, Xudong	Zhu, Huijun	Zhang, Shu	Wang, Wei	Wang, Zhiwei	Huang, Jianfei
27472712	2016 Jul	Tong, Xiang	Ma, Yao	Niu, Xundong	Yan, Zhipeng	Liu, Sitong	Peng, Bo	Peng, Shifeng	Fan, Hong
27472711	2016 Jul	Ma, Chengquan	Lu, Bingxin	Sun, ErLin
27472710	2016 Jul	Wang, Xiaosheng	Guda, Chittibabu
27472709	2016 Jul	Xu, Shao-Yan	Sun, Ke	Xie, Hai-Yang	Zhou, Lin	Zheng, Shu-Sen	Wang, Wei-Lin
27472708	2016 Jul	Coppola, Nicola	Onorato, Lorenzo	Sagnelli, Caterina	Sagnelli, Evangelista	Angelillo, Italo F
27472707	2016 Jul	Fei, Chengwen	Wang, Yao	Gong, Yu	Xu, Hui	Yu, Qian	Shi, Yuling
27472706	2016 Jul	Paquin-Proulx, Dominic	Barsotti, Nathalia Silveira	Santos, Bianca A N	Marinho, Ana Karolina B B	Kokron, Cristina M	Carvalho, Karina I	Barros, Myrthes T	Kalil, Jorge	Nixon, Douglas F	Kallas, Esper G
27472705	2016 Jul	Wu, Chung-Kuan	Leu, Jyh-Gang	Wei, Cheng-Chun	Hsieh, Shih-Chung
27472704	2016 Jul	Hwang, Jin Kyung	Yang, Jeong Hoon	Hwang, Ji-Won	Jang, Woo Jin	Song, Young Bin	Hahn, Joo-Yong	Choi, Jin-Ho	Lee, Sang Hoon	Gwon, Hyeon-Cheol	Choi, Seung-Hyuk
27472703	2016 Jul	Lu, Gui-Qing	Wu, Zhi-Bo	Chu, Xiao-Yan	Bi, Zhi-Gang	Fan, Wei-Xin
27472702	2016 Jul	Jang, Ki Ung	Yu, Chang Sik	Lim, Seok-Byung	Park, In Ja	Yoon, Yong Sik	Kim, Chan Wook	Lee, Jong Lyul	Yang, Suk-Kyun	Ye, Byong Duk	Kim, Jin Cheon
27472701	2016 Jul	Sen, Fatma	Tambas, Makbule	Ozkaya, Kubra	Guveli, Murat Emin	Ciftci, Rumeysa	Ozkan, Berker	Oral, Ethem Nezih	Saglam, Esra Kaytan	Saip, Pinar	Toker, Alper	Demir, Adalet	Firat, Pinar	Aydiner, Adnan	Eralp, Yesim
27472700	2016 Jul	Fagugli, Riccardo Maria	Patera, Francesco	Battistoni, Sara	Tripepi, Giovanni
27472699	2016 Jul	Qu, Junyan	Feng, Ping	Luo, Yan	Lu, Xiaoju
27472698	2016 Jul	Gerfaud-Valentin, Mathieu	Cottin, Vincent	Jamilloux, Yvan	Hot, Arnaud	Gaillard-Coadon, Agathe	Durieu, Isabelle	Broussolle, Christiane	Iwaz, Jean	Seve, Pascal
27472697	2016 Jul	Brzoska, Patrick	Abdul-Rida, Chadi
27472696	2016 Jul	Karakose, Oktay	Pulat, Huseyin	Oguz, Serhat	Zihni, Ismail	Ozcelik, Kazm Caglar	Yalta, Tulin Deniz	Eken, Huseyin
27472695	2016 Jul	Bramuzzo, Matteo	Ventura, Alessandro	Martelossi, Stefano	Lazzerini, Marzia
27472694	2016 Jul	Liang, Peipeng	Deshpande, Gopikrishna	Zhao, Sinan	Liu, Jiangtao	Hu, Xiaoping	Li, Kuncheng
27472693	2016 Jul	Wang, Wenxian	Wu, Wei	Zhang, Yiping
27472692	2016 Jul	Wu, Wenqing	Tian, Li	Ke, Jinshan	Sun, Yi	Wu, Ruixia	Zhu, Jianfang	Ke, Qinmei
27472691	2016 Jul	Hirooka, Kazuyuki	Izumibata, Saeko	Ukegawa, Kaori	Nitta, Eri	Tsujikawa, Akitaka
27472690	2016 Jul	Chang, Po-Ya	Chien, Li-Nien	Lin, Yuh-Feng	Wu, Mai-Szu	Chiu, Wen-Ta	Chiou, Hung-Yi
27472689	2016 Jul	Kwack, Won G	Ho, Won J	Kim, Jae H	Lee, Jin H	Kim, Eo J	Kang, Hyoun W	Lee, Jun K
27472688	2016 Jul	Chang, Shih-Chun	Hsu, Chih-Po	Tsai, Chun-Yi	Liu, Yu-Yin	Liu, Keng-Hao	Hsu, Jun-Te	Yeh, Ta-Sen	Yeh, Chun-Nan	Hwang, Tsann-Long
27472687	2016 Jul	Chen, Yi	Yang, Ting	Zheng, Xiaoyun	Yang, Xiaozhu	Zheng, Zhihong	Zheng, Jing	Liu, Tingbo	Hu, Jianda
27472686	2016 Jul	Winters, Kathryn D	Toth-Manikowski, Stephanie	Martire, Carol	Shafi, Tariq
27472685	2016 Jul	Peng, Wei	Li, Chuan	Wen, Tian-Fu	Yan, Lv-Nan	Li, Bo	Wang, Wen-Tao	Yang, Jia-Yin	Xu, Ming-Qing
27472684	2016 Jul	Lariviere, Delphine	Benali, Khadija	Coustet, Baptiste	Pasi, Nicoletta	Hyafil, Fabien	Klein, Isabelle	Chauchard, Maria	Alexandra, Jean-Francois	Goulenok, Tiphaine	Dossier, Antoine	Dieude, Philippe	Papo, Thomas	Sacre, Karim
27472683	2016 Jul	Yan, Hualin	Zhou, Kaiyu	Zhang, Zhang	Wang, Chuan	Guo, Nan	Li, Yifei	Hua, Yimin
27472682	2016 Jul	Sonneville, Romain	Mariotte, Eric	Neuville, Mathilde	Minaud, Sebastien	Magalhaes, Eric	Ruckly, Stephane	Cantier, Marie	Voiriot, Guillaume	Radjou, Aguila	Smonig, Roland	Soubirou, Jean-Francois	Mourvillier, Bruno	Bouadma, Lila	Wolff, Michel	Timsit, Jean-Francois
27472681	2016 Jul	Zhu, Ying	Fan, Miao	Pandey, Sagar	Liang, Wei	Chang, Dandan
27472680	2016 Jul	Paz, Marco A	de-La-Sierra, Alejandro	Saez, Marc	Barcelo, Maria Antonia	Rodriguez, Juan Jose	Castro, Sonia	Lagaron, Cristina	Garrido, Josep M	Vera, Pilar	Coll-de-Tuero, Gabriel
27472679	2016 Jul	Xu, Lijuan	Zhang, Ting	Cui, Bota	He, Zhi	Xiang, Jie	Long, Chuyan	Peng, Zhaoyuan	Li, Pan	Huang, Guangming	Ji, Guozhong	Zhang, Faming
27472678	2016 Jul	Luo, Yuqi	Ma, Xiaojing	Pan, Xiaoping	Xu, Yiting	Xiong, Qin	Xiao, Yunfeng	Bao, Yuqian	Jia, Weiping
27472677	2016 Jul	Lin, Hsiao-Chuan	Chao, Yu-Hua	Wu, Kang-Hsi	Yen, Ting-Yu	Hsu, Yu-Lung	Hsieh, Tsung-Hsueh	Wei, Hsiu-Mei	Wu, Jhong-Lin	Muo, Chih-Hsin	Hwang, Kao-Pin	Peng, Ching-Tien	Lin, Cheng-Chieh	Li, Tsai-Chung
27472676	2016 Jul	Liu, Hui-Hua	Wang, Jun	Chen, Xue-Mei	Li, Jian-Ping	Ye, Wei	Zheng, Jinou
27472675	2016 Jul	Wu, Xiujuan	Wang, Minghao	Li, Shifei	Zhang, Yi
27472674	2016 Jul	Kim, Beom Su	Park, Young Soo	Yook, Jeong Hwan	Kim, Byung-Sik
27472673	2016 Jul	Lu, Xiaobing	Yang, Yongzhe	Wu, Fengchun	Gao, Minjian	Xu, Yong	Zhang, Yue	Yao, Yongcheng	Du, Xin	Li, Chengwei	Wu, Lei	Zhong, Xiaomei	Zhou, Yanling	Fan, Ni	Zheng, Yingjun	Xiong, Dongsheng	Peng, Hongjun	Escudero, Javier	Huang, Biao	Li, Xiaobo	Ning, Yuping	Wu, Kai
27472672	2016 Jul	Park, Jin-Seok	Kim, Hyungkil	Bang, Byongwook	Kwon, Kyesook	Shin, Youngwoon
27472671	2016 Jul	Qi, Xiao-Yu	Cheng, Bin	Li, Ying-Li	Wang, Yue-Feng
27472670	2016 Jul	Kim, Do Young	Yoon, Ki Tae	Kim, Won	Lee, Jung Il	Hong, Sung Hwi	Lee, Danbi	Jang, Jeong Won	Choi, Jong Won	Kim, Ilsu	Paik, Yong Han
27442685	2016 Jul	Sondermann, Wiebke	Zimmer, Lisa	Schadendorf, Dirk	Roesch, Alexander	Klode, Joachim	Dissemond, Joachim
27442684	2016 Jul	Xu, Ning	Chen, Hui-Jun	Chen, Shao-Hao	Xue, Xue-Yi	Chen, Hong	Zheng, Qing-Shui	Wei, Yong	Li, Xiao-Dong	Huang, Jin-Bei	Cai, Hai	Sun, Xiong-Lin
27442683	2016 Jul	Byun, Sung Hye	Lee, Jonghoon	Kim, Jong Hae
27442682	2016 Jul	Reim, Daniel	Strobl, Andreas N	Buchner, Christian	Schirren, Rebekka	Mueller, Werner	Luppa, Peter	Ankerst, Donna Pauler	Friess, Helmut	Novotny, Alexander
27442681	2016 Jul	Mimae, Takahiro	Suzuki, Kenji	Tsuboi, Masahiro	Ikeda, Norihiko	Takamochi, Kazuya	Aokage, Keiju	Shimada, Yoshihisa	Miyata, Yoshihiro	Okada, Morihito
27442680	2016 Jul	Jeon, Dae-Hong	Kim, Yire	Kim, Min Jeong	Cho, Hyun Seop	Bae, Eun Jin	Chang, Se-Ho	Park, Dong Jun
27442679	2016 Jul	Yu, Chih-Chieh	Chia-Ti, Tsai	Chen, Pei-Lung	Wu, Cho-Kai	Chiu, Fu-Chun	Chiang, Fu-Tien	Chen, Peng-Sheng	Chen, Chi-Ling	Lin, Lian-Yu	Juang, Jyh-Ming	Ho, Li-Ting	Lai, Ling-Ping	Yang, Wei-Shiung	Lin, Jiunn-Lee
27442678	2016 Jul	Benito-Leon, Julian	Louis, Elan D	Manzanedo, Eva	Hernandez-Tamames, Juan Antonio	Alvarez-Linera, Juan	Molina-Arjona, Jose Antonio	Matarazzo, Michele	Romero, Juan Pablo	Dominguez-Gonzalez, Cristina	Domingo-Santos, Angela	Sanchez-Ferro, Alvaro
27442677	2016 Jul	Wiskemann, Joachim	Schommer, Kai	Jaeger, Dirk	Scharhag-Rosenberger, Friederike
27442676	2016 Jul	Kim, Na Young	Lee, Ki-Young	Bai, Sun Joon	Hong, Jung Hwa	Lee, Jinwoo	Park, Jong Min	Kim, Shin Hyung
27442675	2016 Jul	Zhang, Jun	Zhang, Ye	Du, Changhui	Zhu, Shenyue	Huang, Yalin	Tian, Yulian	Chen, Decao	Li, Haimin	Gong, Yao	Zhang, Mengmeng	Gu, Bo
27442674	2016 Jul	Chen, Chaojin	Huang, Pinjie	Lai, Lifei	Luo, Chenfang	Ge, Mian	Hei, Ziqing	Zhu, Qianqian	Zhou, Shaoli
27442673	2016 Jul	Qian, Lin-Yan	Tu, Jian-Fei	Ding, Ya-Hui	Pang, Jie	Che, Xian-Da	Zou, Hai	Huang, Dong-Sheng
27442672	2016 Jul	Park, Vivian Y	Kim, Eun-Kyung	Moon, Hee Jung	Yoon, Jung Hyun	Kwak, Jin Young
27442671	2016 Jul	Dong, Xuejie	Yao, Zhi	Hu, Yanjin	Yang, Ning	Gao, Xia	Xu, Yuan	Wang, Guang
27442670	2016 Jul	Liu, Jing-Jie	Guan, Zheng	Gao, Zhen	Xiang, Li	Zhao, Feng	Huang, Sheng-Li
27442669	2016 Jul	Zhuang, Kaiwen	Wu, Qiong	Ran, Xin	Ran, Yuping	Ding, Liu	Xu, Xiaoxi	Lei, Song	Lama, Jebina
27442668	2016 Jul	Inadomi, Kyoko	Kumagai, Hozumi	Arita, Shuji	Tsuruta, Nobuhiro	Takayoshi, Kotoe	Mishima, Koji	Ota, Shun-Ichiro	Tanaka, Mamoru	Okumura, Yuta	Sagara, Kosuke	Nio, Kenta	Nakano, Michitaka	Uchi, Hiroshi	Yamamoto, Hidetaka	Ariyama, Hiroshi	Kusaba, Hitoshi	Niiro, Hiroaki	Oda, Yoshinao	Akashi, Koichi	Baba, Eishi
27442667	2016 Jul	Yabusaki, Norimitsu	Fujii, Tsutomu	Yamada, Suguru	Murotani, Kenta	Sugimoto, Hiroyuki	Kanda, Mitsuro	Nakayama, Goro	Koike, Masahiko	Fujiwara, Michitaka	Kodera, Yasuhiro
27442666	2016 Jul	Suzuki, Keisuke	Miyamoto, Tomoyuki	Miyamoto, Masayuki	Maeda, Hiroto	Nokura, Kazuya	Tohyama, Jun	Hirata, Koichi	Shimizu, Tetsuo	Kanbayashi, Takashi
27442665	2016 Jul	Ghrenassia, Etienne	Mekinian, Arsene	Chapelon-Albric, Catherine	Levy, Pierre	Cosnes, Jacques	Seve, Pascal	Lefevre, Guillaume	Dhote, Robin	Launay, David	Prendki, Virginie	Morell-Dubois, Sandrine	Sadoun, Danielle	Mehdaoui, Anas	Soussan, Michael	Bourrier, Anne	Ricard, Laure	Benamouzig, Robert	Valeyre, Dominique	Fain, Olivier
27442664	2016 Jul	Wang, Ya-Jie	Yang, Fan	Wu, Qi-Jun	Pan, Shi-Nong	Li, Lian-Yong
27442663	2016 Jul	Ma, Qiongmin	Wu, Donglin	Zeng, Ling-Li	Shen, Hui	Hu, Dewen	Qiu, Shijun
27442662	2016 Jul	Yao, Peng	Hong, Tao	Wang, Zhi-Bin	Ma, Jia-Ming	Zhu, Yong-Qiang	Li, Hong-Xi	Ding, Yuan-Yuan	Jiang, Chang-Lin	Pan, Shi-Nong
27442661	2016 Jul	Boodhoo, Kamini Devi	Liu, Sijia	Zuo, Xiaoxia
27442660	2016 Jul	Lin, Shang-Lun	Wu, Shang-Liang	Ko, Shun-Yao	Lu, Ching-Hsiang	Wang, Diew-Wei	Ben, Ren-Jy	Horng, Chi-Ting	Yang, Jung-Wu
27442659	2016 Jul	Marginean, Claudiu	Marginean, Cristina Oana	Iancu, Mihaela	Szabo, Bela	Cucerea, Manuela	Melit, Lorena Elena	Crauciuc, Andrei	Banescu, Claudia
27442658	2016 Jul	Punchick, Boris	Freud, Tamar	Press, Yan
27442657	2016 Jul	Rafiq, Arsalan	Ijaz, Mohsin	Tariq, Hassan	Vakde, Trupti	Duncalf, Richard
27442656	2016 Jul	Gumuscu, Burak	Norwood, Kevin	Parker, George A	Bridges, C Lee	Rountree, Carl B
27442655	2016 Jul	Alnajashi, Mohammad A	Almasoud, Mohammed A	Aldaham, Sami A	Acuna, Juan Manuel	Zevallos, Juan C
27442654	2016 Jul	Zheng, Yingying	Zhang, Yuqiu	Sun, Xinghuai
27442653	2016 Jul	Xu, Hao	Huang, Yimin	Jiao, Wei	Sun, Wei	Li, Ran	Li, Jiaqing	Lei, Ting
27442652	2016 Jul	Zhuang, Xuehan	Li, Yongping	Cao, Hongzhi	Wang, Ting	Chen, Jianghao	Liu, Jiayun	Lin, Liya	Ye, Rui	Li, Xinyang	Liu, Shuang	Li, Weiyang	Lv, Yonggang	Zhang, Juliang	He, Chenyang	Xu, Xun	Wang, Zhen	Huang, Chen	Liu, Xiao	Wang, Ling
27442651	2016 Jul	Li, A-Bing	Zhang, Wei-Jiang	Guo, Wei-Jun	Wang, Xin-Hua	Jin, Hai-Ming	Zhao, You-Ming
27442650	2016 Jul	Ueyama, Masako	Asakura, Takanori	Morimoto, Kozo	Namkoong, Ho	Matsuda, Shuichi	Osawa, Takeshi	Ishii, Makoto	Hasegawa, Naoki	Kurashima, Atsuyuki	Goto, Hajime
27442649	2016 Jul	Porpaczy, Edit	Mayerhoefer, Marius	Salzer-Muhar, Ulrike	Jaeger, Ulrich
27442648	2016 Jul	Surjan, Rodrigo C	Makdissi, Fabio F	Basseres, Tiago	Leite, Denise	Charles, Luiz F	Bezerra, Regis O	Schadde, Erik	Machado, Marcel Autran
27442647	2016 Jul	Wei, Chang-Ching	Lin, Cheng-Li	Shen, Te-Chun	Tsai, Jeng-Dau
27442646	2016 Jul	Jin, Jianmin	Yu, Wenling	Li, Shuling	Lu, Lijin	Liu, Xiaofang	Sun, Yongchang
27442645	2016 Jul	Qi, Zhiyong	Wu, Bangwei	Luo, Xinping	Zhu, Jun	Shi, Haiming	Jin, Bo
27442644	2016 Jul	Garcia-Colmenero, Lidia	Martin-Ezquerra, Gemma	Gomez-Martin, Ignacio	Mellado Joan, Meritxell	Barranco, Carlos	Albero-Gonzalez, Raquel	Villar-Garcia, Judith	Pujol, Ramon M
27442643	2016 Jul	Ji, Wenhao	Zheng, Weihui	Li, Bo	Cao, Caineng	Mao, Weimin
27442642	2016 Jul	Shum, Jennifer W H	Choy, Bonnie N K	Ho, Wing Lau	Chan, Jonathan C H	Lai, Jimmy S M
27442641	2016 Jul	Akiyama, Hisanao	Suzuki, Yu	Hara, Daisuke	Shinohara, Kensuke	Ogura, Hana	Akamatsu, Masashi	Hasegawa, Yasuhiro
27442640	2016 Jul	Lin, Chiao-Fan	Chan, Hsiang-Lin	Hsieh, Yi-Hsuan	Liang, Hsin-Yi	Chiu, Wei-Che	Huang, Kuo-You	Lee, Yena	McIntyre, Roger S	Chen, Vincent Chin-Hung
27442639	2016 Jul	Lai, Silvia	Petramala, Luigi	Mastroluca, Daniela	Petraglia, Emanuela	Di Gaeta, Alessandro	Indino, Elena	Panebianco, Valeria	Ciccariello, Mauro	Shahabadi, Hossein H	Galani, Alessandro	Letizia, Claudio	D'Angelo, Anna Rita
27442638	2016 Jul	Zhang, Wei-Han	He, Du	Chen, Dan-Ni	Li, Ting-Ting	Chen, Xin-Zu	Yang, Kun	Liu, Kai	Zhang, Bo	Chen, Zhi-Xin	Zhou, Zong-Guang	Hu, Jian Kun
27442637	2016 Jul	Lee, Jung Hwan	Lee, Sang-Ho
27442636	2016 Jul	Foca, Emanuele	Fabbiani, Massimiliano	Prosperi, Mattia	Quiros Roldan, Eugenia	Castelli, Francesco	Maggiolo, Franco	Di Filippo, Elisa	Di Giambenedetto, Simona	Gagliardini, Roberta	Saracino, Annalisa	Di Pietro, Massimo	Gori, Andrea	Sighinolfi, Laura	Pan, Angelo	Postorino, Maria Concetta	Torti, Carlo
27442635	2016 Jul	Shmuely, Haim	Shimon, Ilan	Gitter, Limor Azulay
27442634	2016 Jul	Xu, Yunlan	Han, Bingqiang	Yang, Jie	Ma, Jing	Chen, Ji	Wang, Zhigang
27442633	2016 Jul	Onyechi, Kay Chinonyelum Nwamaka	Eseadi, Chiedu	Okere, Anthony U	Otu, Mkpoikanke Sunday
27442632	2016 Jul	Liu, Rui	Li, Wei	Li, Yaoyang	Han, Yunfei	Ma, Minmin	Zhu, Wusheng	Li, Min	Dai, Qiliang	Cao, Yuezhou	Xu, Gelin	Liu, Xinfeng
27442631	2016 Jul	Hurlot, Quentin	Fillaux, Judith	Laurent, Camille	Berry, Antoine	Hofman, Paul	Marchou, Bruno	Delobel, Pierre	Brousset, Pierre	Martin-Blondel, Guillaume
27428242	2016 Jul	No, Hyun-Joung	Koo, Bon-Wook	Oh, Ah-Young	Seo, Kwang-Suk	Na, Hyo-Seok	Ryu, Jung-Hee	Lee, Soo-Won
27428241	2016 Jul	Kuo, Ho-Chang	Yang, Ya-Ling	Ho, Shu-Chen	Guo, Mindy Ming-Huey	Jiang, Jyun-Hong	Huang, Ying-Hsien
27428240	2016 Jul	Liu, Song	Ding, Jie	Wang, Meng	Zhou, Wanqing	Feng, Min	Guan, Wenxian
27428239	2016 Jul	King, Christian
27428238	2016 Jul	Kim, Young-Woo	Joo, Jungnam	Yoon, Hong Man	Eom, Bang Wool	Ryu, Keun Won	Choi, Il Ju	Kook, Myeong Cherl	Schuhmacher, Christoph	Siewert, Joerg Ruediger	Reim, Daniel
27428237	2016 Jul	De Broca, Bruno	Garnier, Jeremie	Fischer, Marc-Olivier	Archange, Thomas	Marc, Julien	Abou-Arab, Osama	Dupont, Herve	Lorne, Emmanuel	Guinot, Pierre-Gregoire
27428236	2016 Jul	Suffeda, Alexander	Meissner, Winfried	Rosendahl, Jenny	Guntinas-Lichius, Orlando
27428235	2016 Jul	Song, In-Seok	Han, Kyungdo	Ko, Youngkyung	Park, Yong-Gyu	Ryu, Jae-Jun	Park, Jun-Beom
27428234	2016 Jul	Zhao, Yaling	Yan, Hong	Yang, Ruihai	Li, Qiang	Dang, Shaonong	Liu, Ruru	Pei, Leilei	Cao, Lei	Marshall, Roger J	Wang, Duolao
27428233	2016 Jul	Li, Zhimei	Cui, Tao	Shi, Weixiong	Wang, Qun
27428232	2016 Jul	Sarker, Azmal Kabir	Im, Hyung-Jun	Paeng, Jin Chul	Cheon, Gi Jeong	Kang, Keon Wook	Chung, June-Key	Lee, Dong Soo
27428231	2016 Jul	Bouiller, Kevin	Audia, Sylvain	Devilliers, Herve	Collet, Evelyne	Aubriot, Marie Helene	Leguy-Seguin, Vanessa	Berthier, Sabine	Bonniaud, Philippe	Chavanet, Pascal	Besancenot, Jean-Francois	Vabres, Pierre	Martin, Laurent	Samson, Maxime	Bonnotte, Bernard
27428230	2016 Jul	Sun, Li	Wu, Rui	Xue, Qin	Wang, Feng	Lu, Peirong
27428229	2016 Jul	Nguyen, Nam P	Nguyen, Ly M	Thomas, Sroka	Hong-Ly, Bevan	Chi, Alexander	Vos, Paul	Karlsson, Ulf	Vinh-Hung, Vincent
27428228	2016 Jul	Guo, Yibin	Zhang, Tianyi	Wang, Zhiyong	Yu, Feifei	Xu, Qin	Guo, Wei	Wu, Cheng	He, Jia
27428227	2016 Jul	Chen, Alexander	Chen, Hung-Ta	Hwang, Yih-Hsiou	Chen, Yi-Tsun	Hsiao, Ching-Hsi	Chen, Hung-Chi
27428226	2016 Jul	Calvo-Rio, Vanesa	Hernandez, Jose Luis	Ortiz-Sanjuan, Francisco	Loricera, Javier	Palmou-Fontana, Natalia	Gonzalez-Vela, Maria C	Gonzalez-Lamuno, Domingo	Gonzalez-Lopez, Marcos A	Armesto, Susana	Blanco, Ricardo	Gonzalez-Gay, Miguel A
27428225	2016 Jul	Liu, Chueh-Ling	Wu, Cheng-Kun	Shi, Hon-Yi	Tai, Wei-Chen	Liang, Chih-Ming	Yang, Shih-Cheng	Wu, Keng-Liang	Chiu, Yi-Chun	Chuah, Seng-Kee
27428224	2016 Jul	Yang, Min	Tan, Chun-Lu	Zhang, Yi	Ke, Neng-Wen	Zeng, Lin	Li, Ang	Zhang, Hao	Xiong, Jun-Jie	Guo, Zi-Heng	Tian, Bo-Le	Liu, Xu-Bao
27428223	2016 Jul	Liao, Ming-Feng	Chang, Hong-Shiu	Chang, Kuo-Hsuan	Ro, Long-Sun	Chu, Chun-Che	Kuo, Hung-Chou	Lyu, Rong-Kuo
27428222	2016 Jul	Quero, Giuseppe	Musarra, Teresa	Carrato, Alfredo	Fici, Michelangelo	Martini, Maurizio	Dei Tos, Angelo Paolo	Alfieri, Sergio	Ricci, Riccardo
27428221	2016 Jul	Lin, Hsiu-Chen	Hsiao, Yu-Ting	Lin, Hsiu-Li	Uang, Yow-Shieng	Cheng, Hui-Wen	Wang, Ying	Wang, Li-Hsuan
27428220	2016 Jul	Lin, Yann-Sheng	Wu, Hsin-Yi	Yu, Ming-Chin	Hsu, Chih-Chieh	Chao, Tzu-Chieh
27428219	2016 Jul	Zhu, Xiuxian	Ye, Hongjuan	Fu, Yonglun
27428218	2016 Jul	Akinyemiju, Tomi	Meng, Qingrui	Vin-Raviv, Neomi
27428217	2016 Jul	Van Poucke, Sven	Zhang, Zhongheng	Roest, Mark	Vukicevic, Milan	Beran, Maud	Lauwereins, Bart	Zheng, Ming-Hua	Henskens, Yvonne	Lance, Marcus	Marcus, Abraham
27428216	2016 Jul	Naunton, Mark	Nor, Kowsar	Bartholomaeus, Andrew	Thomas, Jackson	Kosari, Sam
27428215	2016 Jul	Luan, Yang	Huang, Tian-Bao	Gu, Xiao	Zhou, Guang-Chen	Lu, Sheng-Ming	Tao, Hua-Zhi	Liu, Bi-De	Ding, Xue-Fei
27428214	2016 Jul	Hu, Weiheng	Fang, Jian	Nie, Jun	Dai, Ling	Zhang, Jie	Chen, Xiaoling	Ma, Xiangjuan	Tian, Guangming	Wu, Di	Han, Sen	Han, Jindi	Wang, Yang	Long, Jieran
27428213	2016 Jul	Kim, Bum Sung	Chun, Kwang Jin	Hwang, Jin Kyung	Park, Seung-Jung	Park, Kyoung-Min	Kim, June Soo	On, Young Keun
27428212	2016 Jul	Cho, Jaelim	Kim, Changsoo	Kang, Dae Ryong	Park, Jeong Bae
27428211	2016 Jul	Dezzutti, Charlene S	Richardson-Harman, Nicola	Rohan, Lisa C	Marzinke, Mark A	Hoesley, Craig J	Panther, Lori	Johnson, Sherri	Nuttall, Jeremy P	Nel, Annalene	Chen, Beatrice A
27428210	2016 Jul	Cheng, Yiming	Huang, Rongshuang	Kim, Sehee	Zhao, Yuliang	Li, Yi	Fu, Ping
27428209	2016 Jul	Yoo, In Kyung	Jeen, Yoon Tae	Kang, Seung Hun	Lee, Jae Hyung	Kim, Seung Han	Lee, Jae Min	Choi, Hyuk Soon	Kim, Eun Sun	Keum, Bora	Chun, Hoon Jai	Lee, Hong Sik	Kim, Chang Duck
27428208	2016 Jul	Liu, Yong	Yu, Xiao	Sun, Xingxing	Ling, Qing	Wang, Shaogang	Liu, Jihong	Luo, Ailin	Tian, Yuke	Mei, Wei
27428207	2016 Jul	Markowicz, Mateusz	Kaser, Stephanie	Muller, Andreas	Lang, Gerold	Lang, Susanna	Mayerhofer, Marius	Stanek, Gerold	Rieger, Armin
27428206	2016 Jul	Ahmed, Emad Ali	Montalti, Roberto	Nicolini, Daniele	Vincenzi, Paolo	Coletta, Martina	Vecchi, Andrea	Mocchegiani, Federico	Vivarelli, Marco
27428205	2016 Jul	Younossi, Zobair M	Stepanova, Maria	Henry, Linda	Nader, Fatema	Younossi, Youssef	Hunt, Sharon
27428204	2016 Jul	Malaquin, Stephanie	Rebibo, Lionel	Chivot, Cyril	Badoux, Louise	Mahjoub, Yazine	Dupont, Herve
27428203	2016 Jul	Patel, Kieran	Rossler, Andreas	Lackner, Helmut Karl	Trozic, Irhad	Laing, Charles	Lorr, David	Green, David A	Hinghofer-Szalkay, Helmut	Goswami, Nandu
27428202	2016 Jul	Ferretti, Francesca	Bigoloni, Alba	Passeri, Laura	Galli, Laura	Longo, Valeria	Gerevini, Simonetta	Spagnuolo, Vincenzo	Gisslen, Magnus	Zetterberg, Henrik	Fuchs, Dietmar	Cattaneo, Dario	Caramatti, Giada	Lazzarin, Adriano	Cinque, Paola	Castagna, Antonella
27428201	2016 Jul	Wang, Dongming	Li, Wenzhen	Xiao, Yang	He, Wulong	Wei, Weiquan	Yang, Longyu	Yu, Jincong	Song, Fujian	Wang, Zengzhen
27428200	2016 Jul	Ma, Ka Wing	Cheung, Tan To	She, Wong Hoi	Chok, Kenneth S H	Chan, Albert Chi Yan	Ng, Irene Oi Lin	Chan, See Ching	Lo, Chung Mau
27428199	2016 Jul	Yu, Jeong Il	Lim, Do Hoon	Park, Hee Chul	Nam, Heerim	Kim, Bo Kyoung	Kim, Sung-Joo	Park, Jae Berm
27428198	2016 Jul	Hu, Wei-Syun	Lin, Cheng-Li	Chang, Shih-Sheng	Chen, Ming-Fong	Chang, Kuan-Cheng
27428197	2016 Jul	Yu, Xinwei	Wang, Youxin	Kristic, Jasminka	Dong, Jing	Chu, Xi	Ge, Siqi	Wang, Hao	Fang, Honghong	Gao, Qing	Liu, Di	Zhao, Zhongyao	Peng, Hongli	Pucic Bakovic, Maja	Wu, Lijuan	Song, Manshu	Rudan, Igor	Campbell, Harry	Lauc, Gordan	Wang, Wei
27428196	2016 Jul	Balci, Mecdi Gurhan	Tayfur, Mahir	Deger, Ayse Nur	Cimen, Orhan	Eken, Huseyin
27428195	2016 Jul	Cheng, Chen-Li	Li, Jian-Ri	Lin, Ching-Heng	de Groat, William C
27428194	2016 Jul	Tang, Yuan-Zhang	Yang, Li-Qiang	Yue, Jian-Ning	Wang, Xiao-Ping	He, Liang-Liang	Ni, Jia-Xiang
27428193	2016 Jul	Thanaviratananich, Sanguansak	Cho, Sang-Heon	Ghoshal, Aloke Gopal	Muttalif, Abdul Razak Bin Abdul	Lin, Horng-Chyuan	Pothirat, Chaicharn	Chuaychoo, Benjamas	Aeumjaturapat, Songklot	Bagga, Shalini	Faruqi, Rab	Sajjan, Shiva	Baidya, Santwona	Wang, De Yun
27428192	2016 Jul	Zhu, Yang-Zi	Yao, Rui	Zhang, Zhe	Xu, Hui	Wang, Li-Wei
27428191	2016 Jul	Liu, Chun-Hao	Lin, Sheng-Hsuan	Pan, Yuan-Chien	Lin, Yu-Hsuan
27428190	2016 Jul	Wang, Houliang	Guo, Wenbin	Liu, Feng	Chen, Jindong	Wu, Renrong	Zhang, Zhikun	Yu, Miaoyu	Li, Lehua	Zhao, Jingping
27428189	2016 Jul	Labhardt, Niklaus D	Bader, Joelle	Lejone, Thabo Ishmael	Ringera, Isaac	Hobbins, Michael A	Fritz, Christiane	Ehmer, Jochen	Cerutti, Bernard	Puga, Daniel	Klimkait, Thomas
27428188	2016 Jul	Cai, Anping	Li, Xida	Zhong, Qi	Li, Minming	Wang, Rui	Liang, Yingcong	Chen, Wenzhong	Huang, Tehui	Li, Xiaohong	Zhou, Yingling	Li, Liwen
27428187	2016 Jul	Xin, Jun	Lai, Hai-Ping	Lin, Shao-Kun	Zhang, Qing-Quan	Shao, Chu-Xiao	Jin, Lie	Lei, Wen-Hui
27428186	2016 Jul	Li, Ru	Zhao, Jin-Xia	Su, Yin	He, Jing	Chen, Li-Na	Gu, Fei	Zhao, Cheng	Deng, Xue-Rong	Zhou, Wei	Hao, Yan-Jie	Xue, Yu	Liu, Hua-Xiang	Zhao, Yi	Zou, Qing-Hua	Liu, Xiang-Yuan	Zhu, Ping	Sun, Ling-Yun	Zhang, Zhuo-Li	Zou, He-Jian	Li, Xing-Fu	Liu, Yi	Fang, Yong-Fei	Keystone, Edward	McInnes, Iain B	Li, Zhan-Guo
27428185	2016 Jul	Shakeri, Ramin	Kamangar, Farin	Mohamadnejad, Mehdi	Tabrizi, Reza	Zamani, Farhad	Mohamadkhani, Ashraf	Nikfam, Sepideh	Nikmanesh, Arash	Sotoudeh, Masoud	Sotoudehmanesh, Rasoul	Shahbazkhani, Bijan	Ostovaneh, Mohammad Reza	Islami, Farhad	Poustchi, Hossein	Boffetta, Paolo	Malekzadeh, Reza	Pourshams, Akram
27428184	2016 Jul	Zhang, Hongbo	Song, Shuijiang	Ouyang, Zhiyuan
27428183	2016 Jul	Feng, Helin	Wang, Jin	Xu, Jianfa	Chen, Wei	Zhang, Yingze
27428182	2016 Jul	Chen, Zehong	Han, Siqi	Wu, Jialin	Xiong, Minmin	Huang, Yanqiao	Chen, Jianhui	Yuan, Yujie	Peng, Jianjun	Song, Wu
27428181	2016 Jul	Perugino, Cory A	Wallace, Zachary S	Meyersohn, Nandini	Oliveira, George	Stone, James R	Stone, John H
27399144	2016 Jul	Chen, Yu-Ching	Lee, Charles Tzu-Chi	Lin, Boniface J	Chang, Yong-Yuan	Shi, Hon-Yi
27399143	2016 Jul	Al-Tarrah, Khaled	Abdelaty, Mahmoud	Behbahani, Ahmad	Mokaddas, Eman	Soliman, Helmy	Albader, Ahdi
27399142	2016 Jul	Li, Xiucun	Cui, Jianli	Maharjan, Suraj	Yu, Xin	Lu, Laijin	Gong, Xu
27399141	2016 Jul	Luo, Yang	Sun, Yu-Jiao	Zhang, Li	Luan, Xiu-Li
27399140	2016 Jul	Kong, Lingde	Cao, Junming	Wang, Linfeng	Shen, Yong
27399139	2016 Jul	Lee, Hyunjong	Kim, Ji Hyun	Kang, Yeon-Koo	Moon, Jae Hoon	So, Young	Lee, Won Woo
27399138	2016 Jul	Yeo, Ingwon	Cha, Hoon-Suk	Yoon, Young Cheol	Park, Youn-Soo	Lim, Seung-Jae
27399137	2016 Jul	You, Seulgi	Sun, Joo Sung	Park, Seon Young	Baek, Yoolim	Kang, Doo Kyoung
27399136	2016 Jul	Zhou, Yan-Ming	Sui, Cheng-Jun	Zhang, Xiao-Feng	Li, Bin	Yang, Jia-Mei
27399135	2016 Jul	Huang, Chung-Feng	Yeh, Ming-Lun	Huang, Cing-Yi	Tsai, Pei-Chien	Ko, Yu-Min	Chen, Kuan-Yu	Lin, Zu-Yau	Chen, Shinn-Cherng	Dai, Chia-Yen	Chuang, Wan-Long	Huang, Jee-Fu	Yu, Ming-Lung
27399134	2016 Jul	Ticinesi, Andrea	Lauretani, Fulvio	Nouvenne, Antonio	Mori, Giulia	Chiussi, Giulia	Maggio, Marcello	Meschi, Tiziana
27399133	2016 Jul	Saha, Felix J	Bruning, Alexander	Barcelona, Cyrus	Bussing, Arndt	Langhorst, Jost	Dobos, Gustav	Lauche, Romy	Cramer, Holger
27399132	2016 Jul	Jimenez-Jimenez, Felix Javier	Alonso-Navarro, Hortensia	Garcia-Martin, Elena	Agundez, Jose A G
27399131	2016 Jul	Weisshaar, Stefan	Litschauer, Brigitte	Bucher, Sebastian	Riesenhuber, Martin	Kapiotis, Stylianos	Kyrle, Paul Alexander	Wolzt, Michael
27399130	2016 Jul	Rinat, Barak	Rubin, Guy	Orbach, Hagay	Giwnewer, Uriel	Rozen, Nimrod
27399129	2016 Jul	Wu, Chin-Chia	Chang, Chun-Ming	Hsu, Ta-Wen	Lee, Cheng-Hung	Chen, Jian-Han	Huang, Chih-Yuan	Lee, Ching-Chih
27399128	2016 Jul	Yang, Jianhuan	Chen, Guangdao	Wang, Dexuan	Chen, Minguang	Xing, Chao	Wang, Bin
27399127	2016 Jul	Liao, Min-Tser	Liu, Wen-Chih	Lin, Fu-Huang	Huang, Ching-Feng	Chen, Shao-Yuan	Liu, Chuan-Chieh	Lin, Shih-Hua	Lu, Kuo-Cheng	Wu, Chia-Chao
27399126	2016 Jul	Kim, Tae Ho	Chang, Jae Hyuck	Lee, Hee Jin	Kim, Jean A	Lim, Yeon Soo	Kim, Chang Whan	Han, Sok Won
27399125	2016 Jul	Bundhun, Pravesh Kumar	Soogund, M Zafooruddin Sani	Pursun, Manish	Chen, Meng-Hua
27399124	2016 Jul	Bundhun, Pravesh Kumar	Bhurtu, Akash	Chen, Meng-Hua
27399123	2016 Jul	Tsukada, Jitsuro	Yamada, Minoru	Yamada, Yoshitake	Yamazaki, Shun	Imanishi, Nobuaki	Tamura, Kentaro	Hashimoto, Masahiro	Nakatsuka, Seishi	Jinzaki, Masahiro
27399122	2016 Jul	Cho, Soo Young	Woo, Jae Hee	Kim, Yoon Jin	Chun, Eun Hee	Han, Jong In	Kim, Dong Yeon	Baik, Hee Jung	Chung, Rack Kyung
27399121	2016 Jul	Zhao, Yan	Jiang, Chao	Peng, Huiming	Feng, Bin	Li, Yulong	Weng, Xisheng
27399120	2016 Jul	Zhao, Jing	Lyu, Chen	Gao, Jian	Du, Li	Shan, Boer	Zhang, Hong	Wang, Hua-Ying	Gao, Ying
27399119	2016 Jul	Akaoka, Yusuke	Yamazaki, Hiroshi	Kodaira, Hiroyuki	Kato, Hiroyuki
27399118	2016 Jul	Zhou, Hong-Wei	Wang, Jing	Liu, Yang	Zhang, Hui-Mao
27399117	2016 Jul	Xu, Tao	Ou, Shu	Liu, Xi	Yu, Xinyuan	Yuan, Jinxian	Huang, Hao	Chen, Yangmei
27399116	2016 Jul	Yeh, Yuh-Hsiang	Chou, Yiing-Jenq	Huang, Nicole	Pu, Christy	Chou, Pesus
27399115	2016 Jul	Kim, So Ra	Lee, Yong-Ho	Lee, Sang-Guk	Kang, Eun Seok	Cha, Bong-Soo	Kim, Jeong-Ho	Lee, Byung-Wan
27399114	2016 Jul	Huang, Hui	Feng, Rui E	Li, Shan	Xu, Kai	Bi, Ya Lan	Xu, Zuo Jun
27399113	2016 Jul	You, Hye Jin	Park, Ho-Young	Kim, Jinkuk	Lee, In-Hee	Seol, Ho Jun	Lee, Jung-Il	Kim, Sung Tae	Kong, Doo-Sik	Nam, Do-Hyun
27399112	2016 Jul	Karm, Myong-Hwan	Cho, Hyun-Seok	Lee, Jae-Young	Bae, Heon-Yong	Ahn, Ho-Soo	Kim, Yeon Ju	Leem, Jeong-Gil	Choi, Seong-Soo
27399111	2016 Jul	Sandip, Chaugai	Tan, Lun	Huang, Jin	Li, Qing	Ni, Li	Cianflone, Katherine	Wang, Dao Wen
27399110	2016 Jul	Omura, Taku	Watanabe, Eizo	Otsuka, Yasufumi	Yoshida, Yoko	Kato, Hideki	Nangaku, Masaomi	Miyata, Toshiyuki	Oda, Shigeto
27399109	2016 Jul	Susmallian, Sergio	Ponomarenko, Oleg	Barnea, Royi	Paran, Haim
27399108	2016 Jul	Labiano-Fontcuberta, Andres	Mato-Abad, Virginia	Alvarez-Linera, Juan	Hernandez-Tamames, Juan Antonio	Martinez-Gines, Maria Luisa	Aladro, Yolanda	Ayuso, Lucia	Domingo-Santos, Angela	Benito-Leon, Julian
27399107	2016 Jul	Dammad, Tarek	Duchesne, Joshua	Pasnick, Susan
27399106	2016 Jul	Le, Ngai Kien	Hf, Wertheim	Vu, Phu Dinh	Khu, Dung Thi Khanh	Le, Hai Thanh	Hoang, Bich Thi Ngoc	Vo, Vu Thanh	Lam, Yen Minh	Vu, Dung Tien Viet	Nguyen, Thu Hoai	Thai, Tung Quang	Nilsson, Lennart E	Rydell, Ulf	Nguyen, Kinh Van	Nadjm, Behzad	Clarkson, Louise	Hanberger, Hakan	Larsson, Mattias
27399105	2016 Jul	Marginean, Claudiu	Marginean, Cristina Oana	Banescu, Claudia	Melit, Lorena	Tripon, Florin	Iancu, Mihaela
27399104	2016 Jul	Liu, Zhuo	Sun, Ye	Zhang, Zhuolu	Chen, Lei	Hong, Nan
27399103	2016 Jul	Geng, Jin	Ye, Xiao	Liu, Chen	Xie, Jun	Chen, Jianzhou	Xu, Biao	Wang, Bingjian
27399102	2016 Jul	Chen, Chien-Hua	Lin, Cheng-Li	Kao, Chia-Hung
27399101	2016 Jul	Wang, Wan-Li	Zheng, Xing-Long	Zhang, Zhi-Yong	Zhou, Ying	Hao, Jie	Tang, Gang	Li, Ou	Xiang, Jun-Xi	Wu, Zheng	Wang, Bo
27399100	2016 Jul	Hahn, Soo Yeon	Ko, Eun Sook	Han, Boo-Kyung	Lim, Yaeji	Gu, Seonhye	Ko, Eun Young
27399099	2016 Jul	Xu, Han-Xiao	Wu, Kong-Ju	Tian, Yi-Jun	Liu, Qian	Han, Na	He, Xue-Lian	Yuan, Xun	Wu, Gen Sheng	Wu, Kong-Ming
27399098	2016 Jul	Hu, Qiongyuan	Wang, Gefei	Ren, Jianan	Ren, Huajian	Li, Guanwei	Wu, Xiuwen	Gu, Guosheng	Li, Ranran	Guo, Kun	Deng, Youming	Li, Yuan	Hong, Zhiwu	Wu, Lei	Li, Jieshou
27399097	2016 Jul	Zhang, Youxue	Xie, Bing	Chen, Heng	Li, Meiling	Guo, Xiaonan	Chen, Huafu
27399096	2016 Jul	Takamoto, Takeshi	Sugawara, Yasuhiko	Hashimoto, Takuya	Shimada, Kei	Inoue, Kazuto	Maruyama, Yoshikazu	Makuuchi, Masatoshi
27399095	2016 Jul	Tafelski, Sascha	Kerper, Leonie F	Salz, Anna-Lena	Spies, Claudia	Reuter, Eva	Nachtigall, Irit	Schafer, Michael	Krannich, Alexander	Krampe, Henning
27399094	2016 Jul	Gomes, Rita	Padrao, Eva	Dabo, Hans	Soares Pires, Filipa	Mota, Patricia	Melo, Natalia	Jesus, Jose Miguel	Cunha, Rui	Guimaraes, Susana	Souto Moura, Conceicao	Morais, Antonio
27399093	2016 Jul	Li, Jing	Zhu, Mengzhu	Li, Mengtao	Zheng, Wenjie	Zhao, Jiuliang	Tian, Xinping	Zeng, Xiaofeng
27399092	2016 Jul	Gu, Cheng-Yuan	Qin, Xiao-Jian	Qu, Yuan-Yuan	Zhu, Yu	Wan, Fang-Ning	Zhang, Gui-Ming	Sun, Li-Jiang	Zhu, Yao	Ye, Ding-Wei
27399091	2016 Jul	Ji, Fei	Fu, Shun-Jun	Guo, Zhi-Yong	Pang, Hui	Ju, Wei-Qiang	Wang, Dong-Ping	Hua, Yun-Peng	He, Xiao-Shun
27399090	2016 Jul	Scheiner, Bernhard	Schwabl, Philipp	Steiner, Sebastian	Bucsics, Theresa	Chromy, David	Aichelburg, Maximilian C	Grabmeier-Pfistershammer, Katharina	Trauner, Michael	Peck-Radosavljevic, Markus	Reiberger, Thomas	Mandorfer, Mattias
27399089	2016 Jul	Liu, Pan-Pan	Wang, Ke-Feng	Xia, Yi	Bi, Xi-Wen	Sun, Peng	Wang, Yu	Li, Zhi-Ming	Jiang, Wen-Qi
27399088	2016 Jul	Lu, Ming	Yang, Zuyao	Feng, Qi	Yu, Mei	Zhang, Yuelun	Mao, Chen	Shen, Lin	Tang, Jinling
27399087	2016 Jul	Li, Yingying	Hu, Zhongwei	Huang, Yuli	Li, Jianping	Hong, Wenxin	Qin, Zhihui	Tong, Yuwei	Li, Jinglong	Lv, Mingfang	Li, Meiyu	Zheng, Xiaoke	Hu, Jun	Hua, Jinghai	Zhang, Fuchun	Xu, Ding-Li
27399086	2016 Jul	Ren, Honggang	Zhang, Yue	Yao, Yonghua	Guo, Tao	Wang, Huafang	Mei, Heng	Hu, Yu
27399085	2016 Jul	Wu, Lei	Sun, Samio	He, Yao	Jiang, Bin
27399084	2016 Jul	Zeng, Zixun	Shen, Lujun	Wang, Yue	Shi, Feng	Chen, Chen	Wu, Ming	Bai, Yutong	Pan, Changchuan	Xia, Yunfei	Wu, Peihong	Li, Wang
27399083	2016 Jul	Sokolov, Arseny A	Husain, Shakir	Sztajzel, Roman	Croquelois, Alexandre	Lobrinus, Johannes A	Thaler, David	Stadler, Claudio	Hungerbuhler, Hansjorg	Caso, Valeria	Rinkel, Gabriel J	Michel, Patrik
27399082	2016 Jul	Ko, Seung-Hyun	Kim, Dae-Jung	Park, Jong-Heon	Park, Cheol-Young	Jung, Chang Hee	Kwon, Hyuk-Sang	Park, Joong-Yeol	Song, Kee-Ho	Han, Kyungdo	Lee, Ki-Up	Ko, Kyung-Soo
27399081	2016 Jul	Pandey, Nivedita	Herrera, Henry H	Johnson, Christopher M	MacCarthy, Andrea A	Copeland, Laurel A
27399080	2016 Jul	Lewandowski, Bogumil	Brodowski, Robert	Pakla, Pawel	Stopyra, Wojciech	Gawron, Iwona
27399079	2016 Jul	Diniz, Maria de Fatima Haueisen Sander	Beleigoli, Alline Maria Rezende	Ribeiro, Antonio Luiz P	Vidigal, Pedro Guatimosim	Bensenor, Isabela M	Lotufo, Paulo A	Duncan, Bruce B	Schmidt, Maria Ines	Barreto, Sandhi Maria
27399078	2016 Jul	De Cosmo, Salvatore	Viazzi, Francesca	Pacilli, Antonio	Giorda, Carlo	Ceriello, Antonio	Gentile, Sandro	Russo, Giuseppina	Rossi, Maria C	Nicolucci, Antonio	Guida, Pietro	Pontremoli, Roberto
27399077	2016 Jul	Sanosyan, Armen	Rutagwera, David G	Moles, Jean-Pierre	Bollore, Karine	Peries, Marianne	Kankasa, Chipepo	Mwiya, Mwiya	Tylleskar, Thorkild	Nagot, Nicolas	Van De Perre, Philippe	Tuaillon, Edouard
27399076	2016 Jul	Firth, Gregory B	Street, Matthew	Ramguthy, Yammesh	Doedens, Linda
27399075	2016 Jul	Chou, Annie Y	Liu, Chia-Jen	Chao, Tze-Fan	Wang, Kang-Ling	Tuan, Ta-Chuan	Chen, Tzeng-Ji	Chen, Shih-Ann
27399074	2016 Jul	Kim, Shin Il	Jin, Young-Joo	Cho, Soon Gu	Shin, Woo Young	Kim, Joon Mee	Lee, Jin-Woo
27399073	2016 Jul	Lu, Wei	Gao, Jian	Yang, Jingyun	Zhang, Yijian	Lv, Wenjie	Mu, Jiasheng	Dong, Ping	Liu, Yingbin
27399072	2016 Jul	Lee, Su Hyun	Lee, Jin Gu	Lee, Chang Yeong	Kim, Namo	Chang, Min-Yung	You, Young-Chul	Kim, Hyun Joo	Paik, Hyo Chae	Oh, Young Jun
27399071	2016 Jul	Zhang, Guang	Gong, Yuhan	Wang, Qixing	Deng, Ling	Zhang, Shize	Liao, Qiang	Yu, Gang	Wang, Ke	Wang, Ju	Ye, Shaodong	Liu, Zhongfu
27399070	2016 Jul	McCombie, Andrew	Lee, Yun	Vanamala, Rutvik	Gearry, Richard	Frizelle, Frank	McKay, Emma	Williman, Jonathan	Eglinton, Tim
27399069	2016 Jul	Jung, Woo Sang	Haam, Seokjin	Shin, Jae Min	Han, Kyunghwa	Park, Chul Hwan	Byun, Min Kwang	Chang, Yoon Soo	Kim, Hyung Jung	Kim, Tae Hoon
27399068	2016 Jul	Hsieh, Ru-Lan	Lee, Wen-Chung
27399067	2016 Jul	Yun, Jung-A	Huh, Jung Wook	Kim, Hee Cheol	Park, Yoon Ah	Cho, Yong Beom	Yun, Seong Hyeon	Lee, Woo Yong	Chun, Ho-Kyung
27399066	2016 Jul	Kim, Do Hee	Kwon, Hee Jin	Ji, Sang A	Jang, Hye Ryoun	Jung, Sin-Ho	Kim, Jung-Han	Kim, Jae Hyeon	Lee, Jung Eun	Huh, Wooseong	Kim, Yoon-Goo	Kim, Dae Joong	Oh, Ha Young
27399065	2016 Jul	Zhao, Xin-Yan	Li, Jia	Wang, Jing-Han	Habib, Sohail	Wei, Wei	Sun, Shu-Jie	Strobel, Henry W	Jia, Ji-Dong
27399064	2016 Jul	Lin, Horng-Chyuan	Cho, Sang-Heon	Ghoshal, Aloke Gopal	Muttalif, Abdul Razak Bin Abdul	Thanaviratananich, Sanguansak	Bagga, Shalini	Faruqi, Rab	Sajjan, Shiva	Cahill, Camilla L	Hamrosi, Kim K	Wang, De Yun
27399063	2016 Jul	Yun, E Hwa	Park, Young-Ok	Lim, Min Kyung	Oh, Jin-Kyoung	Park, Eun Young	Jeong, Bo Yoon	Hong, Soon-Yeol	Lee, Do-Hoon
27399062	2016 Jul	Sciarra, Alessandro	Fasulo, Andrea	Ciardi, Antonio	Petrangeli, Elisa	Gentilucci, Alessandro	Maggi, Martina	Innocenzi, Michele	Pierella, Federico	Gentile, Vincenzo	Salciccia, Stefano	Cattarino, Susanna
27399061	2016 Jul	Wilcox, Meredith Leigh	Acuna, Juan Manuel	Ward-Peterson, Melissa	Alzayed, Abdullah	Alghamdi, Mushref	Aldaham, Sami
27399060	2016 Jul	Che, Yan	Liu, Xiaoting	Zhang, Bin	Cheng, Linan
27399059	2016 Jul	Zhou, Jing	Zhao, Rongce	Wen, Feng	Zhang, Pengfei	Tang, Ruilei	Chen, Hongdou	Zhang, Jian	Li, Qiu
27399058	2016 Jul	Zhao, Pan	Zhao, Yanling	Wei, Zhenman	Chen, Jing	Yan, Lilong
27368052	2016 Jun	Li, Caifeng	Li, Xin	Han, Hongqiu	Cui, Hailong	Peng, Min	Wang, Guolin	Wang, Zhiqiang
27368051	2016 Jun	Wang, Chun	Yu, Xiaobo	Shrestha, Sudeep	Qian, Cong	Wang, Lin	Chen, Gao
27368050	2016 Jun	Zhou, Yue	Zhu, Wengen	Wang, Changyun
27368049	2016 Jun	Shin, Jin Yong	Roh, Si-Gyun	Lee, Nae-Ho	Yang, Kyung-Moo
27368048	2016 Jun	Tseng, Hui-Wen	Shiue, Yow-Ling	Tsai, Kuo-Wang	Huang, Wei-Chun	Tang, Pei-Ling	Lam, Hing-Chung
27368047	2016 Jun	Kuo, Chia-Sheng	Lu, Chia-Wen	Chang, Yu-Kang	Yang, Kuen-Cheh	Hung, Shou-Hung	Yang, Ming-Ching	Chang, Hao-Hsiang	Huang, Chi-Ting	Hsu, Chih-Cheng	Huang, Kuo-Chin
27368046	2016 Jun	Arigami, Takaaki	Uenosono, Yoshikazu	Yanagita, Shigehiro	Okubo, Keishi	Kijima, Takashi	Matsushita, Daisuke	Amatatsu, Masahiko	Hagihara, Takahiko	Haraguchi, Naoto	Mataki, Yuko	Ehi, Katsuhiko	Ishigami, Sumiya	Natsugoe, Shoji
27368045	2016 Jun	Jin, Yuanyuan	Lu, Ming
27368044	2016 Jun	Louge, Pierre	Coulange, Mathieu	Beneton, Frederic	Gempp, Emmanuel	Le Pennetier, Olivier	Algoud, Maxime	Dubourg, Lorene	Naibo, Pierre	Marlinge, Marion	Michelet, Pierre	Vairo, Donato	Kipson, Nathalie	Kerbaul, Francois	Jammes, Yves	Jones, Ian M	Steinberg, Jean-Guillaume	Ruf, Jean	Guieu, Regis	Boussuges, Alain	Fenouillet, Emmanuel
27368043	2016 Jun	Chaugai, Sandip	Sherpa, Lhamo Yanchang	Sepehry, Amir A	Arima, Hisatomi	Wang, Dao Wen
27368042	2016 Jun	Garcia-Alvarez, Lara	Sanz, Maria Mercedes	Marin, Mercedes	Farinas, MCarmen	Montejo, Miguel	Goikoetxea, Josune	Rodriguez Garcia, Raquel	de Alarcon, Aristides	Almela, Manuel	Fernandez-Hidalgo, Nuria	Alonso Socas, Maria Del Mar	Goenaga, Miguel Angel	Navas, Enrique	Vicioso, Luis	Oteo, Jose Antonio
27368041	2016 Jun	Zhang, Hongbo	Yin, Xifan	Ouyang, Zhiyuan	Chen, Jing	Zhou, Shenghua	Zhang, Changguo	Pan, Xin	Wang, Shiliang	Yang, Junxiang	Feng, Yaoyao	Yu, Ping	Zhang, Qiangchun
27368040	2016 Jun	Ng, Chip-Jin	Liao, Pei-Ju	Chang, Yu-Che	Kuan, Jen-Tze	Chen, Jih-Chang	Hsu, Kuang-Hung
27368039	2016 Jun	Huang, Wen-Hung	Hsu, Ching-Wei	Weng, Cheng-Hao	Yen, Tzung-Hai	Lin, Jui-Hsiang	Lee, Meng
27368038	2016 Jun	Choi, Ik Jun	Koh, Yoon-Seok	Park, Mahn-Won	Her, Sung Ho	Choi, Yun-Seok	Park, Chul-Soo	Park, Hun-Jun	Kim, Pum-Joon	Chung, Wook-Sung	Kim, Ho-Sook	Shin, Jae-Gook	Seung, Ki-Bae	Chang, Kiyuk
27368037	2016 Jun	Tan, Zhi-Gang	Zhou, Qian	Cui, Yan	Yi, Lei	Ouyang, Yian	Jiang, Yugang
27368036	2016 Jun	Chen, Ning-Hung	Chou, Yu-Ting	Lee, Pei-Hsien	Lin, Shih-Wei	Chuang, Li-Pang	Lin, Yu-Sheng	Yang, Cheng-Ta
27368035	2016 Jun	Keng, Li-Ta	Lin, Mong-Wei	Huang, Hsien-Neng	Chung, Kuei-Pin
27368034	2016 Jun	Wei, Kuang-Yu	Chang, Shan-Yueh	Wang, Sheng-Huei	Su, Her-Young	Tsai, Chen-Liang
27368033	2016 Jun	Jang, Sung Ho	Hyun, Yi Ji	Lee, Han Do
27368032	2016 Jun	Liu, Su-Hsun	Chen, Kuan-Fu	Chen, Chih-Jung	Lin, Yi-Hsiung	Huang, Yhu-Chering
27368031	2016 Jun	Lee, Hung-Hao	Lee, Meng-Kuang	Lee, Wen-Hsien	Hsu, Po-Chao	Chu, Chun-Yuan	Lee, Chee-Siong	Lin, Tsung-Hsien	Voon, Wen-Chol	Lai, Wen-Ter	Sheu, Sheng-Hsiung	Su, Ho-Ming
27368030	2016 Jun	Lee, Jayoung	Kim, Shin-Wook	Son, Seok Hyun
27368029	2016 Jun	Kim, Sung Hyun	Hwang, Ho Kyoung	Lee, Woo Jung	Kang, Chang Moo
27368028	2016 Jun	Huang, Ya-Qin	Liang, He-Yue	Yang, Zhao-Xia	Ding, Ying	Zeng, Meng-Su	Rao, Sheng-Xiang
27368027	2016 Jun	Liu, Junfeng	Wang, Deren	Xiong, Yao	Liu, Bian	Wei, Chenchen	Ma, Zhenxing	Wu, Bo	Yuan, Ruozhen	Tang, Hehan	Liu, Ming
27368026	2016 Jun	Jeong, Da Eun	Kim, Kyeong Ok	Jang, Byung Ik	Kim, Eun Young	Jung, Jin Tae	Jeon, Seong Woo	Lee, Hyun Seok	Kim, Eun Soo	Park, Kyung Sik	Cho, Kwang Bum
27368025	2016 Jun	Ozaki, Akihiko	Leppold, Claire	Tsubokura, Masaharu	Tanimoto, Tetsuya	Saji, Shigehira	Kato, Shigeaki	Kami, Masahiro	Tsukada, Manabu	Ohira, Hiromichi
27368024	2016 Jun	Wu, Chieh-Hsin	Lu, Ying-Yi	Chai, Chee-Yin	Su, Yu-Feng	Tsai, Tai-Hsin	Tsai, Feng-Ji	Lin, Chih-Lung
27368023	2016 Jun	Liang, Jun-Hua	Fang, Yu-Wei	Yang, An-Hung	Tsai, Ming Hsien
27368022	2016 Jun	Huang, Yan-Mei	Zhou, Hui-Rong	Zhang, Ling	Yang, Ke-Ke	Luo, Jiang-Xi	Zhao, Hai-Lu
27368021	2016 Jun	Yao, Peng	Deng, Yi-Yong	Hong, Tao	Wang, Zhi-Bin	Ma, Jia-Ming	Zhu, Yong-Qiang	Li, Hong-Xi	Ding, Yuan-Yuan	Pan, Shi-Nong
27368020	2016 Jun	Jang, Sung Ho	Park, So Min	Kwon, Hyeok Gyu
27368019	2016 Jun	Huang, Shih-Wei	Wang, Wei-Te	Lin, Li-Fong	Liao, Chun-De	Liou, Tsan-Hon	Lin, Hui-Wen
27368018	2016 Jun	Liao, Kuan-Fu	Lai, Shih-Wei	Lin, Cheng-Li	Chien, Sou-Hsin
27368017	2016 Jun	Feola, Mauro	Testa, Marzia	Leto, Laura	Cardone, Marco	Sola, Mario	Rosso, Gian Luca
27368016	2016 Jun	Azab, Seham F	Abdalhady, Mohamed A	Elsaadany, Hosam F	Elkomi, Mohamed A	Elhindawy, Eman M	Sarhan, Dina T	Salam, Mohamed M A	Allah, Mayy A N	Emam, Ahmed A	Noah, Maha A	Abdelsalam, Nasser I	Abdellatif, Sawsan H	Rass, Anwar A	Ismail, Sanaa M	Gheith, Tarek	Aziz, Khalid A	Hamed, Mohammed E	Abdelrahman, Hind M	Ahmed, Ahmed R	Nabil, Rehab M	Abdulmaksoud, Rehab S	Yousef, Hala Y
27368015	2016 Jun	Bonnerot, Mathieu	Humbertjean, Lisa	Mione, Gioia	Lacour, Jean-Christophe	Derelle, Anne-Laure	Sanchez, Jean-Charles	Riou-Comte, Nolwenn	Richard, Sebastien
27368014	2016 Jun	Dominguez, Fernando	Ramos, Antonio	Bouza, Emilio	Munoz, Patricia	Valerio, Maricela C	Farinas, M Carmen	de Berrazueta, Jose Ramon	Zarauza, Jesus	Pericas Pulido, Juan Manuel	Pare, Juan Carlos	de Alarcon, Aristides	Sousa, Dolores	Rodriguez Bailon, Isabel	Montejo-Baranda, Miguel	Noureddine, Mariam	Garcia Vazquez, Elisa	Garcia-Pavia, Pablo
27368013	2016 Jun	Neuzillet, Cindy	Babai, Samy	Kempf, Emmanuelle	Pujol, Geraldine	Rousseau, Benoit	Le-Louet, Herve	Christophe Tournigand
27368012	2016 Jun	Zhang, Xiuli	Li, Shaodong	Liu, Wenlou	Huang, Ning	Li, Jingjing	Cheng, Li	Xu, Kai
27368011	2016 Jun	Kim, Min-Chul	Kim, Mi Young	Lee, Hyun Joo	Lee, Sang-Oh	Choi, Sang-Ho	Kim, Yang Soo	Woo, Jun Hee	Kim, Sung-Han
27368010	2016 Jun	Brito-Zeron, Pilar	Kostov, Belchin	Bosch, Xavier	Acar-Denizli, Nihan	Ramos-Casals, Manuel	Stone, John H
27368009	2016 Jun	Chang, Tsui-Ming	Mou, Chih-Hsin	Shen, Te-Chun	Yang, Chien-Lung	Yang, Min-Hui	Wu, Fang-Yang	Sung, Fung-Chang
27368008	2016 Jun	Tseng, Chia-Chun	Chang, Shun-Jen	Tsai, Wen-Chan	Ou, Tsan-Teng	Wu, Cheng-Chin	Sung, Wan-Yu	Hsieh, Ming-Chia	Yen, Jeng-Hsien
27368007	2016 Jun	Petrelli, Fausto	Coinu, Andrea	Cabiddu, Mary	Borgonovo, Karen	Ghilardi, Mara	Lonati, Veronica	Barni, Sandro
27368006	2016 Jun	Verma, Akash	Phua, Chee Kiang	Sim, Wen Yuan	Algoso, Reyes Elmer	Tee, Kuan Sen	Lew, Sennen J W	Lim, Albert Y H	Goh, Soon Keng	Tai, Dessmon Y H	Kor, Ai Ching	Ho, Benjamin	Abisheganaden, John
27368005	2016 Jun	Gamble, John-Michael	Thomas, Jamie M	Twells, Laurie K	Midodzi, William K	Majumdar, Sumit R
27368004	2016 Jun	Huber, Carola A	Rapold, Roland	Brungger, Beat	Reich, Oliver	Rosemann, Thomas
27368003	2016 Jun	Kim, SeJin	An, Seong Soo A
27368002	2016 Jun	Hung, Ming-Szu	Lung, Jr-Hau	Lin, Yu-Ching	Fang, Yu-Hung	Hsieh, Meng-Jer	Tsai, Ying-Huang
27368001	2016 Jun	Kato, Hirofumi	Sasaki, Shugo	Sekiya, Noritaka
27368000	2016 Jun	Rubinstein, Orit	Barkan, Shiri	Breitbart, Rachelle	Berkovitch, Sofia	Toledano, Michal	Weiser, Giora	Karadi, Natali	Nassi, Anat	Kozer, Eran
27367999	2016 Jun	Kim, Chang Woo	Han, Yun Dae	Kim, Ha Yan	Hur, Hyuk	Min, Byung Soh	Lee, Kang Young	Kim, Nam Kyu
27367998	2016 Jun	Theunissen, Maurice	Peters, Madelon L	Schepers, Jan	Maas, Jacques W M	Tournois, Fleur	van Suijlekom, Hans A	Gramke, Hans-Fritz	Marcus, Marco A E
27367997	2016 Jun	Lee, Jun Yong	Kim, Hak Soo	Heo, Sang Taek	Kwon, Ho	Jung, Sung-No
27367996	2016 Jun	Hong, Su Jin	Kim, Tae Jung	Lee, Jae-Ho	Park, Jeong-Soo
27367995	2016 Jun	Liu, Chenxi	Zhang, Xinping	Wang, Xuan	Zhang, Xiaopeng	Wan, Jie	Zhong, Fangying
27367994	2016 Jun	Legendre, Mathieu	Devilliers, Herve	Perard, Laurent	Groh, Matthieu	Nefti, Habdelamid	Dussol, Bertrand	Trad, Salim	Toure, Fatouma	Abad, Sebastien	Boffa, Jean-Jacques	Frimat, Luc	Torner, Stephane	Seidowsky, Alexandre	Massy, Ziad Andre	Saadoun, David	Rieu, Virginie	Schoindre, Yoland	Heron, Emmanuel	Frouget, Thierry	Lionet, Arnaud	Glowacki, Francois	Arnaud, Laurent	Mousson, Christiane	Besancenot, Jean-Francois	Rebibou, Jean-Michel	Bielefeld, Philip
27367993	2016 Jun	Treskova, Marina	Kuhlmann, Alexander	Bogner, Johannes	Hower, Martin	Heiken, Hans	Stellbrink, Hans-Jurgen	Mahlich, Jorg	Schulenburg, Johann-Matthias Graf von der	Stoll, Matthias
27367992	2016 Jun	Zheng, Ninggang	Wei, Xiaodong	Zhang, Dongzhi	Chai, Wenxiao	Che, Ming	Wang, Jiangye	Du, Binbin
27367991	2016 Jun	Yuksel, Mahmut	Kaplan, Mustafa	Ates, Ihsan	Kilic, Zeki Mesut Yaln	Kilic, Hasan	Suna, Nuretdin	Ates, Hale	Kayacetin, Ertugrul
27367990	2016 Jun	Jeong, Jin Hee	Park, In Sung	Kim, Dong Hoon	Kim, Seong Chun	Kang, Changwoo	Lee, Soo Hoon	Kim, Tae Yun	Lee, Sang Bong
27367989	2016 Jun	Song, Xin	Xiao, Jun	Deng, Jiang	Kang, Qiong	Zhang, Yanyu	Xu, Jinbo
27367988	2016 Jun	Yang, Zhiying	Tan, Haidong	Sun, Yongliang	Si, Shuang	Xu, Li	Liu, Xiaolei	Liu, Liguo	Zhou, Wenying	Huang, Jia
27367987	2016 Jun	Cheng, Xiao-Yan	Lun, Xiao-Qin	Li, Hong-Bo	Zhang, Zhi-Jie
27367986	2016 Jun	Fu, Chao-Feng	Zhuang, Yuan-Dong	Chen, Chun-Mei	Cai, Gang-Feng	Zhang, Hua-Bin	Zhao, Wei	Ahmada, Said Idrissa	Devi, Ramparsad Doorga	Kibria, Md Golam
27367985	2016 Jun	de Boysson, Hubert	Liozon, Eric	Lambert, Marc	Parienti, Jean-Jacques	Artigues, Nicolas	Geffray, Loik	Boutemy, Jonathan	Ollivier, Yann	Maigne, Gwenola	Ly, Kim	Huglo, Damien	Hachulla, Eric	Hatron, Pierre-Yves	Aouba, Achille	Manrique, Alain	Bienvenu, Boris
27367984	2016 Jun	de Boysson, Hubert	Lambert, Marc	Liozon, Eric	Boutemy, Jonathan	Maigne, Gwenola	Ollivier, Yann	Ly, Kim	Manrique, Alain	Bienvenu, Boris	Aouba, Achille
27367983	2016 Jun	Stehle, Thomas	Vignon, Marguerite	Flamant, Martin	Figueres, Marie-Lucile	Rabant, Marion	Rodenas, Anita	Noel, Laure-Helene	Arnulf, Bertrand	Vidal-Petiot, Emmanuelle
27367982	2016 Jun	Lupu, Vasile Valeriu	Ignat, Ancuta	Paduraru, Gabriela	Ciubara, Anamaria	Moscalu, Mihaela	Marginean, Cristina Oana	Burlea, Marin
27367981	2016 Jun	Li, Zheng	Shen, Jianxiong	Liang, Jinqian	Feng, Fan
27367980	2016 Jun	Tatara, Alexander M	Mikos, Antonios G	Kontoyiannis, Dimitrios P
27367979	2016 Jun	Schneider, Eva	Ng, Kia-Min	Yeoh, Chooi-Sum	Rumpel, Helmut	Fook-Chong, Stephanie	Li, Hui-Hua	Tan, Eng-King	Chan, Ling-Ling
27367978	2016 Jun	Peng, Dantao	Shi, Zhihong	Xu, Jun	Shen, Lu	Xiao, Shifu	Zhang, Nan	Li, Yi	Jiao, Jinsong	Wang, Yan-Jiang	Liu, Shuai	Zhang, Meilin	Wang, Meng	Liu, Shuling	Zhou, Yuying	Zhang, Xiao	Gu, Xiao-Hua	Yang, Ce-Ce	Wang, Yu	Jiao, Bin	Tang, Beisha	Wang, Jinhuan	Yu, Tao	Ji, Yong
27367977	2016 Jun	Wang, Jianzong	Hu, Duanming	Tang, Wen	Hu, Chuanyin	Lu, Qin	Li, Juan	Zhu, Jianhong	Xu, Liming	Sui, Zhenyu	Qian, Mingjie	Wang, Shaofeng	Yin, Guojian
27367976	2016 Jun	Mustafa, Osama M	Mohammed, Shamayel F	Aljubran, Ali	Saleh, Waleed N
27336904	2016 Jun	Hsieh, Cheng-Yang	Lin, Huey-Juan	Chen, Chih-Hung	Li, Chung-Yi	Chiu, Meng-Jun	Sung, Sheng-Feng
27336903	2016 Jun	Ni, Yang	Bi, Jingwang	Ye, Xin	Fan, Weijun	Yu, Guohua	Yang, Xia	Huang, Guanghui	Li, Wenhong	Wang, Jiao	Han, Xiaoying	Ni, Xiang	Wei, Zhigang	Han, Mingyong	Zheng, Aimin	Meng, Min	Xue, Guoliang	Zhang, Liang	Wan, Chao
27336902	2016 Jun	Kan, Shun-Li	Yuan, Zhi-Fang	Li, Yan	Ai, Jie	Xu, Hong	Sun, Jing-Cheng	Feng, Shi-Qing
27336901	2016 Jun	Hsin, Chun-Hsien	Wu, Meng-Yu	Huang, Chung-Chi	Kao, Kuo-Chin	Lin, Pyng-Jing
27336900	2016 Jun	Axon, Robert Neal	Gebregziabher, Mulugeta	Hunt, Kelly J	Lynch, Cheryl P	Payne, Elizabeth	Walker, Rebekah J	Egede, Leonard E
27336899	2016 Jun	Li, Yizhou	Wang, Yuan	Guo, Yongchang	Wang, Quanjian	Ouyang, Yongri	Cao, Yuju	Jin, Tianbo	Wang, Jianzhong
27336898	2016 Jun	Frille, Armin	Steinhoff, Karen Geva	Hesse, Swen	Grachtrup, Sabine	Wald, Alexandra	Wirtz, Hubert	Sabri, Osama	Seyfarth, Hans-Juergen
27336897	2016 Jun	Yen, Chia-Ming	Lin, Cheng-Li	Lin, Ming-Chia	Chen, Huei-Yong	Lu, Nan-Han	Kao, Chia-Hung
27336896	2016 Jun	Hussain, Sultana Monira	Urquhart, Donna M	Wang, Yuanyuan	Dunstan, David	Shaw, Jonathan E	Magliano, Dianna J	Wluka, Anita E	Cicuttini, Flavia M
27336895	2016 Jun	Nolla, Joan M	Murillo, Oscar	Narvaez, Javier	Vaquero, Carmen Gomez	Lora-Tamayo, Jaime	Pedrero, Salvador	Cabo, Javier	Ariza, Javier
27336894	2016 Jun	Kim, Youn-Jung	Lee, You Jin	Ryoo, Seung Mok	Sohn, Chang Hwan	Ahn, Shin	Seo, Dong-Woo	Lim, Kyoung Soo	Kim, Won Young
27336893	2016 Jun	Hou, Yi-Cheng	Lai, Chien-Han	Wu, Yu-Te	Yang, Shwu-Huey
27336892	2016 Jun	Wang, Zhi-Jian	Zhu, Meng-Ye	Liu, Xiao-Jian	Zhang, Xue-Xue	Zhang, Da-Ying	Wei, Jian-Mei
27336891	2016 Jun	Shi, Ming	Chen, Xi	Ye, Kangruo	Yao, Yuanfei	Li, Yu
27336890	2016 Jun	Luo, Hua-Chun	Lei, Yong	Cheng, Hui-Hua	Fu, Zhi-Chao	Liao, Shao-Guang	Feng, Jing	Yin, Qin	Chen, Qun-Hua	Lin, Gui-Shan	Zhu, Jin-Feng	Xu, Jian-Feng	Wang, Dian
27336889	2016 Jun	Herrero, Carlos Fernando	Luis do Nascimento, Anderson	Maranho, Daniel Augusto Carvalho	Ferreira-Filho, Narcelio Mendes	Nogueira, Carolina Pinto	Nogueira-Barbosa, Marcello Henrique	Defino, Helton Luis Aparecido
27336888	2016 Jun	Lo Vecchio, Andrea	Schaffzin, Joshua K	Ruberto, Eliana	Caiazzo, Maria Angela	Saggiomo, Loredana	Mambretti, Daniela	Russo, Danila	Crispo, Sara	Continisio, Grazia Isabella	Dello Iacovo, Rossano	Poggi, Vincenzo	Guarino, Alfredo
27336887	2016 Jun	Wu, Chieh-Hsin	Chai, Chee-Yin	Tung, Yi-Ching	Lu, Ying-Yi	Su, Yu-Feng	Tsai, Tai-Hsin	Tzou, Rong-Dar	Lin, Chih-Lung
27336886	2016 Jun	Bonnet, Vincent	Boisselier, Clement	Saplacan, Vladimir	Belin, Annette	Gerard, Jean-Louis	Fellahi, Jean-Luc	Hanouz, Jean-Luc	Fischer, Marc-Olivier
27336885	2016 Jun	Hao, Yingxue	Yu, Peiwu	Qian, Feng	Zhao, Yongliang	Shi, Yan	Tang, Bo	Zeng, Dongzhu	Zhang, Chao
27336884	2016 Jun	Shen, Cheng-Huang	Zheng, Cai-Mei	Kiu, Kee-Thai	Chen, Hsin-An	Wu, Chia-Chang	Lu, Kuo-Cheng	Hsu, Yung-Ho	Lin, Yuh-Feng	Wang, Yuan-Hung
27336883	2016 Jun	Perosa, Federico	Favoino, Elvira	Favia, Isabella Eleonora	Vettori, Serena	Prete, Marcella	Corrado, Addolorata	Cantatore, Francesco Paolo	Valentini, Gabriele
27336882	2016 Jun	Chi, Chih-Yu	Lin, Chia-Hao	Ho, Mao-Wang	Ding, Jing-Ya	Huang, Wen-Chi	Shih, Han-Po	Yeh, Chun-Fu	Fung, Chang-Phone	Sun, Hsin-Yun	Huang, Ching-Tai	Wu, Ting-Shu	Chang, Chih-Yen	Liu, Yuag-Meng	Feng, Jia-Yih	Wu, Wei-Kai	Wang, Lih-Shinn	Tsai, Chung-Hao	Ho, Cheng-Mao	Lin, Huang-Shen	Chen, Hung-Jen	Lin, Po-Chang	Liao, Wei-Chin	Chen, Wei-Ting	Lo, Chia-Chi	Wang, Shang-Yu	Kuo, Chen-Yen	Lee, Chen-Hsiang	Ku, Cheng-Lung
27336881	2016 Jun	Song, Chao	Lu, Qingsheng	Zhou, Jian	Yu, Guanyu	Feng, Xiang	Zhao, Zhiqing	Bao, Junmin	Feng, Rui	Jing, Zaiping
27336880	2016 Jun	Zhang, Yuhao	Duan, Guangyou	Guo, Shanna	Ying, Ying	Huang, Penghao	Zhang, Mi	Li, Ningbo	Zhang, Xianwei
27336879	2016 Jun	Hashimoto, Rintaro	Matsuda, Tomoki	Hamamoto, Hidetaka	Yamaoka, Hajime	Nakahori, Masato	Chonan, Akimichi
27336878	2016 Jun	Huang, Wan-Ting	Erickson, Steven R	Hansen, Richard A	Wu, Chung-Hsuen
27336877	2016 Jun	Park, Jin Joo	Chae, In-Ho	Choi, Dong-Ju	Kang, Seok-Min	Yoo, Byung-Su	Hwang, Juey-Jen	Lin, Shing-Jong	Wen, Ming-Shien	Zhang, Jian	Ge, Junbo
27336876	2016 Jun	Oh, Dongryul	Huh, Seung Jae	Park, Won	Ju, Sang Gyu	Nam, Heerim	Lee, Jeong Eun
27336875	2016 Jun	Hur, Seung-Ho	Won, Ki-Bum	Kim, In-Cheol	Bae, Jang-Ho	Choi, Dong-Ju	Ahn, Young-Keun	Park, Jong-Seon	Kim, Hyo-Soo	Choi, Rak-Kyeong	Choi, Donghoon	Kim, Joon-Hong	Han, Kyoo-Rok	Park, Hun-Sik	Choi, So-Yeon	Yoon, Jung-Han	Gwon, Hyeon-Cheol	Rha, Seung-Woon	Jang, Wooyeong	Bae, Jang-Whan	Hwang, Kyung-Kuk	Lim, Do-Sun	Jung, Kyung-Tae	Oh, Seok-Kyu	Lee, Jae-Hwan	Shin, Eun-Seok	Kim, Kee-Sik
27336874	2016 Jun	Milstein, Dan M J	Ince, Can	Gisbertz, Suzanne S	Boateng, Kofi B	Geerts, Bart F	Hollmann, Markus W	van Berge Henegouwen, Mark I	Veelo, Denise P
27336873	2016 Jun	Fu, Qiuli	Qin, Zhenwei	Yu, Jiexin	Yu, Yinhui	Tang, Qiaomei	Lyu, Danni	Zhang, Lifang	Chen, Zhijian	Yao, Ke
27336872	2016 Jun	Peng, Zuxiang	Wei, Jia	Lu, Xuesong	Zheng, Hong	Zhong, Xiaorong	Gao, Weiguo	Chen, Yunqin	Jing, Jing
27336871	2016 Jun	Lee, Jin Won	Ali, Bandar	Park, Cho Hyun	Song, Kyo Young
27336870	2016 Jun	Song, Xin Yu	Li, Shan	Cao, Jian	Xu, Kai	Huang, Hui	Xu, Zuo Jun
27336869	2016 Jun	Liu, Fu-Chao	Lin, Jr-Rung	Chen, Hsiu-Pin	Tsai, Yung-Fong	Yu, Huang-Ping
27336868	2016 Jun	Fang, Bao-Xia	Li, Peng	Shi, Xiao-Ya	Chen, Fu-Chao	Wang, Lin-Hai
27336867	2016 Jun	Song, Xuefei	Li, Lunhao	Sun, Yiyuan	Fan, Xianqun	Li, Zhengkang
27336866	2016 Jun	Broekman, Marike L	Carriere, Michelle E	Bredenoord, Annelien L
27336865	2016 Jun	Liang, Zhenyu	Liu, Laiyu	Zhao, Haijin	Xia, Yang	Zhang, Weizhen	Ye, Yanmei	Jiang, Mei	Cai, Shaoxi
27336864	2016 Jun	He, Yuan	Li, Fan	Wang, Fei	Ma, Xu	Zhao, Xiaolan	Zeng, Qiang
27336863	2016 Jun	Fragkioudaki, Sofia	Mavragani, Clio P	Moutsopoulos, Haralampos M
27336862	2016 Jun	Park, Yoon	Lee, Jeonghee	Oh, Jae Hwan	Shin, Aesun	Kim, Jeongseon
27336861	2016 Jun	Fischer, Marc-Olivier	Diouf, Momar	Wilde, Robert B P de	Dupont, Herve	Hanouz, Jean-Luc	Lorne, Emmanuel
27311008	2016 Jun	Akiyama, Mitsuhiro	Kaneko, Yuko	Hayashi, Yutaro	Takeuchi, Tsutomu
27311007	2016 Jun	Chen, Jie	Chen, Jinggui	Xu, Yu	Long, Ziwen	Zhou, Ye	Zhu, Huiyan	Wang, Yanong	Shi, Yingqiang
27311006	2016 Jun	Cai, Yu-Long	Song, Pei-Pei	Tang, Wei	Cheng, Nan-Sheng
27311005	2016 Jun	Liu, Chen	Guan, Zhao	Xu, Qinzhu	Zhao, Lei	Song, Ying	Wang, Hui
27311004	2016 Jun	Wei, Hong-Bo	Fang, Jia-Feng	Zheng, Zong-Heng	Wei, Bo	Huang, Jiang-Long	Chen, Tu-Feng	Huang, Yong	Lei, Pu-Run
27311003	2016 Jun	Richard, Sebastien	Mione, Gioia	Varoqui, Claude	Vezain, Arnaud	Brunner, Arielle	Bracard, Serge	Debouverie, Marc	Braun, Marc
27311002	2016 Jun	Bonnefond, Simon	Catroux, Melanie	Melenotte, Clea	Karkowski, Ludovic	Rolland, Ludivine	Trouillier, Sebastien	Raffray, Loic
27311001	2016 Jun	Er, Kian-Ching	Hsu, Chen-Yang	Lee, Yi-Kung	Huang, Ming-Yuan	Su, Yung-Cheng
27311000	2016 Jun	Nishikawa, Hiroki	Enomoto, Hirayuki	Yoh, Kazunori	Iwata, Yoshinori	Hasegawa, Kunihiro	Nakano, Chikage	Takata, Ryo	Kishino, Kyohei	Shimono, Yoshihiro	Sakai, Yoshiyuki	Nishimura, Takashi	Aizawa, Nobuhiro	Ikeda, Naoto	Takashima, Tomoyuki	Ishii, Akio	Iijima, Hiroko	Nishiguchi, Shuhei
27310999	2016 Jun	Li, Qi	Jiang, Zhendong	Zhuo, Xianlu	Zhang, Xueyuan
27310998	2016 Jun	Kim, Jae-Hyun	Lee, Yunhwan	Park, Eun-Cheol
27310997	2016 Jun	Chen, Xiao-Dong	He, Fu-Qian	Chen, Mi	Tang, Ling-Chao	Tang, Xiao-Li
27310996	2016 Jun	Hung, Chung-Lieh	Yun, Chun-Ho	Lai, Yau-Huei	Sung, Kuo-Tzu	Bezerra, Hiram G	Kuo, Jen-Yuan	Hou, Charles Jia-Yin	Chao, Tze-Fan	Bulwer, Bernard E	Yeh, Hung-I	Shih, Shou-Chuan	Lin, Shing-Jong	Cury, Ricardo C
27310995	2016 Jun	Chang, Wei-Kuo	Lin, Kuen-Tze	Tsai, Chen-Liang	Chung, Chi-Hsiang	Chien, Wu-Chien	Lin, Chun-Shu
27310994	2016 Jun	Ji, Yi	Wang, Qi	Chen, Siyuan	Xiang, Bo	Xu, Zhicheng	Li, Yuan	Zhong, Lin	Jiang, Xiaoping	Yang, Xiaodong
27310993	2016 Jun	Liu, Hong-Yan	Gu, Wei-Jun	Wang, Cheng-Zhi	Ji, Xiao-Jian	Mu, Yi-Ming
27310992	2016 Jun	Zhong, Baoliang	Xu, Yanmin	Jin, Dong	Zou, Xiaowei	Liu, Tiebang
27310991	2016 Jun	Byun, A Ri	Kwon, Seungwon	Lee, Sang Wha	Shim, Kyung Won	Lee, Hong Soo
27310990	2016 Jun	Rouet, Audrey	Aouba, Achille	Damaj, Gandhi	Soucie, Erinn	Hanssens, Katia	Chandesris, Marie-Olivia	Livideanu, Cristina Bulai	Dutertre, Marine	Durieu, Isabelle	Grandpeix-Guyodo, Catherine	Barete, Stephane	Bachmeyer, Claude	Soria, Angele	Frenzel, Laurent	Fain, Olivier	Grosbois, Bernard	de Gennes, Christian	Hamidou, Mohamed	Arlet, Jean-Benoit	Launay, David	Lavigne, Christian	Arock, Michel	Lortholary, Olivier	Dubreuil, Patrice	Hermine, Olivier	Georgin-Lavialle, Sophie
27310989	2016 Jun	Dong, Chunshan	Yu, Junma	Liu, Qi	Wu, Chao	Lu, Yao
27310988	2016 Jun	Cho, Hyun Sun	Lee, Sung Won	Shin, Juyoung	Moon, Sung Dae	Han, Je Ho	Cha, Bong Yun	Kim, Eun Sook
27310987	2016 Jun	Jin, Seong-Ho	Park, Gyeongsin	Ko, Youngkyung	Park, Jun-Beom
27310986	2016 Jun	McAlister, Finlay A	Youngson, Erik	Eurich, Dean T
27310985	2016 Jun	Zhu, Ling	Li, Yibo	Wang, Yifeng	Li, Rong	Zhang, Zhiqiang	Lu, Guangming	Chen, Huafu
27310984	2016 Jun	Shinn, Helen Ki	Kim, Byung-Gun	Jung, Jong Kwon	Kwon, Hee Uk	Yang, Chunwoo	Won, Jonghun
27310983	2016 Jun	Kuo, Chia-Sheng	Chen, Guan-Ru	Hung, Shou-Hung	Liu, Yi-Lien	Huang, Kuo-Chin	Cheng, Shao-Yi
27310982	2016 Jun	Kim, Su-A	Kim, Jang Young	Park, Jeong Bae
27310981	2016 Jun	Soukup, Tayana	Petrides, Konstantinos V	Lamb, Benjamin W	Sarkar, Somita	Arora, Sonal	Shah, Sujay	Darzi, Ara	Green, James S A	Sevdalis, Nick
27310980	2016 Jun	Zheng, Hui	Li, Ying	Zhang, Wei	Zeng, Fang	Zhou, Si-Yuan	Zheng, Hua-Bin	Zhu, Wen-Zeng	Jing, Xiang-Hong	Rong, Pei-Jing	Tang, Chun-Zhi	Wang, Fu-Chun	Liu, Zhi-Bin	Wang, Shi-Jun	Zhou, Mei-Qi	Liu, Zhi-Shun	Zhu, Bing
27310979	2016 Jun	Dai, Yue	Zhang, Chen-Yun	Zhang, Bao-Quan	Li, Zhanzhan	Jiang, Caixiao	Huang, Hui-Ling
27310978	2016 Jun	Peng, Le	Ren, Peng-Wei	Liu, Xue-Ting	Zhang, Chao	Zuo, Hong-Xia	Kang, De-Ying	Niu, Yu-Ming
27310977	2016 Jun	Abd-Elsalam, Sherief	Kobtan, Abdelrahman	El-Kalla, Ferial	Elkhalawany, Walaa	Nawasany, Sally El	Saif, Sabry Abou	Yousef, Mohamed	Ali, Lobna Abo	Soliman, Samah	Mansour, Loai	Habba, Eslam	Soliman, Hanan	Rizk, Fatma	Shehata, Mona Ah
27310976	2016 Jun	Lee, Sook Young	Yoo, Ji Young	Kim, Jong Yeop	Kim, Dae Hee	Lee, Jung Dong	Rho, Go Un	Park, Hyungbae	Park, Sung Yong
27310975	2016 Jun	Liu, Dan	Chen, Yongyue	Zhang, Ping	Zhong, Jiuchang	Jin, Lijun	Zhang, Caojin	Lin, Shuguang	Wu, Shulin	Yu, Huimin
27310974	2016 Jun	Scailteux, Lucie-Marie	Naudet, Florian	Alimi, Quentin	Vincendeau, Sebastien	Oger, Emmanuel
27310973	2016 Jun	Li, Ya	Shi, Hao	Wang, Wei-Ming	Peng, Ai	Jiang, Geng-Ru	Zhang, Jin-Yuan	Ni, Zhao-Hui	He, Li-Qun	Niu, Jian-Ying	Wang, Nian-Song	Mei, Chang-Lin	Xu, Xu-Dong	Guo, Zhi-Yong	Yuan, Wei-Jie	Yan, Hai-Dong	Deng, Yue-Yi	Yu, Chen	Cen, Jun	Zhang, Yun	Chen, Nan
27310972	2016 Jun	Tsai, Min-Hsuan	Ku, Shih-Chi	Wang, Tyng-Guey	Hsiao, Tzu-Yu	Lee, Jang-Jaer	Chan, Ding-Cheng	Huang, Guan-Hua	Chen, Cheryl Chia-Hui
27310971	2016 Jun	Shen, Shiwei	Lu, Yun	Qi, Huajin	Li, Feng	Shen, Zhenhai	Wu, Liuxin	Yang, Chengjian	Wang, Ling	Shui, Kedong	Wang, Yaping	Qiang, Dongchang	Yun, Jingting	Weng, Xiaofeng
27310970	2016 Jun	Wu, Dan	Li, Chunyue	Chen, Yujie	Xiong, Huahua	Tian, Xiaohong	Wu, Wanqing	Huang, Wenhua	Zhang, Yuan-Ting	Zhang, Heye
27310969	2016 Jun	Hibi, Toshifumi	Hirohata, Shunsei	Kikuchi, Hirotoshi	Tateishi, Ukihide	Sato, Noriko	Ozaki, Kunihiko	Kondo, Kazuoki	Ishigatsubo, Yoshiaki
27310968	2016 Jun	Li, Zhuo	Chen, Ping	Wang, Jun	Mao, Qi	Xiang, Han	Wang, Xiao	Wang, Xinghuan	Zhang, Xinhua
27310967	2016 Jun	Yuk, Jin-Sung	Shin, Ji-Yeon	Park, Won I	Kim, Dae Woon	Shin, Jung Whan	Lee, Jung Hun
27310966	2016 Jun	Saracen, Agnieszka	Kotwica, Zbigniew
27310965	2016 Jun	Tong, Xu	Liao, Xiaoling	Pan, Yuesong	Cao, Yibin	Wang, Chunjuan	Liu, Liping	Zheng, Huaguang	Zhao, Xingquan	Wang, Chunxue	Wang, Yilong	Wang, Yongjun
27310964	2016 Jun	Li, Sha-Sha	Huang, Yan-Mei	Wang, Min	Shen, Jian	Lin, Bing-Jie	Sui, Yi	Zhao, Hai-Lu
27310963	2016 Jun	Rief, Peter	Pichler, Martin	Raggam, Reinhard	Hafner, Franz	Gerger, Armin	Eller, Philipp	Brodmann, Marianne	Gary, Thomas
27310962	2016 Jun	Falcon-Neyra, Lola	Palladino, Claudia	Navarro Gomez, Maria Luisa	Soler-Palacin, Pere	Gonzalez-Tome, Maria Isabel	De Ory, Santiago J	Frick, Marie Antoinette	Fortuny, Claudia	Noguera-Julian, Antoni	Moreno, Elena Bermudez	Santos, Juan Luis	Olbrich, Peter	Lopez-Cortes, Luis F	Briz, Veronica	Neth, Olaf
27310961	2016 Jun	Matsuda, Satoru	Takeuchi, Hiroya	Kawakubo, Hirofumi	Shimada, Ayako	Fukuda, Kazumasa	Nakamura, Rieko	Takahashi, Tsunehiro	Wada, Norihito	Kameyama, Kaori	Kitagawa, Yuko
27310960	2016 Jun	Tan, Dewen	Fu, Yan	Su, Qi	Wang, Heling
27310959	2016 Jun	Luo, Cheng	Yang, Fei	Deng, Jiayan	Zhang, Yaodan	Hou, Changyue	Huang, Yue	Cao, Weifang	Wang, Jianjun	Xiao, Ruhui	Zeng, Nanlin	Wang, Xiaoming	Yao, Dezhong
27310958	2016 Jun	Weigl, Wojciech	Bierylo, Andrzej	Wielgus, Monika	Krzemien-Wiczynska, Swietlana	Szymusik, Iwona	Kolacz, Marcin	Dabrowski, Michal J
27310957	2016 Jun	Ku, Cheol Ryong	Choe, Eun Yeong	Hong, Jae Won	Kim, Eui Hyun	Park, Se Hee	Kim, Sun Ho	Lee, Eun Jig
27310956	2016 Jun	Shu, ShanRong	Luo, Xin	Wang, ZhiXin	Yao, YuHong
27310955	2016 Jun	Donati, Marcello	Brancato, Giovanna	Grosso, Giuseppe	Li Volti, Giovanni	La Camera, Giuseppina	Cardi, Francesco	Basile, Francesco	Donati, Angelo
27310954	2016 Jun	Kanda, Mitsuro	Mizuno, Akira	Tanaka, Chie	Kobayashi, Daisuke	Fujiwara, Michitaka	Iwata, Naoki	Hayashi, Masamichi	Yamada, Suguru	Nakayama, Goro	Fujii, Tsutomu	Sugimoto, Hiroyuki	Koike, Masahiko	Takami, Hideki	Niwa, Yukiko	Murotani, Kenta	Kodera, Yasuhiro
27310953	2016 Jun	Wang, Jian-Hang	Zhang, Yuanjin	Li, Hong-Yan	Liu, Yun-Yan	Sun, Tao
27310952	2016 Jun	Zhang, Hao	Tan, Chunlu	Wang, Xing	Kang, Deying	Chen, Yonghua	Xiong, Junjie	Tian, Bole	Li, Kezhou	Hu, Weiming	Chen, Xiaoli	Ke, Nengwen	Li, Ang	Liu, Xubao
27310951	2016 Jun	Nakamura, Kensuke	Inokuchi, Ryota	Hiruma, Takahiro	Ohshima, Kazuma	Sonoo, Tomohiro	Tokunaga, Kurato	Doi, Kent	Nakajima, Susumu
27310950	2016 Jun	Zhang, Yue-Lei	Chen, Song	Ai, Zi-Sheng	Gao, You-Shui	Mei, Jiong	Zhang, Chang-Qing
27310949	2016 Jun	Bae, Eunjin	Cho, Hyun-Jeong	Shin, Nara	Kim, Sun Moon	Yang, Seung Hee	Kim, Dong Ki	Kim, Yong-Lim	Kang, Shin-Wook	Yang, Chul Woo	Kim, Nam Ho	Kim, Yon Su	Lee, Hajeong
27310948	2016 Jun	Chen, Chun-Kuei	Lin, Shen-Che	Wu, Chin-Chieh	Chen, Li-Min	Tzeng, I-Shiang	Chen, Kuan-Fu
27310947	2016 Jun	Hwang, You-Cheol	Park, Cheol-Young	Ahn, Hong-Yup	Cho, Nam H
27310946	2016 Jun	Liodaki, Eirini	Kraemer, Robert	Mailaender, Peter	Stang, Felix
27310945	2016 Jun	Li, Zhirui	Liu, Daohong	Dong, Jiyuan	Gong, Long	Wang, Yong	Tang, Peifu	Zhang, Yan
27310944	2016 Jun	Xuan, Ji	Li, Jing	Zhou, Zhirui	Zhou, Renrong	Xu, Huabing	Wen, Wei
27310943	2016 Jun	Chang, Ting-Ting	Chen, Shiou-Lan	Chang, Yun-Hsuan	Chen, Po-See	Chu, Chun-Hsien	Chen, Shih-Heng	Huang, San-Yuan	Tzeng, Nian-Sheng	Wang, Liang-Jen	Wang, Tzu-Yun	Li, Chia-Ling	Chung, Yi-Lun	Hsieh, Tsai-Hsin	Lee, I-Hui	Chen, Kao-Ching	Yang, Yen-Kuang	Hong, Jau-Shyong	Lu, Ru-Band	Lee, Sheng-Yu
27310942	2016 Jun	Jiang, Changhao	Ranganathan, Vinoth K	Zhang, Junmei	Siemionow, Vlodek	Yue, Guang H
27281105	2016 Jun	Wehmeyer, Malte H	Zyriax, Birgit-Christiane	Jagemann, Bettina	Roth, Ewgenia	Windler, Eberhard	Schulze Zur Wiesch, Julian	Lohse, Ansgar W	Kluwe, Johannes
27281104	2016 Jun	Dalar, Levent	Ozdemir, Cengiz	Abul, Yasin	Karasulu, Levent	Sokucu, Sinem Nedime	Akbas, Aysegul	Altn, Sedat
27281103	2016 Jun	Han, Chao	Li, Xiao-Dan	Jiang, Hong-Qiang	Ma, Jian-Xiong	Ma, Xin-Long
27281102	2016 Jun	Bundhun, Pravesh Kumar	Janoo, Girish	Chen, Meng-Hua
27281101	2016 Jun	Khanafer, Nagham	Oltra, Luc	Hulin, Monique	Dauwalder, Olivier	Vandenesch, Francois	Vanhems, Philippe
27281100	2016 Jun	Tsai, Jun-Li	Tsai, Shang-Feng
27281099	2016 Jun	Tsai, Szu-Ying	Wang, Shan-Ying	Shiau, Yu-Chien	Wu, Yen-Wen
27281098	2016 Jun	Chang, Chih-Ping	Li, Tsai-Chung	Hang, Liang-Wen	Liang, Shinn-Jye	Lin, Jen-Jyn	Chou, Che-Yi	Tsai, Jeffrey J P	Ko, Po-Yen	Chang, Chiz-Tzung
27281097	2016 Jun	Dong, Zhi	Luo, Yanji	Cai, Huasong	Zhang, Zhongwei	Peng, Zhenpeng	Jiang, Mengjie	Li, Yanbing	Li, Chang	Li, Zi-Ping	Feng, Shi-Ting
27281096	2016 Jun	Lin, Frank Cheau-Feng	Huang, Jing-Yang	Tsai, Stella Ching-Shao	Nfor, Oswald Ndi	Chou, Ming-Chih	Wu, Ming-Fang	Lee, Chun-Te	Jan, Cheng-Feng	Liaw, Yung-Po
27281095	2016 Jun	Li, Bing	Xiao, Yu	Xing, Dan	Ma, Xin-Long	Liu, Jun
27281094	2016 Jun	Abd-Elsalam, Sherief	Habba, Eslam	Elkhalawany, Walaa	Tawfeek, Salwa	Elbatea, Hassan	El-Kalla, Ferial	Soliman, Hanan	Soliman, Samah	Yousef, Mohamed	Kobtan, Abdelrahman	El Nawasany, Sally	Awny, Sheren	Amer, Ibrahim	Mansour, Loai	Rizk, Fatma
27281093	2016 Jun	Schulze, Melanie	Grande, Bastian	Kolbe, Michaela	Kriech, Sarah	Nothiger, Christoph B	Kohler, Malcolm	Spahn, Donat R	Franzen, Daniel
27281092	2016 Jun	Lacassie, Hector J	Ferdinand, Constanza	Guzman, Sergio	Camus, Lorena	Echevarria, Ghislaine C
27281091	2016 Jun	Kong, Xiaomu	Xing, Xiaoyan	Hong, Jing	Zhang, Xuelian	Yang, Wenying
27281090	2016 Jun	Kim, Dae Hyun	Kyeong, Sunghyon	Cho, Yoona	Jung, Tae-Min	Ahn, Sung Jun	Park, Yoon Ghil
27281089	2016 Jun	Zheng, Jinxiang	Zhou, Feng	Su, Terry	Huang, Lei	Wu, Yeda	Yin, Kun	Wu, Qiuping	Tang, Shuangbo	Makielski, Jonathan C	Cheng, Jianding
27281088	2016 Jun	Song, Guo-Min	Bian, Wei	Zeng, Xian-Tao	Zhou, Jian-Guo	Luo, Yong-Qiang	Tian, Xu
27281087	2016 Jun	Wang, Tsai-Yu	Hung, Chia-Yen	Shie, Shian-Sen	Chou, Pai-Chien	Kuo, Chih-Hsi	Chung, Fu-Tsai	Lo, Yu-Lun	Lin, Shu-Min
27281086	2016 Jun	Lin, Tong	Gong, Lan
27281085	2016 Jun	Isaac, Vivian	Wu, Chia-Yi	Huang, Chun-Ta	Baune, Bernhard T	Tseng, Chia-Lin	McLachlan, Craig S
27281084	2016 Jun	Chun, Eun Hee	Kim, Youn Jin	Woo, Jae Hee
27281083	2016 Jun	Li, Qi	Zhu, Bai	Zhu, Xueyan	Piao, Chenglin	Cui, Wenpeng	Wang, Yangwei	Sun, Jing	Chen, Wenguo	Miao, Lining
27281082	2016 Jun	Zhang, Zhixia	Zhan, Xingxin	Zhou, Hongjun	Sun, Fang	Zhang, Heng	Zwarenstein, Merrick	Liu, Qian	Li, Yingxue	Yan, Weirong
27281081	2016 Jun	Sohn, Minji	Moga, Daniela C	Blumenschein, Karen	Talbert, Jeffery
27281080	2016 Jun	Shlomai, Gadi	Berkovitch, Anat	Pinchevski-Kadir, Shiran	Bornstein, Gil	Leibowitz, Avshalom	Goldenberg, Ilan	Grossman, Ehud
27281079	2016 Jun	Lu, Huiping	Song, Lin	Lin, Ying
27281078	2016 Jun	Zhang, Jin-Yan	Qu, Feng	Li, Jun-Feng	Liu, Mei	Ren, Feng	Zhang, Jing-Yun	Bian, Dan-Dan	Chen, Yu	Duan, Zhong-Ping	Zhang, Jin-Lan	Zheng, Su-Jun
27281077	2016 Jun	Lee, Hye Won	Chung, Sook Hee	Moon, Chang Mo	Che, Xiumei	Kim, Seung Won	Park, Soo Jung	Hong, Sung Pil	Kim, Tae Il	Kim, Won Ho	Cheon, Jae Hee
27281076	2016 Jun	Li, Wei	Wu, Hong
27281075	2016 Jun	Sun, Dali	Li, Weiming	Li, Shumin	Cen, Yunyun	Xu, Qingwen	Li, Yijun	Sun, Yanbo	Qi, Yuxing	Lin, Yueying	Yang, Ting	Xu, Pengyuan	Lu, Qiping
27281074	2016 Jun	Chung, Vincent C H	Wong, Samuel Y S	Wang, Harry H X	Wong, Martin C S	Wei, Xiaolin	Wang, Jiaji	Liu, Siya	Ho, Robin S T	Yu, Ellen L M	Griffiths, Sian M
27281073	2016 Jun	Cao, Kai	Liu, Meiling	Wang, Chao	Liu, Qingrong	Yang, Kun	Tao, Lixin	Guo, Xiuhua
27281072	2016 Jun	Huh, Ji Hye	Ahn, Song Vogue	Choi, Jung Hye	Koh, Sang Baek	Chung, Choon Hee
27281071	2016 Jun	Amu, Sylvie	Lantto Graham, Rebecka	Bekele, Yonas	Nasi, Aikaterini	Bengtsson, Carina	Rethi, Bence	Sorial, Sam	Meini, Genny	Zazzi, Maurizio	Hejdeman, Bo	Chiodi, Francesca
27281070	2016 Jun	Lee, Jae Geun	Lee, Juhan	Lee, Jung Jun	Song, Seung Hwan	Ju, Man Ki	Choi, Gi Hong	Kim, Myoung Soo	Choi, Jin Sub	Kim, Soon Il	Joo, Dong Jin
27281069	2016 Jun	Fernandez, Tahia D	Ariza, Adriana	Palomares, Francisca	Montanez, Maria I	Salas, Maria	Martin-Serrano, Angela	Fernandez, Ruben	Ruiz, Arturo	Blanca, Miguel	Mayorga, Cristobalina	Torres, Maria J
27281068	2016 Jun	Zhang, Qingyu	Liu, Fanxiao	Wang, Bomin	Li, Zhenfeng	Zhou, Dongsheng	Yang, Qiang	Dong, Jinlei	Li, Jianmin
27281067	2016 Jun	Liu, Feng-Yu	Yang, Si-Dong	Huo, Li-Shuang	Wang, Tao	Yang, Da-Long	Ding, Wen-Yuan
27281066	2016 Jun	Desbois, Anne Claire	Addimanda, Olga	Bertrand, Anne	Deroux, Alban	Perard, Laurent	Depaz, Raphael	Hachulla, Eric	Lambert, Marc	Launay, David	Subran, Benjamin	Ackerman, Felix	Mariette, Xavier	Cohen, Fleur	Marie, Isabelle	Salvarini, Carlo	Cacoub, Patrice	Saadoun, David
27281065	2016 Jun	Liou, Jing-Yang	Ting, Chien-Kun	Hou, Ming-Chih	Tsou, Mei-Yung
27258529	2016 May	Lee, Chih-Ying	Yen, Chueh-Chuan	Yen, Hsiu-Ju	Shiau, Cheng-Ying	Chao, Ta-Chung	Wu, Po-Kuei	Chen, Cheng-Fong	Chen, Paul Chih-Hsueh	Wu, Hung-Ta Hondar	Chiou, Hong-Jen	Chen, Chao-Chun	Hung, Giun-Yi	Chen, Wei-Ming
27258528	2016 May	Choi, Yu Yi	Kim, Su Jin	Choi, Cheol Woong	Kang, Dae Hwan	Kim, Hyung Wook	Park, Su Bum	Nam, Hyeong Seok
27258527	2016 May	Yun, Long	He, Huai-Wu	Moller, Knut	Frerichs, Inez	Liu, Dawei	Zhao, Zhanqi
27258526	2016 May	Merz, Waltraut M	Ruland, Anna M	Hippe, Valeria	Poetzsch, Bernd	Meyer, Carsten	Pollok, Joerg M	Gembruch, Ulrich	Trebicka, Jonel
27258525	2016 May	Wu, Chun-Ying	Chang, Yun-Ting	Juan, Chao-Kuei	Shen, Jui-Lung	Lin, Yu-Pu	Shieh, Jeng-Jer	Liu, Han-Nan	Chen, Yi-Ju
27258524	2016 May	Cai, Xingzhi	Zhang, Ping	Lu, Sufen	Zhang, Zongwang	Yu, Ailan	Liu, Donghua	Wu, Shanshan
27258523	2016 May	Shu, Chin-Chung	Hsu, Chia-Lin	Wei, Yu-Feng	Lee, Chih-Yuan	Liou, Hung-Hsiang	Wu, Vin-Cent	Yang, Feng-Jung	Lin, Hsien-Ho	Wang, Jann-Yuan	Chen, Jin-Shing	Yu, Chong-Jen	Lee, Li-Na
27258522	2016 May	Babaei, Masoud	Balavarca, Yesilda	Jansen, Lina	Gondos, Adam	Lemmens, Valery	Sjovall, Annika	Brge Johannesen, Tom	Moreau, Michel	Gabriel, Liberale	Goncalves, Ana Filipa	Bento, Maria Jose	van de Velde, Tony	Kempfer, Lana Raffaela	Becker, Nikolaus	Ulrich, Alexis	Ulrich, Cornelia M	Schrotz-King, Petra	Brenner, Hermann
27258521	2016 May	Shang, Xingchen	Li, Guanzhen	Liu, Hui	Li, Tao	Liu, Juan	Zhao, Qi	Wang, Chuanxi
27258520	2016 May	Lai, Hung-Wen	Chen, Chih-Jung	Lin, Ying-Jen	Chen, Shu-Ling	Wu, Hwa-Koon	Wu, Yu-Ting	Kuo, Shou-Jen	Chen, Shou-Tung	Chen, Dar-Ren
27258519	2016 May	Hwang, An-Chun	Zhan, Yu-Rui	Lee, Wei-Ju	Peng, Li-Ning	Chen, Liang-Yu	Lin, Ming-Hsien	Liu, Li-Kuo	Chen, Liang-Kung
27258518	2016 May	Xiao, Linlin	Hu, Xudong	Wang, Suzhen	Yong-Sheng, Gao	Yu, Qingxi	Gao, Song	Zhang, Hui	Wei, Yuchun	Zhao, Qian	Yuan, Shuang-Hu
27258517	2016 May	Kuo, Shu-Jui	Huang, Po-Hua	Chang, Chien-Chun	Kuo, Feng-Chih	Wu, Cheng-Ta	Hsu, Horng-Chaung	Lin, Che-Chen
27258516	2016 May	Li, Hongyu	Wei, Yonggang	Li, Bo	Peng, Bing
27258515	2016 May	Gjeorgjievski, Mihajlo	Manickam, Palaniappan	Ghaith, Gehad	Cappell, Mitchell S
27258514	2016 May	Cheng, Tain-Junn	Guo, How-Ran	Chang, Chia-Yu	Weng, Shih-Feng	Li, Pi-I	Wang, Jhi-Joung	Wu, Wen-Shiann
27258513	2016 May	Kim, Taeeun	Hong, Sun In	Park, Se Yoon	Jung, Jiwon	Chong, Yong Pil	Kim, Sung-Han	Lee, Sang-Oh	Kim, Yang Soo	Woo, Jun Hee	Lim, Young-Suk	Sung, Heungsup	Kim, Mi-Na	Choi, Sang-Ho
27258512	2016 May	Lee, Jong Lyul	Yu, Chang Sik	Lim, Seok-Byung	Park, In Ja	Yoon, Yong Sik	Kim, Chan Wook	Yang, Suk-Kyun	Kim, Jin Cheon
27258511	2016 May	Wei, Jinhua	Heng, Weijun	Gao, Jianbo
27258510	2016 May	Gianotti, Nicola	Galli, Laura	Poli, Andrea	Salpietro, Stefania	Nozza, Silvia	Carbone, Alessia	Merli, Marco	Ripa, Marco	Lazzarin, Adriano	Castagna, Antonella
27258509	2016 May	Cohen, David Naji	Al Khateeb, Hesham	Safwat, Mohammed
27258508	2016 May	Chen, Wen-Cheng	Lai, Chia-Hsuan	Fang, Chiung-Cheng	Yang, Yao-Hsu	Chen, Pau-Chung	Lee, Chuan-Pin	Chen, Miao-Fen
27258507	2016 May	Kim, Song-Yi	Joo, Seung-Jae	Shin, Mi-Seung	Kim, Changsoo	Cho, Eun Joo	Sung, Ki-Chul	Kang, Seok-Min	Kim, Dong-Soo	Lee, Seung Hwan	Hwang, Kyung-Kuk	Park, Jeong Bae
27258506	2016 May	Sigurta, Anna	Terzi, Valeria	Regna-Gladin, Caroline	Fumagalli, Roberto
27258505	2016 May	Song, Young	Kim, Dong Wook	Kwak, Young Lan	Kim, Beom Seok	Joo, Hyung Min	Ju, Jin Woo	Yoo, Young Chul
27258504	2016 May	Liu, Hui-Liang	Wei, Yu-Jie	Jin, Zhi-Geng	Zhang, Jiao	Ding, Peng	Yang, Sheng-Li	Luo, Jian-Ping	Ma, Dong-Xing	Liu, Ying	Han, Wei
27258503	2016 May	Jarrot, Pierre-Andre	Chiche, Laurent	Hervier, Baptiste	Daniel, Laurent	Vuiblet, Vincent	Bardin, Nathalie	Bertin, Daniel	Terrier, Benjamin	Amoura, Zahir	Andres, Emmanuel	Rondeau, Eric	Hamidou, Mohamed	Pennaforte, Jean-Loup	Halfon, Philippe	Daugas, Eric	Dussol, Bertrand	Puechal, Xavier	Kaplanski, Gilles	Jourde-Chiche, Noemie
27258502	2016 May	Kim, Soon Chul	Kim, Seong Hun	Kim, Sun Jun
27258501	2016 May	Chowdhury, Tumul	Schaller, Bernhard
27258500	2016 May	Chen, Yi	Abraham Bussell, Scottie	Shen, Zhiyong	Tang, Zhenzhu	Lan, Guanghua	Zhu, Qiuying	Liu, Wei	Tang, Shuai	Li, Rongjian	Huang, Wenbo	Huang, Yuman	Liang, Fuxiong	Wang, Lu	Shao, Yiming	Ruan, Yuhua
27258499	2016 May	Wagner, Vivian Petersen	Webber, Liana Preto	Salvadori, Gabriela	Meurer, Luise	Fonseca, Felipe Paiva	Castilho, Rogerio Moraes	Squarize, Cristiane Helena	Vargas, Pablo Agustin	Martins, Manoela Domingues
27258498	2016 May	Vutien, Philip	Hoang, Joseph	Brooks, Louis Jr	Nguyen, Nghia H	Nguyen, Mindie H
27258497	2016 May	Jho, Hyun Jung	Choi, Jin Young	Kwak, Kiu Sang	Chang, Yoon Jung	Ahn, Eun Mi	Park, Eun Jung	Paek, Soo Jin	Kim, Kyoung Mee	Kim, Soo Hyun
27258496	2016 May	Dong, Li	Gao, Ming	Hao, Wei-Jing	Zheng, Xiang-Qian	Li, Yi-Gong	Li, Xiao-Long	Yu, Yang
27258495	2016 May	Jang, Jin-Young	Heo, Jin Seok	Han, Youngmin	Chang, Jihoon	Kim, Jae Ri	Kim, Hongbeom	Kwon, Wooil	Kim, Sun-Whe	Choi, Seong Ho	Choi, Dong Wook	Lee, Kyoungbun	Jang, Kee-Taek	Han, Sung-Sik	Park, Sang-Jae
27258494	2016 May	Dadjou, Yahya	Safavi, Salar	Kojuri, Javad
27258493	2016 May	Lee, Chang-Hoon	Kim, Jimin	Jang, Eun Jin	Lee, Joon-Ho	Kim, Yun Jung	Choi, Seongmi	Kim, Deog Kyeom	Yim, Jae-Joon	Yoon, Ho Il
27258492	2016 May	Lee, Wei-Chen	Lee, Ching-Song	Wang, Yu-Chao	Cheng, Chih-Hsien	Wu, Tsung-Han	Lee, Chen-Fang	Soong, Ruey-Shyang	Chang, Ming-Ling	Wu, Ting-Jung	Chou, Hong-Shiue	Chan, Kun-Ming
27258491	2016 May	Maatta, Juhani H	Karppinen, Jaro	Paananen, Markus	Bow, Cora	Luk, Keith D K	Cheung, Kenneth M C	Samartzis, Dino
27258490	2016 May	Zheng, Kewen	Xie, Yi	Li, Hanzhong
27258489	2016 May	Su, Xinming	Ren, Yuan	Li, Menglu	Zhao, Xuan	Kong, Lingfei	Kang, Jian
27258488	2016 May	Wang, Zongze	Li, Ying	Zhou, Fengxin	Piao, Zhe	Hao, Jian
27258487	2016 May	Park, Jun Seok	Sakai, Yoshiharu	Simon, Ng Siu Man	Law, Wai Lun	Kim, Hyeong Rok	Oh, Jae Hwan	Shan, Hester Cheung Yui	Kwak, Sang Gyu	Choi, Gyu-Seog
27227959	2016 May	Luo, Bin	Sun, Jianjun	Cai, Rentian	Shen, Yinzhong	Liu, Li	Wang, Jiangrong	Zhang, Renfang	Shen, Jiayin	Lu, Hongzhou
27227958	2016 May	Shen, Hong	Cao, Ying	Li, Xiaofen	Tan, Yinuo	Chen, Jiaqi	Yang, Ziru	Kong, Yiyao	Yuan, Ying
27227957	2016 May	Zhang, Kecheng	Xi, Hongqing	Wu, Xiaosong	Cui, Jianxin	Bian, Shibo	Ma, Liangang	Li, Jiyang	Wang, Ning	Wei, Bo	Chen, Lin
27227956	2016 May	Jung, Hee-Yeon	Jang, Hye Min	Kim, Yang Wook	Cho, Seong	Kim, Hye-Young	Kim, Sung-Ho	Bang, Kitae	Kim, Hyun Woo	Lee, So Young	Jo, Sang Kyung	Lee, Jonghyo	Choi, Ji-Young	Cho, Jang-Hee	Park, Sun-Hee	Kim, Chan-Duck	Kim, Yong-Lim
27227955	2016 May	Zang, Jian	Li, Chen	Zhao, Li-Na	Wang, Jian-Hua	Xu, Man	Luo, Shan-Quan	Hitchcock, Ying J	Shi, Mei
27227954	2016 May	Zhang, Tao	Zhao, Yu-Ting	Wang, Zhi	Li, Cheng-Rui	Jin, Jing	Jia, Angela Y	Wang, Shu-Lian	Song, Yong-Wen	Liu, Yue-Ping	Ren, Hua	Fang, Hui	Bao, Hui	Liu, Xin-Fan	Yu, Zi-Hao	Li, Ye-Xiong	Wang, Wei-Hu
27227953	2016 May	Fleischer, Tom	Chang, Tung-Ti	Chiang, Jen-Huai	Hsieh, Ching-Yun	Sun, Mao-Feng	Yen, Hung-Rong
27227952	2016 May	Mishima, Kenichi	Kitoh, Hiroshi	Iwata, Koji	Matsushita, Masaki	Nishida, Yoshihiro	Hattori, Tadashi	Ishiguro, Naoki
27227951	2016 May	Gu, Qiu-Hua	Cui, Zhao	Huang, Jing	Zhang, Yi-Miao	Qu, Zhen	Wang, Fang	Wang, Xin	Wang, Su-Xia	Liu, Gang	Zhao, Ming-Hui
27227950	2016 May	Hao, Mingju	Liu, Min	Fan, Gaowei	Yang, Xin	Li, Jinming
27227949	2016 May	Zhu, YanYan	Bai, Kai	Yu, JianPing	Guo, MeiYan
27227948	2016 May	Baik, Su Jung	Kim, Tae Hun	Kim, Hye In	Rhie, Jeong Yeon
27227947	2016 May	Yilmaz, Ahmet	Ucmak, Feyzullah	Donmezdil, Suleyman	Kaya, Mehmet Cemal	Tekin, Recep	Gunes, Mehmet	Arslan, Necmi	Bulut, Mahmut
27227946	2016 May	Lin, Wei-Ching	Chen, Jeon-Hor	Westphalen, Antonio	Chang, Han	Chiang, I-Ping	Chen, Cheng-Hong	Wu, Hsi-Chin	Lin, Chien-Heng
27227945	2016 May	Li, Zhao	Guo, Xiaofan	Bai, Yinglong	Sun, Guozhe	Guan, Yufan	Sun, Yingxian	Roselle, Abraham Maria
27227944	2016 May	Ren, Hong-Tao	Li, Yi-Ming	Wang, Xi-Jing	Kang, Hua-Feng	Jin, Tian-Bo	Ma, Xiao-Bin	Liu, Xing-Han	Wang, Meng	Liu, Kang	Xu, Peng	Yao, Qing-Ling	Dai, Zhi-Jun
27227943	2016 May	Lu, Qing	Jiang, Zhaohua	Zhao, Zizhou	Wu, Lianming	Wu, Guangyu	Suo, Shiteng	Xu, Jianrong
27227942	2016 May	Al-Muqbel, Kusai M	Yaghan, Rami J
27227941	2016 May	Zhu, Guodong	Wu, Dapeng	Wu, Kaijie	Song, Wenbin	Yang, Zhishang	Zhang, Yue	Zhang, Linlin	He, Dalin
27227940	2016 May	Wei, Cheng-Yu	Kung, Woon-Man	Chou, Yi-Sheng	Wang, Yao-Chin	Tai, Hsu-Chih	Wei, James Cheng-Chung
27227939	2016 May	Lee, Dong-Yun	Kim, Seo-Hee	Woo, Sook Young	Yoon, Byung-Koo	Choi, DooSeok
27227938	2016 May	Tan, Lei	Sun, Da-Hui	Yu, Tiecheng	Wang, Linxiang	Zhu, Dong	Li, Yan-Hui
27227937	2016 May	Park, Joo Kyung	Kang, Ki Joo	Oh, Cho Rong	Lee, Jong Kyun	Lee, Kyu Taek	Jang, Kee Taek	Park, Sang-Mo	Lee, Kwang Hyuck
27227936	2016 May	Bourke, Jenny	de Klerk, Nick	Smith, Timothy	Leonard, Helen
27227935	2016 May	Choi, Yun Mi	Kwon, Hyemi	Jeon, Min Ji	Sung, Tae-Yon	Hong, Suck Joon	Kim, Tae Yong	Kim, Won Bae	Shong, Young Kee	Lee, Jae Lyun	Song, Dong Eun	Kim, Won Gu
27227934	2016 May	Pananghat, Ambili Nair	Aggarwal, Heena	Prakash, Somi Sankaran	Makhdoomi, Muzamil Ashraf	Singh, Ravinder	Lodha, Rakesh	Ali, Shakir	Srinivas, Maddur	Das, Bimal Kumar	Pandey, Ravindra Mohan	Kabra, Sushil Kumar	Luthra, Kalpana
27227933	2016 May	Huber, Wolfgang	Huber, Toni	Baum, Stephan	Franzen, Michael	Schmidt, Christian	Stadlbauer, Thomas	Beitz, Analena	Schmid, Roland M	Schmid, Sebastian
27227932	2016 May	Chen, Hai-Yong	Chen, Yao-Min	Wu, Jian	Yang, Fu-Chun	Lv, Zhen	Xu, Xiao-Feng	Zheng, Shu-Sen
27227931	2016 May	Lu, Xue-Xin	Shen, Zhen	Dong, Kui-Ran	Zheng, Shan
27227930	2016 May	Moya, Pedro	Soriano-Irigaray, Leticia	Ramirez, Jose Manuel	Garcea, Alessandro	Blasco, Olga	Blanco, Francisco Javier	Brugiotti, Carlo	Miranda, Elena	Arroyo, Antonio
27227929	2016 May	Hu, Xuejiao	Peng, Wu	Chen, Xuerong	Zhao, Zhenzhen	Zhang, Jingya	Zhou, Juan	Cai, Bei	Chen, Jie	Zhou, Yanhong	Lu, Xiaojun	Ying, Binwu
27227928	2016 May	Hong, Jae-Seok	Yi, Sang-Wook	Yi, Jee-Jeon	Hong, Seri	Ohrr, Heechoul
27227927	2016 May	Lee, Jeonghwan	Cho, Jang-Hee	Lee, Jong Soo	Ahn, Dong-Won	Kim, Chan-Duck	Ahn, Curie	Jung, In Mok	Han, Duck Jong	Lim, Chun Soo	Kim, Yon Su	Kim, Young Hoon	Lee, Jung Pyo
27227926	2016 May	Zhou, Hao	Qu, Xiang	Gao, Zhan	Zheng, Gaoshu	Lin, Jie	Su, Lan	Huang, Zhouqing	Li, Haiying	Huang, Weijian
27227925	2016 May	Wen, Yen-Hsia	Wu, Shihn-Sheng	Lin, Chun-Hung Richard	Tsai, Jui-Hsiu	Yang, Pinchen	Chang, Yang-Pei	Tseng, Kuan-Hua
27227924	2016 May	Yamamoto, Shungo	Yamazaki, Shin	Shimizu, Tsunehiro	Takeshima, Taro	Fukuma, Shingo	Yamamoto, Yosuke	Tochitani, Kentaro	Tsuchido, Yasuhiro	Shinohara, Koh	Fukuhara, Shunichi
27227923	2016 May	Gianfreda, Davide	Musetti, Claudio	Nicastro, Maria	Maritati, Federica	Cobelli, Rocco	Corradi, Domenico	Vaglio, Augusto
27227922	2016 May	Zhang, Jianfeng	Meng, Fanxin	Ding, Yan	Li, Jie	Han, Jian	Zhang, Xintao	Dong, Wei
27227921	2016 May	Orlando, Stefano	Diamond, Samantha	Palombi, Leonardo	Sundaram, Maaya	Shear Zimmer, Lauren	Marazzi, Maria Cristina	Mancinelli, Sandro	Liotta, Giuseppe
27227920	2016 May	Lu, Yu-Chuan	Hong, Jian-Hua	Chiang, Bing-Juin	Pong, Yuan-Hung	Hsueh, Po-Ren	Huang, Chao-Yuan	Pu, Yeong-Shiau
27227919	2016 May	Lunghi, Carlotta	Moisan, Jocelyne	Gregoire, Jean-Pierre	Guenette, Line
27227918	2016 May	Wu, Jialin	Gu, Haoran	Luo, Yongjun
27227917	2016 May	Yu, Panxi	Diao, Wenqi	Jiang, Xuefeng
27227916	2016 May	Park, Hae-Young Lopilly	Hong, Kyung Euy	Park, Chan Kee
27227915	2016 May	Ku, Wen-Yuan	Liaw, Yung-Po	Huang, Jing-Yang	Nfor, Oswald Ndi	Hsu, Shu-Yi	Ko, Pei-Chieh	Lee, Wen-Chung	Chen, Chien-Jen
27227914	2016 May	Fan, Hua	Shao, Qian-Qian	Li, Han-Zhong	Xiao, Yu	Zhang, Yu-Shi
27227913	2016 May	Lv, Chen-Bin	Huang, Chang-Ming	Zheng, Chao-Hui	Li, Ping	Xie, Jian-Wei	Wang, Jia-Bin	Lin, Jian-Xian	Lu, Jun	Chen, Qi-Yue	Cao, Long-Long	Lin, Mi	Tu, Ru-Hong
27227912	2016 May	Lu, Shuai	Guo, Shizhe	Hu, Fen	Guo, Yushu	Yan, Lianhua	Ma, Wenhan	Wang, Ya	Wei, Yuzhen	Zhang, Zhaoyun	Wang, Zhaohui
27227911	2016 May	Kuo, Chao-Hung	Liu, Chung-Jung	Yang, Ching-Chia	Kuo, Fu-Chen	Hu, Huang-Ming	Shih, Hsiang-Yao	Wu, Meng-Chieh	Chen, Yen-Hsu	Wang, Hui-Min David	Ren, Jian-Lin	Wu, Deng-Chyang	Chang, Lin-Li
27227910	2016 May	Li, Wei	Zhuang, Bo-Wen	Wang, Zhu	Liao, Bing	Hong, Ling-Yao	Xu, Ming	Lin, Xiao-Na	Xie, Xiao-Yan	Lu, Ming-de	Chen, Li-da	Wang, Wei
27227909	2016 May	Yang, Changsheng	Wang, Jianru	Zheng, Zhaomin	Zhang, Zhongmin	Liu, Hui	Wang, Hua	Li, Zemin
27227908	2016 May	Geng, Pei-Liang	Song, Li-Xue	An, Huaijie	Huang, Jing-Yu	Li, Sheng	Zeng, Xian-Tao
27196501	2016 May	Tang, Chengwu	Shen, Jian	Feng, Wenming	Bao, Ying	Dong, Xiaogang	Dai, Yi	Zheng, Yinyuan	Zhang, Jianping
27196500	2016 May	Rao, Liangjun	Wang, Xiaoyan	Zong, Zhen	Chen, Zhifeng	Shi, Xinchong	Yi, Chang	Zhang, Xiangsong	Yang, Zhiyun
27196499	2016 May	Tseng, Yen-Han	Ko, Hsin-Kuo	Tseng, Yen-Chiang	Lin, Yi-Hsuan	Kou, Yu Ru
27196498	2016 May	Nielen, Johannes T H	Emans, Pieter J	Dagnelie, Pieter C	Boonen, Annelies	Lalmohamed, Arief	de Boer, Anthonius	van den Bemt, Bart J F	de Vries, Frank
27196497	2016 May	Shen, Te-Chun	Chang, Pei-Ying	Lin, Cheng-Li	Chen, Chia-Hung	Tu, Chih-Yen	Hsia, Te-Chun	Shih, Chuen-Ming	Hsu, Wu-Huei	Sung, Fung-Chang	Kao, Chia-Hung
27196496	2016 May	Lin, Li-Te	Tsui, Kuan-Hao	Cheng, Jiin-Tsuey	Cheng, Jin-Shiung	Huang, Wei-Chun	Liou, Wen-Shiung	Tang, Pei-Ling
27196495	2016 May	Lee, Bo-Ching	Yen, Ruoh-Fang	Lin, Cheng-Li	Liang, Ji-An	Lin, Ming-Chia	Kao, Chia-Hung
27196494	2016 May	Yang, Yan	Li, Hui-Yan	Zhou, Qian	Peng, Zhen-Wei	An, Xin	Li, Wei	Xiong, Li-Ping	Yu, Xue-Qing	Jiang, Wen-Qi	Mao, Hai-Ping
27196493	2016 May	Szarpak, Lukasz	Truszewski, Zenon	Smereka, Jacek	Krajewski, Pawel	Fudalej, Marcin	Adamczyk, Piotr	Czyzewski, Lukasz
27196492	2016 May	Basso, Michele	Dadduzio, Vincenzo	Ardito, Francesco	Lombardi, Pasquale	Strippoli, Antonia	Vellone, Maria	Orlandi, Armando	Rossi, Sabrina	Cerchiaro, Eleonora	Cassano, Alessandra	Giuliante, Felice	Barone, Carlo
27196491	2016 May	Hsieh, Yu-Cheng	Hung, Chen-Ying	Li, Cheng-Hung	Liao, Ying-Chieh	Huang, Jin-Long	Lin, Ching-Heng	Wu, Tsu-Juey
27196490	2016 May	Jung, Sung Min	Yu, Chang Sik	Park, In Ja	Kim, Tae Won	Kim, Jong Hoon	Yoon, Yong Sik	Lim, Seok-Byung	Kim, Jin Cheon
27196489	2016 May	Liu, Zhi-Yan	Wu, Tao	Li, Qing	Wang, Min-Cong	Jing, Li	Ruan, Zhi-Ping	Yao, Yu	Nan, Ke-Jun	Guo, Hui
27196488	2016 May	Choi, Mi-Hyun	Kim, Sung-Phil	Kim, Hyung-Sik	Chung, Soon-Cheol
27196487	2016 May	Kivrak Salim, Derya	Sahin, Mehmet	Koksoy, Sadi	Adanir, Haydar	Suleymanlar, Inci
27196486	2016 May	Duicu, Carmen	Marginean, Cristina Oana	Voidazan, Septimiu	Tripon, Florin	Banescu, Claudia
27196485	2016 May	Na, Hyo-Seok	Oh, Ah-Young	Koo, Bon-Wook	Lim, Dae-Jin	Ryu, Jung-Hee	Han, Ji-Won
27196484	2016 May	Chung, Vincent C H	Wu, Xinyin	Ma, Polly H X	Ho, Robin S T	Poon, Simon K	Hui, David S	Wong, Samuel Y S	Wu, Justin C Y
27196483	2016 May	Xu, Wei	Cheng, Yuelei	Zhu, Huirong
27196482	2016 May	Tsushima, Takahiro	Mizusawa, Junki	Sudo, Kazuki	Honma, Yoshitaka	Kato, Ken	Igaki, Hiroyasu	Tsubosa, Yasuhiro	Shinoda, Masayuki	Nakamura, Kenichi	Fukuda, Haruhiko	Kitagawa, Yuko
27196481	2016 May	Iurlo, Alessandra	Dagna, Lorenzo	Cattaneo, Daniele	Orofino, Nicola	Bianchi, Paola	Cavalli, Giulio	Doglioni, Claudio	Gianelli, Umberto	Cortelezzi, Agostino
27196480	2016 May	Lee, Yi-Chien	Hsiao, Chih-Yen	Hung, Miao-Chiu	Hung, Sheng-Che	Wang, Hung-Ping	Huang, Yun-Jhong	Wang, Jann-Tay
27196479	2016 May	Hu, Xiaokun	Luo, Yingyi	Huang, Kejun	Li, Yubing	Xu, Yanwen	Zhou, Canquan	Mai, Qingyun
27196478	2016 May	Chorti, Angeliki	Papavramidis, Theodossis S	Michalopoulos, Antonios
27196477	2016 May	Chung, Mi Joo	Lee, Jong Hoon	Kim, Sung Hwan	Suh, Young Jin	Choi, Hyun Joo
27196476	2016 May	Ozaki, Akihiko	Tanimoto, Tetsuya	Yamagishi, Eiki	Sato, Shunsuke	Tsukada, Manabu	Sawano, Toyoaki	Leppold, Claire	Tsuda, Kenji	Asakura, Takanori	Tsubokura, Masaharu	Kato, Shigeaki	Kami, Masahiro	Ohira, Hiromichi
27196475	2016 May	Lee, Su Hyun	Joh, Hee-Kyung	Kim, Soojin	Oh, Seung-Won	Lee, Cheol Min	Kwon, Hyuktae
27196474	2016 May	Yurtlu, Derya Arslan	Aslan, Fatih	Ayvat, Pinar	Isik, Yasemin	Karakus, Nesli	Unsal, Belkis	Kizilkaya, Mehmet
27196473	2016 May	Zhai, Lifeng	Song, Zhoufeng	Liu, Kang
27196472	2016 May	Liu, Yang	Li, Honghe	Ding, Ning	Wang, Ningning	Wen, Deliang
27196471	2016 May	Chen, Ke	Liang, Yun	Xiong, Huacui
27196470	2016 May	Kishimoto, Rui	Oki, Kenji	Yoneda, Masayasu	Gomez-Sanchez, Celso E	Ohno, Haruya	Kobuke, Kazuhiro	Itcho, Kiyotaka	Kohno, Nobuoki
27196469	2016 May	Shin, Kyung-A	Park, Ki Deok	Ahn, Jaeki	Park, Yongbum	Kim, Young-Joo
27196468	2016 May	Lu, Qi	Qu, Hong	Liu, Chongdong	Wang, Shuzhen	Zhang, Zhiqiang	Zhang, Zhenyu
27196467	2016 May	Real, Jordi	Forne, Carles	Roso-Llorach, Albert	Martinez-Sanchez, Jose M
27196466	2016 May	Zevallos, Juan C	Wilcox, Meredith L	Jean, Naomie	Acuna, Juan M
[truncated: 5,204 more rows]
[truncated: 90 more columns]

## Sheet: nationality
6957
28033306	U.S
28033305	China
28033304	China
28033303	South Korea
28033302	Australia
28033301	China
28033300	Poland
28033299	China
28033298	China
28033297	China
28033296	China
28033295	Japan
28033294
28033293
28033292	China
28033291
28033290	China
28033289	China
28033288
28033287
28033286	Brazil
28033285	China
28033284	China
28033282	China
28033281	China
28033280	Germany
28033279	China
28033278	Taiwan
28033277	China
28033276	China
28033275	China
28033274	China
28033273	China
28033272	South Korea
28033271	China
28033270	China
28033269
28033268
28033267
28033266	Japan
28033265	France
28033264	Netherlands
28033263	Italy
28033262	China
28033261
28033260	China
28033259
28033258
28033257	South Korea
28033256	China
28033255	China
28033254	China
28033253	South Korea
28033252	China
28033251	South Korea
28033250	China
28033249	China
28033248	China
28033247	Taiwan
28033246
28033245
28033244	Switzerland
28033243	Hong Kong
28002347	China
28002346
28002345	China
28002344	Poland
28002343	Japan
28002342	China
28002341	China
28002340	China
28002339	China
28002338	South Korea
28002337	China
28002336	South Korea
28002335	U.S
28002334
28002333	China
28002332	Israel
28002331	China
28002330
28002329	South Korea
28002328	China
28002327
28002326	China
28002325	China
28002324	South Korea
28002323	Japan
28002322	South Korea
28002321	Japan
28002320
28002319	Japan
28002318	China
28002317	China
28002316
28002315	China
28002314	China
28002313
27977621	Japan
27977620	South Korea
27977619
27977618
27977617	Iran
27977616	China
27977615	Taiwan
27977614	South Korea
27977613	China
27977612
27977611	China
27977610	China
27977609	China
27977608
27977607	Taiwan
27977606
27977605	Taiwan
27977604
27977603	Singapore
27977602	Italy
27977601
27977600	China
27977599	China
27977598	China
27977597	China
27977596
27977595	Taiwan
27977594
27977593	China
27977592	China
27977591
27977590	China
27977589	U.S
27977588	China
27977587	Taiwan
27977586
27977585	Denmark
27977584	China
27977583
27977582	Austria
27977581	China
27977580	China
27977579
27977578	China
27977577	U.K
27977576	Japan
27977575	Pakistan
27977574	China
27977573	China
27977572	China
27977571	China
27977570	Iran
27977569
27930598
27930597	South Korea
27930596	Taiwan
27930595	Taiwan
27930594	China
27930593
27930592	Spain
27930591	China
27930590	Sweden
27930589	China
27930588
27930587	Germany
27930586	China
27930585	China
27930584	Taiwan
27930583
27930582
27930581	Taiwan
27930580	China
27930579
27930578	China
27930577	Italy
27930576	China
27930575	China
27930574	China
27930573
27930572	South Korea
27930571	China
27930570	China
27930569	China
27930568
27930567	Japan
27930566	China
27930565	Italy
27930564	China
27930563	China
27930562	Canada
27930561	China
27930560	Taiwan
27930559	China
27930558	Italy
27930557	China
27930556
27930555	China
27930554
27930553	Taiwan
27930552	China
27930551	India
27930550	U.S
27930549	China
27930548	China
27930547	China
27930546	Japan
27930545	China
27930544
27930543
27930542	China
27930541
27930540	Gambia
27930539	Belgium
27930538	China
27930537
27930536	China
27930535	Japan
27930534	South Korea
27930533	Taiwan
27930532	China
27930531	South Korea
27930530	China
27930529
27930528	U.S
27930527	China
27930526	Japan
27930525	Japan
27930524	South Korea
27930523	China
27930522	China
27930521
27930520	South Korea
27930519	Mongolia
27930518	China
27930517	South Korea
27930516	China
27930515
27930514	Spain
27930513	China
27930512	Italy
27930511	China
27930510
27930509	France
27930508	South Korea
27930507	China
27930506
27930505	China
27930504	China
27922546	South Korea
27922545
27922544
27902623	China
27902622	China
27902621	China
27902620	China
27902619	China
27902618	China
27902617	Spain
27902616	China
27902615	Italy
27902614	China
27902613	China
27902612
27902611
27902610	China
27902609
27902608	China
27902607	South Korea
27902606
27902605	China
27902604
27902603	Netherlands
27902602	Switzerland
27902601	Italy
27902600	China
27902599	China
27902598	China
27902597	Italy
27902596	South Korea
27902595
27902594	China
27902593	U.S
27902592
27902591	China
27902590	Brazil
27902589	China
27902588	China
27902587	France
27902586
27902585	France
27902584	China
27902583
27893697	Turkey
27893696	China
27893695	Taiwan
27893694	South Korea
27893693	Israel
27893692	Germany
27893691	China
27893690	France
27893689	Japan
27893688	China
27893687	China
27893686	Taiwan
27893685	China
27893684	South Korea
27893683
27893682
27893681	China
27893680	Taiwan
27893679	Taiwan
27893678	Netherlands
27893677	Egypt
27893676	China
27893675
27893674	Sweden
27893673	China
27893672
27893671	China
27893670
27893669	Mexico
27893668
27893667	China
27893666	Taiwan
27893665	France
27893664	China
27893663
27893662	Singapore
27893661	France
27893660	Poland
27893659	Taiwan
27893658	China
27893657	Egypt
27893656	China
27893655
27893654	China
27893653	South Korea
27893652	China
27879521	U.S
27861400	Japan
27861399	China
27861398	China
27861397	China
27861396	U.S
27861395	France
27861394	China
27861393	China
27861392	China
27861391	South Korea
27861390	China
27861389	South Korea
27861388	China
27861387	Japan
27861386
27861385	China
27861384	China
27861383	South Korea
27861382	U.S
27861381
27861380
27861379
27861378	U.S
27861377	Czech Republic
27861376	Taiwan
27861375	Taiwan
27861374	China
27861373	U.S
27861372	Taiwan
27861371	China
27861370
27861369	China
27861368
27861367	China
27861366
27861365
27861364	U.S
27861363	Italy
27861362	U.S
27861361	China
27861360
27861359	China
27861358	China
27861357	China
27861356	U.S
27861355	China
27861354	China
27861353	China
27861352
27861351	China
27861350
27861349	South Korea
27861348	Italy
27861347	China
27861346	Czech Republic
27861345	Egypt
27861344	China
27861343	China
27861342	China
27861341	South Korea
27861340
27861339	China
27861338
27861337
27861336
27861335	Netherlands
27861334	Australia
27861333	China
27861332
27861331	China
27861330	U.S
27858923	U.S
27858922	China
27858921	Japan
27858920	South Korea
27858919	Germany
27858918	U.S
27858917	Brazil
27858916	China
27858915	Mongolia
27858914	China
27858913	South Korea
27858912	U.S
27858911	Taiwan
27858910	Germany
27858909
27858908	China
27858907	China
27858906	China
27858905	China
27858904	Italy
27858903
27858902
27858901	China
27858900	South Korea
27858899
27858898	China
27858897	Canada
27858896	South Korea
27858895	Taiwan
27858894
27858893	China
27858892	China
27858891	Iran
27858890	U.S
27858889
27858888	China
27858887	U.S
27858886	Turkey
27858885	China
27858884	Taiwan
27858883	China
27858882	China
27858881	China
27858880
27858879
27858878	China
27858877	Russia
27858876	Taiwan
27858875	China
27858874
27858873	China
27858872	U.S
27858871
27858870	Italy
27858869	Italy
27858868
27858867	Taiwan
27858866	China
27858865	Taiwan
27858864
27858863
27858862
27858861	China
27858860	China
27858859	U.S
27858858	China
27858857	China
27858856	China
27858855	Taiwan
27858854	South Korea
27858853	Taiwan
27858852
27858851	Poland
27858850
27858849	New Zealand
27858848
27858847
27858846	China
27858845	Taiwan
27858844	China
27858843	China
27858842	China
27858841	Romania
27858840	China
27858839	China
27858838	China
27858837	China
27858836	China
27828871	Germany
27828870	Croatia
27828869	Iran
27828868	China
27828867	China
27828866	China
27828865	China
27828864	China
27828863	U.S
27828862	China
27828861	Japan
27828860	U.S
27828859	U.S
27828858	China
27828857	China
27828856
27828855
27828854	China
27828853	China
27828852
27828851	China
27828850	China
27828849	Hong Kong
27828848	China
27828847	China
27828846
27828845	Bulgaria
27828844	Hong Kong
27828843	Taiwan
27828842	China
27828841	China
27828840	Taiwan
27828839	China
27787391
27787390	U.S
27787389	Taiwan
27787388
27787387	Singapore
27787386
27787385	Israel
27787384
27787383	China
27787382	Taiwan
27787381	France
27787380	U.S
27787379
27787378	South Korea
27787377
27787376	Taiwan
27787375	China
27787374	South Korea
27787373
27787372	China
27787371	South Korea
27787370	Turkey
27787369	Belgium
27787368	Turkey
27787367	China
27787366	China
27787365
27787364	Japan
27787363	Taiwan
27787362	Taiwan
27787361	U.S
27787360	China
27787359	China
27787358
27787357	Italy
27787356	Germany
27787355	China
27787354
27759658	South Korea
27759657	China
27759656
27759655	China
27759654	Japan
27759653	Japan
27759652	South Korea
27759651	China
27759650	Poland
27759649	Israel
27759648	China
27759647	China
27759646	China
27759645	U.S
27759644	China
27759643
27759642	Spain
27759641	Poland
27759640	China
27759639	China
27759638	Switzerland
27759637	China
27759636
27759635
27759634	China
27759633	China
27759632	China
27759631	China
27759630	South Korea
27759629
27759628	France
27759627	China
27759626	Taiwan
27759625	Iran
27755482	South Korea
27755479	Hong Kong
27749596	China
27749595	U.S
27749594	Brazil
27749593
27749592
27749591	China
27749590	Japan
27749589	Taiwan
27749588	Netherlands
27749587	China
27749586	Taiwan
27749585	China
27749584	Japan
27749583
27749582	China
27749581	China
27749580	U.S
27749579
27749578	Taiwan
27749577	Taiwan
27749576	Taiwan
27749575
27749574	China
27749573
27749572	U.S
27749571	South Korea
27749570
27749569	China
27749568	China
27749567	Turkey
27749566	Taiwan
27749565	Taiwan
27749564	China
27749563	China
27749562	China
27749561	Spain
27749560	Taiwan
27749559
27749558	China
27749557	China
27749556	China
27749555	China
27749554
27749553	China
27749552	Italy
27749551	Italy
27749550	China
27749549	U.S
27749548
27749547	Hong Kong
27749546	France
27749545	U.S
27749544	Colombia
27749543	South Korea
27749542
27749541	China
27749540	China
27749539	U.S
27749538	China
27749537	China
27749536	U.S
27749535	Saudi Arabia
27749534	Iran
27749533	Japan
27749532	Romania
27749531	China
27749530	China
27749529	China
27749528	China
27749527	France
27749526	China
27749525	Romania
27749524	China
27741150	Romania
27741149	China
27741148	China
27741147	China
27741146
27741145	China
27741144	Brazil
27741143	China
27741142	Taiwan
27741141	Italy
27741140	South Korea
27741139	U.S
27741138	Taiwan
27741137	China
27741136	China
27741135	Romania
27741134	China
27741133	China
27741132	Taiwan
27741131	U.S
27741130	China
27741129	Netherlands
27741128	China
27741127	France
27741126	China
27741125
27741124	China
27741123
27741122	China
27741121	South Korea
27741120	Taiwan
27741119	South Korea
27741118	Taiwan
27741117	U.S
27741116	U.S
27741115	France
27741114	China
27741113	South Korea
27741112	China
27741111	Taiwan
27741110	China
27741109	Italy
27741108	U.S
27741107	Taiwan
27741106	Taiwan
27741105	U.S
27741104	Poland
27741103	Taiwan
27741102	South Korea
27741101	South Korea
27741100	China
27741099
27741098	China
27684882	France
27684881	China
27684880	China
27684879	China
27684878
27684877	Japan
27684876	China
27684875	Taiwan
27684874	Taiwan
27684873
27684872
27684871	South Korea
27684870
27684869	Taiwan
27684868	Singapore
27684867	China
27684866	South Korea
27684865
27684864	China
27684863	France
27684862	South Korea
27684861	Taiwan
27684860	Taiwan
27684859	China
27684858
27684857
27684856	Taiwan
27684855	U.S
27684854	Taiwan
27684853	China
27684852	China
27684851	South Korea
27684850	South Korea
27684849	China
27684848	Japan
27684847
27684846	Italy
27684845	South Korea
27684844	China
27684843
27684842	China
27684841	China
27684840	China
27684839	China
27684838	Taiwan
27684837	China
27684836	U.S
27684835	China
27684834	China
27684833
27684832
27684831	Taiwan
27684830	China
27684829	China
27684828	France
27684827	Netherlands
27684826
27684825
27684824
27684823	China
27684822	India
27684821	Taiwan
27684820	China
27684819
27684818	China
27684817	China
27684816	Taiwan
27684815	Taiwan
27684814	Italy
27684813	Canada
27684812	Taiwan
27684811
27684810
27684809	Brazil
27684808	China
27684807	Germany
27684806	China
27684805	China
27684804
27684803	China
27684802	China
27684801	France
27684800	Netherlands
27684799	China
27684798	China
27684797
27684796	South Korea
27684795	Turkey
27684794	Germany
27684793	China
27684792	China
27684791	China
27661058	Japan
27661057	China
27661056	China
27661055	Japan
27661054	China
27661053	U.S
27661052	Taiwan
27661051
27661050	China
27661049	China
27661048	China
27661047	China
27661046	South Korea
27661045	China
27661044	China
27661043	Taiwan
27661042	China
27661041	South Korea
27661040	Romania
27661039
27661038	South Korea
27661037	Taiwan
27661036	Italy
27661035
27661034	China
27661033	China
27661032	South Korea
27661031	Turkey
27661030	China
27661029	Italy
27661028	China
27661027	Israel
27661026	China
27661025
27661024	Taiwan
27661023	Denmark
27661022	Iran
27661021	China
27661020	Australia
27661019	Italy
27661018	Iran
27661017
27661016	China
27661015	Germany
27661014	Japan
27661013	China
27661012	China
27661011	Saudi Arabia
27631272	Taiwan
27631271	China
27631270	South Korea
27631269	China
27631268	China
27631267	China
27631266	China
27631265	Taiwan
27631264
27631263	China
27631262	China
27631261
27631260
27631259	Poland
27631258	China
27631257	China
27631256	South Korea
27631255	Japan
27631254	South Korea
27631253	Japan
27631252	U.S
27631251	Taiwan
27631250	South Korea
27631249
27631248	Taiwan
27631247	South Korea
27631246	China
27631245	U.S
27631244
27631243	Spain
27631242	China
27631241	Taiwan
27631240	South Korea
27631239	South Korea
27631238	Egypt
27631237	Taiwan
27631236	Taiwan
27631235	China
27631234	China
27631233	China
27631232	Mongolia
27631231	China
27631230	China
27631229	China
27631228	China
27631227
27631226	Turkey
27631225	China
27631224	Taiwan
27631223	China
27631222
27631221	China
27631220	China
27631219
27631218	U.S
27631217	South Korea
27631216	China
27631215
27631214
27631213	South Korea
27631212
27631211	Taiwan
27631210	China
27631209	China
27631208	South Korea
27631207
27631206	China
27631205	Taiwan
27631204	France
27631203	South Korea
27631202	Taiwan
27631201	U.S
27631200	Italy
27631199	China
27611937	U.S
27611936	U.S
27611935
27611934
27603405	Taiwan
27603404	China
27603403	South Korea
27603402	Taiwan
27603401	South Korea
27603400	Japan
27603399	China
27603398
27603397	China
27603396	France
27603395	France
27603394	Denmark
27603393	Egypt
27603392	Netherlands
27603391	U.S
27603390
27603389	China
27603388	South Korea
27603387	Taiwan
27603386	Japan
27603385	Taiwan
27603384	Taiwan
27603383	China
27603382	U.S
27603381	Turkey
27603380
27603379	China
27603378	China
27603377	China
27603376
27603375	South Korea
27603374	Luxembourg
27603373	Canada
27603372	South Korea
27603371
27603370	U.S
27603369	Denmark
27603368	Spain
27603367	South Korea
27603366	China
27603365	China
27603364	China
27603363	Malaysia
27603362	China
27603361	Hong Kong
27603360	U.S
27603359	South Korea
27603358	Taiwan
27603357	China
27603356	China
27603355	Taiwan
27603354	China
27603353
27603352	China
27603351	China
27603350	China
27603349	China
27603348	Italy
27603347	China
27603346
27603345	Taiwan
27603344	South Korea
27603343	China
27603342	France
27603341	China
27603340	China
27603339	U.S
27603338	Italy
27603337	Taiwan
27603336
27603335	Italy
27603334	France
27603333	China
27583932	China
27583931	China
27583930	China
27583929	Canada
27583928
27583927	Taiwan
27583926	South Korea
27583925	China
27583924	Japan
27583923	Singapore
27583922	Taiwan
27583921
27583920	South Korea
27583919	China
27583918	Spain
27583917	Taiwan
27583916
27583915	China
27583914	China
27583913
27583912	China
27583911	China
27583910	Taiwan
27583909	China
27583908	Canada
27583907	U.S
27583906	South Korea
27583905	South Korea
27583904	South Korea
27583903	South Korea
27583902
27583901	Taiwan
27583900	Taiwan
27583899	China
27583898	Japan
27583897	China
27583896	China
27583895	Japan
27583894	China
27583893	China
27583892
27583891	China
27583890	China
27583889	Taiwan
27583888	Turkey
27583887	U.S
27583886	Greece
27583885	China
27583884	China
27583883	China
27583882
27583881	China
27583880	China
27583879
27583878
27583877	China
27583876	China
27583875	South Korea
27583874	South Korea
27583873
27583872	South Korea
27583871	Netherlands
27583870	Switzerland
27583869
27583868	South Korea
27583867	Japan
27583866	Poland
27583865	South Korea
27583864	Taiwan
27583863	South Korea
27583862	U.S
27583861
27583860	South Korea
27583859
27583858	China
27583857	U.S
27583856	China
27583855
27583854
27583853	China
27583852	South Korea
27583851	Japan
27583850	China
27583849
27583848	China
27583847
27583846	Taiwan
27583845	Iran
27583844	Italy
27583843	China
27583842
27583841
27559984	South Korea
27559983
27559982	Taiwan
27559981	Taiwan
27559980	China
27559979	China
27559978	Austria
27559977	China
27559976	China
27559975	China
27559974	South Korea
27559973	Thailand
27559972	South Korea
27559971	China
27559970	China
27559969	Taiwan
27559968
27559967	Taiwan
27559966	South Korea
27559965	Japan
27559964	China
27559963	China
27559962
27559961	Sweden
27559960	South Korea
27559959	China
27559958	Switzerland
27559957	China
27559956	China
27559955	China
27559954	China
27559953
27559952	China
27559951	Taiwan
27559950
27559949	China
27559948	South Korea
27559947	China
27559946	Italy
27559945	South Korea
27559944
27559943	China
27559942	China
27559941	China
27559940	Taiwan
27559939	U.K
27537601
27537600
27537599	Taiwan
27537598	South Korea
27537597	Spain
27537596	China
27537595	China
27537594	Sweden
27537593
27537592	China
27537591	South Korea
27537590	China
27537589	Taiwan
27537588	Japan
27537587	China
27537586	China
27537585	China
27537584	China
27537583	China
27537582	Singapore
27537581	Taiwan
27537580	France
27537579	China
27537578	China
27537577
27537576	U.S
27537575	China
27537574	Sweden
27537573	Poland
27537572	China
27537571	China
27537570
27537569	U.S
27537568	China
27537567	China
27537566	China
27537565
27537564	France
27537563	U.S
27537562	South Korea
27537561	China
27537560	U.S
27537559
27537558
27537557
27537556
27537555
27537554	China
27537553	U.S
27537552	China
27537551	Mongolia
27537550
27512890	Taiwan
27512889	U.S
27512888	China
27512887
27512886
27512885	South Korea
27512884	China
27512883	China
27512882	Austria
27512881	Canada
27512880	France
27512879	South Korea
27512878
27512877	South Korea
27512876
27512875	South Korea
27512874	Thailand
27512873
27512872	South Korea
27512871	Poland
27512870	Hong Kong
27512869
27512868	Spain
27512867	China
27512866	China
27512865	China
27512864	China
27512863	China
27512862	South Korea
27512861	Brazil
27512860	China
27512859	China
27512858	China
27512857	South Korea
27512856	Taiwan
27512855	U.S
27512854	China
27512853	Taiwan
27512852
27512851
27512850	South Korea
27512849	China
27512848	China
27512847	China
27512846	China
27512845	U.S
27512844	Japan
27512843	Japan
27512842
27512841	China
27512840	South Korea
27512839	South Korea
27512838	China
27512837	China
27512836	Colombia
27495111
27495110	China
27495109	China
27495108	China
27495107	China
27495106	Japan
27495105	Japan
27495104	China
27495103	Taiwan
27495102	Italy
27495101	China
27495100	Taiwan
27495099	U.S
27495098	Denmark
27495097	France
27495096	Taiwan
27495095	Switzerland
27495094	South Korea
27495093
27495092	Italy
27495091	China
27495090	Malaysia
27495089	South Korea
27495088	Taiwan
27495087	Italy
27495086	Taiwan
27495085	China
27495084	China
27495083	Japan
27495082	Taiwan
27495081	China
27495080	Taiwan
27495079	China
27495078	Taiwan
27495077	Taiwan
27495076	China
27495075	Japan
27495074	Romania
27495073
27495072
27495071	Nigeria
27495070	Taiwan
27495069	China
27495068
27495067	U.S
27495066	Saudi Arabia
27495065	Taiwan
27495064	China
27495063	China
27495062	China
27495061	China
27495060	China
27495059	Taiwan
27495058	Finland
27495057	Japan
27495056	China
27495055	Brazil
27495054	Turkey
27495053	U.S
27495052	France
27495051
27495050	China
27495049
27495048	China
27495047	Taiwan
27495046	South Korea
27495045	China
27495044	Ethiopia
27495043	U.S
27495042	China
27495041
27495040	Iran
27495039	China
27495038	Netherlands
27495037	Iran
27495036	Turkey
27495035	Taiwan
27495034	Sweden
27495033	China
27495032	Taiwan
27495031	China
27495030	China
27495029	China
27495028	China
27495027	China
27495026	China
27495025	Taiwan
27495024
27495023	China
27495022	U.S
27495021	China
27495020	China
27495019	U.K
27495018	Hong Kong
27495017	China
27495016	China
27495015
27472742	Belgium
27472741	China
27472740	China
27472739	China
27472738	Taiwan
27472737	Taiwan
27472736	South Korea
27472735	South Korea
27472734	Saudi Arabia
27472733	Spain
27472732	Japan
27472731	Taiwan
27472730	Taiwan
27472729	China
27472728	China
27472727	Taiwan
27472726	South Korea
27472725	Italy
27472724	China
27472723	China
27472722
27472721	South Korea
27472720	China
27472719	Switzerland
27472718
27472717	Taiwan
27472716	U.S
27472715	China
27472714	Poland
27472713	China
27472712	China
27472711	China
27472710	U.S
27472709
27472708	Italy
27472707	China
27472706	U.S
27472705	Taiwan
27472704	South Korea
27472703	China
27472702	South Korea
27472701	Turkey
27472700	Peru
27472699	China
27472698
27472697	Germany
27472696	Turkey
27472695	Italy
27472694	China
27472693	China
27472692
27472691	Japan
27472690	Taiwan
27472689	South Korea
27472688	Taiwan
27472687	China
27472686	U.S
27472685	China
27472684	France
27472683	China
27472682	France
27472681	China
27472680
27472679	China
27472678	China
27472677
27472676	China
27472675	China
27472674	South Korea
27472673	China
27472672	South Korea
27472671	China
27472670	South Korea
27442685	Germany
27442684	China
27442683
27442682	Germany
27442681	Japan
27442680
27442679	Taiwan
27442678	Spain
27442677	Germany
27442676	South Korea
27442675	China
27442674	China
27442673	China
27442672	South Korea
27442671	China
27442670	China
27442669	China
27442668
27442667	Japan
27442666	Japan
27442665	France
27442664	China
27442663	China
27442662	China
27442661	China
27442660	Taiwan
27442659
27442658	Israel
27442657	Lebanon
27442656	U.S
27442655	U.S
27442654
27442653	China
27442652	Denmark
27442651	China
27442650	Japan
27442649
27442648	Brazil
27442647	China
27442646	China
27442645	China
27442644	Spain
27442643	China
27442642	Hong Kong
27442641	Japan
27442640	Taiwan
27442639
27442638	China
27442637	South Korea
27442636	Italy
27442635	Israel
27442634	China
27442633	Nigeria
27442632	China
27442631
27428242	South Korea
27428241	Taiwan
27428240	China
27428239	U.S
27428238	Germany
27428237	France
27428236	Germany
27428235	South Korea
27428234	China
27428233	China
27428232	South Korea
27428231	France
27428230
27428229	U.S
27428228	China
27428227	Taiwan
27428226
27428225	Taiwan
27428224	China
27428223	Taiwan
27428222
27428221	Taiwan
27428220	Taiwan
27428219	China
27428218	U.S
27428217	Netherlands
27428216	Australia
27428215	China
27428214	China
27428213	South Korea
27428212	South Korea
27428211	U.S
27428210	U.S
27428209	South Korea
27428208	China
27428207	Austria
27428206	Italy
27428205	U.S
27428204	France
27428203	Sweden
27428202	Italy
27428201
27428200	Hong Kong
27428199	United Arab Emirates
27428198	China
27428197	Croatia
27428196	Turkey
27428195	Taiwan
27428194	China
27428193	Thailand
27428192	China
27428191	U.S
27428190	China
27428189	Switzerland
27428188	China
27428187
27428186
27428185	Iran
27428184	China
27428183	China
27428182
27428181	U.S
27399144	Taiwan
27399143	Kuwait
27399142	China
27399141	China
27399140	China
27399139	South Korea
27399138	South Korea
27399137	South Korea
27399136	China
27399135	Taiwan
27399134	Italy
27399133	Germany
27399132	Spain
27399131	Austria
27399130	Israel
27399129	Taiwan
27399128
27399127	Taiwan
27399126	South Korea
27399125	China
27399124	China
27399123
27399122	South Korea
27399121	China
27399120	U.S
27399119	Japan
27399118	China
27399117	China
27399116	Taiwan
27399115	South Korea
27399114
27399113	South Korea
27399112	South Korea
27399111	China
27399110
27399109	Israel
27399108
27399107	U.S
27399106	Vietnam
27399105	Romania
27399104	China
27399103
27399102	China
27399101	China
27399100	South Korea
27399099
27399098	China
27399097	China
27399096	Japan
27399095
27399094	Portugal
27399093	China
27399092	China
27399091	China
27399090	Austria
27399089	China
27399088	Hong Kong
27399087
27399086	China
27399085	Japan
27399084
27399083	Switzerland
27399082	South Korea
27399081	U.S
27399080	Poland
27399079
27399078	Italy
27399077	Zambia
27399076	South Africa
27399075	Canada
27399074	South Korea
27399073
27399072	South Korea
27399071	China
27399070	New Zealand
27399069	South Korea
27399068	Taiwan
27399067	South Korea
27399066	South Korea
27399065
27399064	Taiwan
27399063
27399062
27399061	U.S
27399060	China
27399059	China
27399058	China
27368052	China
27368051	China
27368050	China
27368049
27368048	Taiwan
27368047	Taiwan
27368046	Japan
27368045	China
27368044
27368043	Norway
27368042
27368041	China
27368040	Taiwan
27368039	Taiwan
27368038	South Korea
27368037	China
27368036	Taiwan
27368035	Taiwan
27368034
27368033
27368032	Taiwan
27368031	Taiwan
27368030	South Korea
27368029	South Korea
27368028	China
27368027	China
27368026
27368025
27368024	Taiwan
27368023	Taiwan
27368022	China
27368021	China
27368020
27368019	Taiwan
27368018	China
27368017	Italy
27368016	Egypt
27368015	Switzerland
27368014
27368013	France
27368012	China
27368011	South Korea
27368010
27368009	Taiwan
27368008	Taiwan
27368007	Italy
27368006	Singapore
27368005	Canada
27368004	Switzerland
27368003
27368002	Taiwan
27368001	Japan
27368000	Israel
27367999	South Korea
27367998
27367997	South Korea
27367996	South Korea
27367995	China
27367994
27367993
27367992	China
27367991	Turkey
27367990
27367989
27367988	Japan
27367987	China
27367986	China
27367985
27367984	France
27367983	France
27367982	Romania
27367981	China
27367980	U.S
27367979	Singapore
27367978	Japan
27367977	China
27367976	Saudi Arabia
27336904	Taiwan
27336903
27336902	China
27336901	Taiwan
27336900	U.S
27336899	Mongolia
27336898	Germany
27336897	China
27336896	Australia
27336895	Spain
27336894	South Korea
27336893	Taiwan
27336892	China
27336891	China
27336890
27336889	Brazil
27336888	U.S
27336887	Taiwan
27336886
27336885	China
27336884	Taiwan
27336883
27336882	Taiwan
27336881	China
27336880	China
27336879	Japan
27336878	U.S
27336877	Taiwan
27336876	South Korea
27336875	South Korea
27336874	Netherlands
27336873
27336872	China
27336871	South Korea
27336870	China
27336869	Taiwan
27336868	China
27336867	China
27336866	Netherlands
27336865
27336864	China
27336863	Greece
27336862
27336861	France
27311008	Japan
27311007	China
27311006	Japan
27311005	China
27311004	China
27311003
27311002	Reunion
27311001	Taiwan
27311000	Japan
27310999	China
27310998	South Korea
27310997	China
27310996	Taiwan
27310995
27310994	China
27310993	China
27310992	China
27310991	South Korea
27310990	France
27310989	China
27310988	South Korea
27310987	South Korea
27310986	Canada
27310985	China
27310984
27310983	Taiwan
27310982	South Korea
27310981
27310980
27310979
27310978	China
27310977	Egypt
27310976
27310975	China
27310974	France
27310973
27310972	Taiwan
27310971	China
27310970
27310969
27310968	China
27310967	South Korea
27310966	Poland
27310965	China
27310964	China
27310963	Austria
27310962	Spain
27310961	Japan
27310960	China
27310959	China
27310958	Sweden
27310957	South Korea
27310956	China
27310955	Italy
27310954	Japan
27310953	China
27310952	China
27310951	Japan
27310950	China
27310949	South Korea
27310948	Taiwan
27310947
27310946	Germany
27310945
27310944	China
27310943
27310942
27281105	Germany
27281104
27281103	China
27281102	China
27281101
27281100	China
27281099	Taiwan
27281098	China
27281097	U.S
27281096	Taiwan
27281095	China
27281094	Egypt
27281093	Switzerland
27281092	Chile
27281091	Japan
27281090	South Korea
27281089	U.S
27281088
27281087	Taiwan
27281086	China
27281085	Taiwan
27281084	South Korea
27281083	China
27281082	China
27281081	U.S
27281080
27281079	China
27281078	China
27281077	South Korea
27281076	China
27281075
27281074
27281073
27281072
27281071	Sweden
27281070	South Korea
27281069	Spain
27281068	China
27281067	China
27281066	France
27281065	Taiwan
27258529	Taiwan
27258528
27258527	China
27258526
27258525	Taiwan
27258524	China
27258523	Taiwan
27258522
27258521	China
27258520
27258519	Taiwan
27258518
27258517	China
27258516	China
27258515
27258514
27258513	South Korea
27258512	South Korea
27258511	China
27258510	Italy
27258509	Ireland
27258508	Taiwan
27258507
27258506	Italy
27258505
27258504	China
27258503
27258502
27258501	Canada
27258500
27258499	Brazil
27258498	U.S
27258497
27258496	China
27258495	South Korea
27258494
27258493
27258492	Taiwan
27258491
27258490	China
27258489	China
27258488	China
27258487
27227959
27227958
27227957	China
27227956
27227955
27227954	China
27227953	China
27227952	Japan
27227951	China
27227950
27227949	China
27227948	South Korea
27227947	Turkey
27227946	China
27227945	U.S
27227944
27227943	China
27227942	Jordan
27227941	China
27227940
27227939	South Korea
27227938	China
27227937	South Korea
27227936	Australia
27227935	South Korea
27227934	India
27227933
27227932
27227931	China
27227930
27227929	China
27227928
27227927	South Korea
27227926	China
27227925	Taiwan
27227924
27227923
27227922
27227921	Italy
27227920	Taiwan
27227919	Canada
27227918
27227917	China
27227916	South Korea
27227915
27227914	China
27227913	China
27227912
27227911	Taiwan
27227910	China
27227909
27227908	China
27196501	China
27196500	China
27196499	Taiwan
27196498
27196497	China
27196496	Taiwan
27196495
27196494	China
27196493
27196492	Italy
27196491	Taiwan
27196490	South Korea
27196489	China
27196488	South Korea
27196487
27196486	Romania
27196485	South Korea
27196484	Hong Kong
27196483	China
27196482
27196481	Italy
27196480
27196479	China
27196478	Greece
27196477	South Korea
27196476
27196475	South Korea
27196474	Turkey
27196473	China
27196472	China
27196471	China
27196470	Japan
27196469
27196468	China
27196467
27196466	U.S
[truncated: 4,956 more rows]
[truncated: 1 more columns]

## Sheet: citations
152
0
3	Gland Surg	Gland Surg	Medicine (Baltimore)
2	Front Endocrinol (Lausanne)	Front Endocrinol (Lausanne)
1	Cell Death Dis
3	Clinics (Sao Paulo)	Sports (Basel)	Lipids Health Dis
2	Biomed Opt Express	Exp Ther Med
0
0
1	Ophthalmology
0
3	J Otol	Iran J Otorhinolaryngol	Case Rep Otolaryngol
0
1	Chronic Dis Transl Med
1	Medicine (Baltimore)
0
3	Case Rep Anesthesiol	J Int Med Res	North Clin Istanb
0
2	Hepatobiliary Surg Nutr	Oncotarget
7	J Hematol Oncol	J Exp Clin Cancer Res	Cancer Manag Res	J Transl Med	Oncol Lett	Oncotarget	Onco Targets Ther
1	Oncotarget
1	Eye (Lond)
3	Medicine (Baltimore)	Cureus	Medicine (Baltimore)
0
0
0
2	Eye (Lond)	Clin Interv Aging
0
0
3	Medicine (Baltimore)	Medicine (Baltimore)	Onco Targets Ther
0
0
1	NMR Biomed
1	Cardiovasc Diabetol
0
3	Emerg Microbes Infect	Oncotarget	PLoS Negl Trop Dis
4	Medicine (Baltimore)	J Thorac Dis	J Transl Med	Gastroenterol Res Pract
2	Clin Transl Imaging	Sci Rep
1	J Epidemiol
2	PLoS One	J Geriatr Cardiol
0
1	Pulm Circ
1	Biomolecules
3	Int J Mol Sci	Medicine (Baltimore)	Semin Reprod Med
1	Cancer Manag Res
1	Medicine (Baltimore)
0
0
0
1	Lung India
3	Arthritis Res Ther	Sci Rep	Mol Med Rep
1	Blood Cancer J
0
0
2	J Cancer	Medicine (Baltimore)
1	J Pain
0
4	Sci Rep	Front Pharmacol	Ther Adv Med Oncol	In Vivo
4	Cancer Manag Res	Turk J Obstet Gynecol	Hypertension	Medicine (Baltimore)
3	World J Clin Oncol	World J Surg Oncol	Onco Targets Ther
0
3	Sci Rep	Asian Pac J Cancer Prev	Blood
2	BMC Cancer	Front Psychol
0
0
0
0
1	J Ultrason
0
0
4	Medicine (Baltimore)	Chin Med	Medicine (Baltimore)	Medicine (Baltimore)
0
0
2	Inflammation	Molecules
3	Onco Targets Ther	J Hematol Oncol	Front Immunol
1	Radiol Bras
1	BMC Cancer
4	F1000Res	Arthritis Res Ther	Front Immunol	Curr Rheumatol Rep
3	Front Neurol	Eye (Lond)	Eye (Lond)
0
2	Int J Surg Case Rep	Medicine (Baltimore)
1	World J Surg Oncol
5	Endosc Ultrasound	Visc Med	Visc Med	Gut	Oncotarget
1	Neth Heart J
1	Orthop Surg
0
2	J Clin Transl Hepatol	Int J Surg Case Rep
1	World J Surg Oncol
3	Sci Rep	Ther Clin Risk Manag	J Am Heart Assoc
5	Medicine (Baltimore)	Pain Res Manag	Medicine (Baltimore)	Medicine (Baltimore)	Medicine (Baltimore)
10	Medicine (Baltimore)	Acta Ortop Bras	J Orthop Translat	J Orthop	J Orthop Surg Res	Medicine (Baltimore)	Medicine (Baltimore)	Medicine (Baltimore)	J Orthop	Medicine (Baltimore)
1	Medicine (Baltimore)
0
0
1	Medicine (Baltimore)
1	Medicine (Baltimore)
3	Cureus	Case Rep Rheumatol	BMJ Case Rep
5	Gut Microbes	Fertil Steril	Int J Environ Res Public Health	J Assist Reprod Genet	Placenta
1	Medicine (Baltimore)
4	Respir Res	PLoS One	J Thorac Dis	J Thorac Dis
1	Front Psychiatry
2	NPJ Prim Care Respir Med	Medicine (Baltimore)
2	Virol J	F1000Res
1	PLoS One
1	Pulm Circ
0
2	Int J Environ Res Public Health	Int J Environ Res Public Health
0
1	Oncotarget
0
3	Heart Asia	Acta Cardiol Sin	Acta Cardiol Sin
2	Lipids Health Dis	Med Sci Monit
0
0
0
5	J Intensive Care Soc	BMC Health Serv Res	BMC Fam Pract	Crit Care Med	BMC Med Educ
1	BMC Gastroenterol
0
0
2	Cell Mol Immunol	Oncotarget
2	Medicine (Baltimore)	BMJ Open Gastroenterol
2	Biosci Rep	Medicine (Baltimore)
1	Medicine (Baltimore)
0
4	Medicines (Basel)	PLoS One	Medicine (Baltimore)	Ther Clin Risk Manag
1	Oncotarget
1	Medicine (Baltimore)
10	Arthroplast Today	Acta Ortop Bras	J Orthop	Medicine (Baltimore)	Medicine (Baltimore)	Medicine (Baltimore)	Medicine (Baltimore)	Medicine (Baltimore)	J Orthop	Clin Orthop Relat Res
2	Exp Ther Med	PLoS One
2	Exp Ther Med	Biomed Res Int
7	PLoS One	Blood Transfus	Arthroplast Today	Trials	Medicine (Baltimore)	PLoS One	World J Orthop
2	Diabetol Metab Syndr	PLoS One
2	Medicine (Baltimore)	Front Pediatr
1	Curr Sleep Med Rep
2	J Hip Preserv Surg	PLoS One
1	Medicine (Baltimore)
2	Sci Rep	Int J Womens Health
1	Cureus
0
1	Curr Rev Musculoskelet Med
3	Int J Hypertens	PLoS One	J Am Heart Assoc
3	Int J Endocrinol	Int J Mol Sci	Nutrients
3	Front Neurol	Neurobiol Aging	PLoS One
1	Front Surg
2	J Clin Med	Version 2 F1000Res
0
1	Evid Based Complement Alternat Med
2	Sci Rep	Am J Nucl Med Mol Imaging
0
0
0
0
1	Ann Transplant
0
3	Exp Ther Med	Ann Intensive Care	Clin Interv Aging
1	Front Med (Lausanne)
0
0
0
1	Medicine (Baltimore)
1	Rev Inst Med Trop Sao Paulo
0
0
1	Cardiovasc Diabetol
1	Cancer Manag Res
3	Case Rep Gastroenterol	Case Reports Hepatol	Medicine (Baltimore)
2	Plast Reconstr Surg Glob Open	Curr Treat Options Infect Dis
2	Cancer Epidemiol Biomarkers Prev	Asian Pac J Cancer Prev
2	Front Pediatr	PLoS One
0
2	J Cereb Blood Flow Metab	Oncotarget
0
2	Oncotarget	Oncotarget
5	Sensors (Basel)	Int J Med Sci	Eur J Histochem	J Oral Maxillofac Pathol	Oral Implantol (Rome)
0
1	Ther Clin Risk Manag
0
2	Med Sci Monit	Exp Ther Med
1	BMC Infect Dis
0
0
0
0
0
1	PLoS One
0
2	Medicine (Baltimore)	BMJ Open
0
3	Int J Emerg Med	BMC Cardiovasc Disord	BMC Med
2	Nutrients	Cardiorenal Med
0
0
1	BMC Nephrol
0
1	Front Pediatr
0
0
1	Medicine (Baltimore)
1	Oncol Lett
0
11	Sci Rep	Cancer Inform	Front Immunol	Int J Cancer	Oncotarget	Cancers (Basel)	Onco Targets Ther	J Transl Med	Trends Mol Med	Int J Mol Sci	J Surg Oncol
4	Cancers (Basel)	Medicine (Baltimore)	Oncotarget	J Cancer
0
3	Medicine (Baltimore)	Biosci Rep	Mol Med Rep
1	BMJ Open
1	Interv Med Appl Sci
0
0
0
2	Gut Liver	J Clin Med
2	BMJ Open	Mediterr J Hematol Infect Dis
0
0
1	Medicine (Baltimore)
3	Calcif Tissue Int	Curr Osteoporos Rep	BMJ Open
0
3	J Korean Med Sci	Medicine (Baltimore)	BMC Cancer
0
1	Chin J Cancer Res
2	Medicine (Baltimore)	J Int Med Res
2	Medicine (Baltimore)	Medicine (Baltimore)
2	Exp Ther Med	World J Oncol
1	Eur J Epidemiol
0
3	Ann Gastroenterol Surg	Ann Gastroenterol Surg	J Gastrointest Surg
1	Front Nutr
1	World J Surg Oncol
1	Medicine (Baltimore)
2	Int J Mol Med	Oncotarget
3	Exp Ther Med	Cardiovasc Diabetol	EBioMedicine
1	Biomed Res Int
2	Evid Based Complement Alternat Med	Medicine (Baltimore)
3	Ther Clin Risk Manag	Evid Based Complement Alternat Med	Exp Ther Med
0
2	Medicine (Baltimore)	Oncotarget
0
1	Curr Cardiovasc Imaging Rep
1	Neurosci Bull
0
0
2	Oncol Lett	Oncotarget
2	Obes Surg	JAMA Surg
1	Biomed Res Int
0
1	PLoS One
1	Vision Res
2	Surg Case Rep	Medicine (Baltimore)
0
3	BMJ Open	PLoS One	Am J Gastroenterol
0
0
0
1	World J Gastroenterol
0
2	Matrix Biol	Eur J Med Res
1	Dement Geriatr Cogn Dis Extra
1	Mediators Inflamm
1	Exp Ther Med
1	J Am Soc Nephrol
0
1	Open Access Maced J Med Sci
2	Anesth Essays Res	Anesth Essays Res
2	Int J Chron Obstruct Pulmon Dis	Am J Respir Crit Care Med
3	Med Sci Monit	Nat Sci Sleep	Medicine (Baltimore)
2	Med Oral Patol Oral Cir Bucal	Sci Rep
1	Exp Ther Med
0
1	Oncol Lett
0
0
0
2	PLoS One	Sci Rep
0
3	Diabetes Metab Syndr Obes	Diabetol Metab Syndr	Core Evid
0
1	Cancer Manag Res
1	Cancer Res Treat
0
0
1	BMC Cancer
2	Medicine (Baltimore)	Medicine (Baltimore)
0
0
1	Retrovirology
0
1	Neural Plast
0
3	Braz J Med Biol Res	Mol Metab	BMC Geriatr
6	F1000Res	Blood Res	Blood	P T	Thromb J	Blood
0
1	Drug Des Devel Ther
1	Nutrients
2	Sci Rep	J Neuroinflammation
4	Int J Chron Obstruct Pulmon Dis	Braz J Med Biol Res	Int J Chron Obstruct Pulmon Dis	Medicine (Baltimore)
2	Neth Heart J	J Am Heart Assoc
1	Curr Opin HIV AIDS
2	Onco Targets Ther	Biosci Rep
2	J Thorac Dis	Clin Infect Dis
2	Gland Surg	Medicine (Baltimore)
0
1	Exp Ther Med
1	Medicine (Baltimore)
3	Int J Environ Res Public Health	Front Oncol	Medicine (Baltimore)
4	World J Clin Cases	World J Hepatol	Medicine (Baltimore)	ACG Case Rep J
3	Cancer Discov	Medicine (Baltimore)	Onco Targets Ther
0
2	Front Microbiol	Shock
0
0
0
1	PLoS One
2	Sci Rep	Ann Nutr Metab
1	Thorac Cancer
0
1	Front Med (Lausanne)
0
1	Neural Plast
0
3	Medicine (Baltimore)	BMJ Open	Medicine (Baltimore)
2	J Ophthalmol	Medicine (Baltimore)
1	Medicine (Baltimore)
0
0
0
2	F1000Res	Front Endocrinol (Lausanne)
0
2	World J Gastroenterol	Sci Rep
1	Exp Ther Med
2	J Int Soc Prev Community Dent	BMC Vet Res
0
0
1	BMC Endocr Disord
3	Onco Targets Ther	Oncotarget	Transl Lung Cancer Res
0
1	Br J Clin Pharmacol
1	Medicine (Baltimore)
5	Biomed Res Int	Am J Transl Res	Medicine (Baltimore)	J Biomech Eng	BMC Med Imaging
0
1	J Med Imaging (Bellingham)
0
1	J Thorac Dis
0
0
0
0
0
1	J Korean Neurosurg Soc
4	Clin Ophthalmol	PLoS One	Transl Vis Sci Technol	Clin Ophthalmol
0
1	Medicine (Baltimore)
0
0
2	Sci Rep	BMJ Open
0
4	Oncotarget	Medicine (Baltimore)	Medicine (Baltimore)	Subst Abuse Treat Prev Policy
1	Reumatologia
0
0
0
3	Front Aging Neurosci	Trials	AIDS Res Ther
4	Medicine (Baltimore)	Curr HIV/AIDS Rep	BMJ Open Diabetes Res Care	AIDS Res Ther
2	Medicine (Baltimore)	Front Neurosci
1	Blood Res
2	Int J Chron Obstruct Pulmon Dis	BMC Palliat Care
2	World J Gastrointest Oncol	World J Gastroenterol
0
0
0
3	Oncotarget	PLoS One	BMC Cancer
1	BMC Cardiovasc Disord
1	Neural Regen Res
1	Clin Med Insights Case Rep
1	Therap Adv Gastroenterol
0
4	Sci Rep	Medicine (Baltimore)	Br J Cancer	Medicine (Baltimore)
2	J Bras Pneumol	J Thorac Dis
0
0
2	Biomed Res Int	Semin Reprod Med
2	Insights Imaging	Medicine (Baltimore)
0
5	Int J Nephrol	Medicine (Baltimore)	Eur Radiol	Case Rep Emerg Med	Sci Rep
2	Acta Neuropathol Commun	Biol Sex Differ
2	Front Endocrinol (Lausanne)	Diagn Pathol
1	Patient Prefer Adherence
0
0
0
2	Pak J Med Sci	F1000Res
0
1	IDCases
4	BMC Gastroenterol	Endosc Int Open	World J Gastroenterol	Ann Transl Med
1	J Mov Disord
4	Dent Res J (Isfahan)	Medicine (Baltimore)	Curr Med Chem	Bosn J Basic Med Sci
0
1	Med J Islam Repub Iran
0
0
2	J Am Geriatr Soc	BMC Infect Dis
0
3	Medicine (Baltimore)	Medicine (Baltimore)	Biomed Res Int
0
1	Medicine (Baltimore)
3	Int J Biol Sci	Med Sci Monit	Int Urol Nephrol
0
0
1	Medicine (Baltimore)
0
0
3	J Med Ultrasound	J Thorac Dis	Medicine (Baltimore)
1	Medicine (Baltimore)
1	J Pharm Health Care Sci
4	BMC Cancer	Medicine (Baltimore)	Cancer Med	Gut Liver
1	Clin Pract Cases Emerg Med
3	Clin Res Cardiol	Anesth Analg	Open Med (Wars)
0
2	Korean J Intern Med	Br J Radiol
1	Oncotarget
0
1	Medicine (Baltimore)
2	PLoS One	J Virol
4	Eur J Oncol Nurs	J Cancer Surviv	Clin Interv Aging	Front Neurol
0
2	Ann Transl Med	Maedica (Buchar)
1	Oncotarget
1	Cardiol Res
2	Oncol Lett	Medicine (Baltimore)
1	Int J Endocrinol
1	PLoS One
2	Medicine (Baltimore)	J Toxicol
1	Int J Surg Case Rep
0
1	Medicine (Baltimore)
1	Sci Rep
1	Medicine (Baltimore)
1	J Neuromuscul Dis
2	Br J Cancer	Ultrasonography
0
1	Medicine (Baltimore)
0
2	Medicine (Baltimore)	Exp Ther Med
0
2	Medicine (Baltimore)	F1000Res
0
0
6	Front Oncol	Front Endocrinol (Lausanne)	Asian Pac J Cancer Prev	PLoS One	Biomol Ther (Seoul)	Asian Pac J Cancer Prev
0
1	Medicine (Baltimore)
1	Medicine (Baltimore)
1	Thorac Cancer
0
3	Asian J Neurosurg	Mol Pain	Medicine (Baltimore)
2	Korean J Intern Med	Medicine (Baltimore)
0
0
3	PLoS One	J Med Virol	AIDS Res Hum Retroviruses
0
0
1	J Neurophysiol
1	Oncoimmunology
0
1	F1000Res
1	Med Sci Monit
0
0
1	Medicine (Baltimore)
1	World J Gastroenterol
1	J Gastrointest Oncol
1	Evid Based Complement Alternat Med
1	Brain Behav
1	PLoS One
0
0
2	Radiol Oncol	Breast Cancer Res Treat
0
0
4	Medicine (Baltimore)	Sci Rep	Lipids Health Dis	Exp Ther Med
0
0
0
0
3	Crit Care	Crit Care	Eur J Pediatr
12	Oncotarget	Front Cardiovasc Med	Arch Med Sci	Nutrients	Nutrients	Lipids Health Dis	BMJ Open	Nutrients	J Am Heart Assoc	Food Nutr Res	Nutrients	Nutrients
0
2	Physiol Rep	Oncotarget
2	Oncotarget	Medicine (Baltimore)
1	Indian Dermatol Online J
0
0
0
1	Medicine (Baltimore)
0
1	Exp Ther Med
3	Medicine (Baltimore)	Onco Targets Ther	Medicine (Baltimore)
0
1	Exp Ther Med
0
0
1	Medicine (Baltimore)
0
1	Medicine (Baltimore)
0
0
3	Med Sci Monit	Medicine (Baltimore)	Med Sci Monit
7	J Cancer	Biomed Res Int	World J Surg Oncol	J Cancer	Onco Targets Ther	Oncotarget	Asian Pac J Cancer Prev
0
2	Front Neurol	Sci Rep
1	Biosci Microbiota Food Health
2	Curr Nutr Rep	Nutrients
1	Neuropsychopharmacology
8	Evid Based Complement Alternat Med	Front Hum Neurosci	BMC Psychiatry	Braz J Med Biol Res	Medicine (Baltimore)	Sci Rep	BMJ Open	Medicine (Baltimore)
0
2	Oncotarget	J Clin Invest
0
1	Ultrasonography
2	Hum Reprod	Medicine (Baltimore)
2	Oncotarget	Oncotarget
0
0
0
0
2	J Clin Med	Ann Rheum Dis
4	Int J Med Sci	J Foot Ankle Res	PeerJ	PeerJ
0
0
0
0
0
2	Ci Ji Yi Xue Za Zhi	Ci Ji Yi Xue Za Zhi
3	Cancer Med	Thorac Cancer	Oncotarget
2	Anesth Pain Med	Korean J Anesthesiol
1	Front Immunol
2	Int J Mol Sci	Mol Neurobiol
0
5	Diabetes Ther	Sci Rep	Diabetes Metab Syndr Obes	Diabetes Technol Ther	Sci Rep
0
2	eNeurologicalSci	Neuroradiol J
3	Syst Rev	Front Neurol	Medicine (Baltimore)
1	BMJ Open
0
2	Clin Cases Miner Bone Metab	Case Rep Med
3	J Thorac Dis	J Cell Mol Med	Medicine (Baltimore)
2	Cardiovasc J Afr	BMC Microbiol
0
1	Asian J Neurosurg
0
1	Medicine (Baltimore)
3	Ann Hepatobiliary Pancreat Surg	Oncotarget	Medicine (Baltimore)
0
1	Cancer Cell Int
2	Oncotarget	Medicine (Baltimore)
0
4	Hepatobiliary Surg Nutr	Transl Gastroenterol Hepatol	Oncol Lett	World J Gastrointest Surg
0
1	Arrhythm Electrophysiol Rev
1	J Med Internet Res
1	BMJ Case Rep
3	Biomed Res Int	Am J Ophthalmol Case Rep	PLoS One
1	Sci Rep
2	Cureus	J Spine Surg
0
0
[truncated: 6,642 more rows]
[truncated: 210 more columns]

## Sheet: metrics
	h	g	x	AIF	Ag	Cite
[truncated: 126,957 more rows]
